# Supplementary material for: The Campylobacter jejuni CiaD effector co-opts the host cell protein IQGAP1 to promote cell entry
Source: Nat Commun. 2021 Feb 26;12:1339. doi: 10.1038/s41467-021-21579-5 (PMC7910587; doi:10.1038/s41467-021-21579-5)
Supplement: Supplementary file 3 — Supplementary Data 1 [file 41467_2021_21579_MOESM3_ESM.xlsx]

## Sheet: 00 - Description
		Description
	01 - Identified spectra	This table contains all the spectra identified for two pulldowns and a control non-specific binding experiment using MS-GF+ search engine against the human and Campylobacter jejuni Proteome.
	02 - Identified spectra <1%FDR	This table contains the filtered spectra at 1% of False Discovery Rate (FDR)
	03 - Peptide <1% FDR	This table contains the identified peptides filtered at 1% FDR
	04 - protein 2 peptides <1%FDR	This table contains the proteins identified with at least 2 unique peptides
	05 - SpectralCount	This table contains the spectral count for each identified protein for each sample
	06 -Quantifiable normalized spectral counts	This table contains the normalized spectral counts for the proteins that were seen with at least 10 spectral count in one sample. The normalization performed was done using the total spectral count attributed to a given sample. The fold change ratios between the Pulldowns and the non-specific binding samples were calculated
	07 - DAVID enrichment	This table contains the results of a DAVID enrichment of the 17 proteins identified with at least a 2-fold change enrichment in the pulldowns compared to the non-specific binding. It comprise the InterPro, Pfam and Gene Ontology enrichments.

## Sheet: 01 - Identified_spectra
Job	Scan	Peptide	Protein	MSGF_SpecProb	% Spectral FP
1194312	5663	R.GSYGSGGSSYGSGGGSYGSGGGGGGHGSYGSGSSSGGYR.G	Contaminant_K2C1_HUMAN	4.26484e-33	0
1194313	5836	R.GSYGSGGSSYGSGGGSYGSGGGGGGHGSYGSGSSSGGYR.G	Contaminant_K2C1_HUMAN	4.85859e-30	0
1194314	16815	R.TTGIVMDSGDGVTHTVPIYEGYALPHAILR.L	sp|P60709|ACTB_HUMAN	7.68408e-30	0
1194314	5461	R.GSYGSGGSSYGSGGGSYGSGGGGGGHGSYGSGSSSGGYR.G	Contaminant_K2C1_HUMAN	8.78426e-30	0
1194312	6423	R.GSYGSGGSSYGSGGGSYGSGGGGGGHGSYGSGSSSGGYR.G	Contaminant_K2C1_HUMAN	9.0927e-30	0
1194314	5453	R.GSYGSGGSSYGSGGGSYGSGGGGGGHGSYGSGSSSGGYR.G	Contaminant_K2C1_HUMAN	1.1157e-29	0
1194312	6160	R.GSYGSGGSSYGSGGGSYGSGGGGGGHGSYGSGSSSGGYR.G	Contaminant_K2C1_HUMAN	4.83182e-29	0
1194313	7943	K.AQGPAASAEEPKPVEAPAANSDQTVTVKE.-	sp|P80723|BASP1_HUMAN	1.3497e-28	0
1194314	5478	R.GSYGSGGSSYGSGGGSYGSGGGGGGHGSYGSGSSSGGYR.G	Contaminant_K2C1_HUMAN	1.44312e-28	0
1194314	7807	K.AQGPAASAEEPKPVEAPAANSDQTVTVKE.-	sp|P80723|BASP1_HUMAN	2.51882e-28	0
1194313	5591	R.GSYGSGGSSYGSGGGSYGSGGGGGGHGSYGSGSSSGGYR.G	Contaminant_K2C1_HUMAN	2.95082e-28	0
1194312	24016	K.VIHDNFGIVEGLMTTVHAITATQK.T	sp|P04406|G3P_HUMAN	4.09152e-28	0
1194312	24458	R.LVELNKEDLFALADIIDEIRLENFK.F	T295_05450	7.97696e-28	0
1194313	5615	R.GSYGSGGSSYGSGGGSYGSGGGGGGHGSYGSGSSSGGYR.G	Contaminant_K2C1_HUMAN	1.03966e-27	0
1194312	5884	R.GSYGSGGSSYGSGGGSYGSGGGGGGHGSYGSGSSSGGYR.G	Contaminant_K2C1_HUMAN	1.17286e-27	0
1194313	21264	R.LPEEWSQWLGGSSWPGYVRPLPPAAIESPAVAAPAYSR.A	sp|P04792|HSPB1_HUMAN	2.33432e-27	0
1194312	23235	K.EMAQYASNITSVLCQFPSQQIANILDSHAATLNR.K	sp|Q13085|ACACA_HUMAN	2.45765e-27	0
1194312	24144	R.LVELNKEDLFALADIIDEIRLENFK.F	T295_05450	2.57751e-27	0
1194313	5801	R.GGSGGSHGGGSGFGGESGGSYGGGEEASGSGGGYGGGSGK.S	Contaminant_K1C9_HUMAN	3.16465e-27	0
1194312	6817	R.GSYGSGGSSYGSGGGSYGSGGGGGGHGSYGSGSSSGGYR.G	Contaminant_K2C1_HUMAN	3.76048e-27	0
1194313	19516	R.FGGFGGPGGVGGLGGPGGFGPGGYPGGIHEVSVNQSLLQPLNVK.V	Contaminant_K22E_HUMAN	4.23482e-27	0
1194312	7422	R.GSYGSGGSSYGSGGGSYGSGGGGGGHGSYGSGSSSGGYR.G	Contaminant_K2C1_HUMAN	4.43029e-27	0
1194314	2103	R.GGSGGSYGGGGSGGGYGGGSGSR.G	Contaminant_K1C9_HUMAN	5.0293e-27	0
1194312	7723	R.GSYGSGGSSYGSGGGSYGSGGGGGGHGSYGSGSSSGGYR.G	Contaminant_K2C1_HUMAN	5.72825e-27	0
1194314	16804	R.TTGIVMDSGDGVTHTVPIYEGYALPHAILR.L	sp|P60709|ACTB_HUMAN	8.86976e-27	0
1194313	24146	R.LVELNKEDLFALADIIDEIRLENFK.F	T295_05450	1.05633e-26	0
1194314	6015	R.GSYGSGGSSYGSGGGSYGSGGGGGGHGSYGSGSSSGGYR.G	Contaminant_K2C1_HUMAN	1.10893e-26	0
1194313	23015	K.EMAQYASNITSVLCQFPSQQIANILDSHAATLNR.K	sp|Q13085|ACACA_HUMAN	1.52002e-26	0
1194313	16744	R.TTGIVMDSGDGVTHTVPIYEGYALPHAILR.L	sp|P60709|ACTB_HUMAN	1.75824e-26	0
1194313	23227	K.VIHDNFGIVEGLMTTVHAITATQK.T	sp|P04406|G3P_HUMAN	2.29742e-26	0
1194314	5736	R.GSYGSGGSSYGSGGGSYGSGGGGGGHGSYGSGSSSGGYR.G	Contaminant_K2C1_HUMAN	2.62168e-26	0
1194313	16763	R.TTGIVMDSGDGVTHTVPIYEGYALPHAILR.L	sp|P60709|ACTB_HUMAN	3.60826e-26	0
1194312	5604	R.GSYGSGGSSYGSGGGSYGSGGGGGGHGSYGSGSSSGGYRG.G	Contaminant_K2C1_HUMAN	5.79531e-26	0
1194314	10052	K.LVQDVANNTNEEAGDGTTTATVLAR.S	sp|P10809|CH60_HUMAN	5.92638e-26	0
1194313	5802	R.GGSGGSHGGGSGFGGESGGSYGGGEEASGSGGGYGGGSGK.S	Contaminant_K1C9_HUMAN	6.91831e-26	0
1194312	7727	K.AQGPAASAEEPKPVEAPAANSDQTVTVKE.-	sp|P80723|BASP1_HUMAN	7.14185e-26	0
1194314	25517	K.KLTPFIIQENLNLALNSASAIGCHVVNIGAEDLR.A	sp|P13797|PLST_HUMAN	8.1853e-26	0
1194314	14581	R.GSSGGGCFGGSSGGYGGLGGFGGGSFR.G	sp|P13645|K1C10_HUMAN	8.48697e-26	0
1194312	5553	R.GSYGSGGSSYGSGGGSYGSGGGGGGHGSYGSGSSSGGYRGG.S	Contaminant_K2C1_HUMAN	1.21381e-25	0
1194313	3945	R.GGGGGGYGSGGSSYGSGGGSYGSGGGGGGGR.G	Contaminant_K2C1_HUMAN	1.25036e-25	0
1194312	10037	R.FSSCGGGGGSFGAGGGFGSR.S	Contaminant_K2C1_HUMAN	1.47546e-25	0
1194313	10412	R.FSSCGGGGGSFGAGGGFGSR.S	Contaminant_K2C1_HUMAN	1.89908e-25	0
1194314	10230	R.FSSCGGGGGSFGAGGGFGSR.S	Contaminant_K2C1_HUMAN	1.89908e-25	0
1194312	16710	R.TTGIVMDSGDGVTHTVPIYEGYALPHAILR.L	sp|P60709|ACTB_HUMAN	1.93621e-25	0
1194312	9722	R.FSSCGGGGGSFGAGGGFGSR.S	Contaminant_K2C1_HUMAN	2.04541e-25	0
1194312	16618	R.TTGIVMDSGDGVTHTVPIYEGYALPHAILR.L	sp|P60709|ACTB_HUMAN	2.10001e-25	0
1194312	2231	R.GGSGGSYGGGGSGGGYGGGSGSR.G	Contaminant_K1C9_HUMAN	2.36156e-25	0
1194314	4140	R.GGGGGGYGSGGSSYGSGGGSYGSGGGGGGGR.G	Contaminant_K2C1_HUMAN	2.42504e-25	0
1194313	10630	R.SLGSVQAPSYGARPVSSAASVYAGAGGSGSR.I	sp|P05783|K1C18_HUMAN	2.80507e-25	0
1194312	3982	R.GGGGGGYGSGGSSYGSGGGSYGSGGGGGGGR.G	Contaminant_K2C1_HUMAN	3.05197e-25	0
1194314	26590	R.FQSSAVMALQEASEAYLVGLFEDTNLCAIHAK.R	sp|Q71DI3|H32_HUMAN	3.63794e-25	0
1194313	10102	R.FSSCGGGGGSFGAGGGFGSR.S	Contaminant_K2C1_HUMAN	4.79066e-25	0
1194314	14867	R.GGGFGGGSSFGGGSGFSGGGFGGGGFGGGR.F	sp|P35908|K22E_HUMAN	5.74065e-25	0
1194314	9907	R.FSSCGGGGGSFGAGGGFGSR.S	Contaminant_K2C1_HUMAN	6.25495e-25	0
1194314	5935	R.GGSGGSHGGGSGFGGESGGSYGGGEEASGSGGGYGGGSGK.S	Contaminant_K1C9_HUMAN	6.87456e-25	0
1194314	25397	K.MLDAEDIVNTARPDEKAIMTYVSSFYHAFSGAQK.A	sp|O43707|ACTN4_HUMAN	8.67348e-25	0
1194313	14465	R.GSSGGGCFGGSSGGYGGLGGFGGGSFR.G	sp|P13645|K1C10_HUMAN	8.93113e-25	0
1194314	5675	R.GGSGGSHGGGSGFGGESGGSYGGGEEASGSGGGYGGGSGK.S	Contaminant_K1C9_HUMAN	8.95568e-25	0
1194313	22981	K.EMAQYASNITSVLCQFPSQQIANILDSHAATLNR.K	sp|Q13085|ACACA_HUMAN	9.02694e-25	0
1194314	14537	R.GGGGSFGYSYGGGSGGGFSASSLGGGFGGGSR.G	Contaminant_K1C9_HUMAN	1.16674e-24	0
1194314	14956	K.SIVHPSYNSNTLNNDIMLIK.L	Contaminant_TRYP_BOVIN	1.18991e-24	0
1194313	9798	R.FSSCGGGGGSFGAGGGFGSR.S	Contaminant_K2C1_HUMAN	1.26778e-24	0
1194312	10331	R.FSSCGGGGGSFGAGGGFGSR.S	Contaminant_K2C1_HUMAN	1.32645e-24	0
1194314	3868	R.GGGGGGYGSGGSSYGSGGGSYGSGGGGGGGR.G	Contaminant_K2C1_HUMAN	1.71908e-24	0
1194314	10562	R.FSSCGGGGGSFGAGGGFGSR.S	Contaminant_K2C1_HUMAN	1.82995e-24	0
1194314	6513	R.GGSGGSHGGGSGFGGESGGSYGGGEEASGSGGGYGGGSGK.S	Contaminant_K1C9_HUMAN	2.02031e-24	0
1194312	18132	R.NVSTGDVNVEMNAAPGVDLTQLLNNM*R.S	Contaminant_K1C10_HUMAN	2.29715e-24	0
1194313	14427	R.GGGGSFGYSYGGGSGGGFSASSLGGGFGGGSR.G	Contaminant_K1C9_HUMAN	2.43434e-24	0
1194312	5873	R.GGSGGSHGGGSGFGGESGGSYGGGEEASGSGGGYGGGSGK.S	Contaminant_K1C9_HUMAN	2.47451e-24	0
1194314	10581	K.GYGYGQGAGTLSTDKGESLGIK.H	sp|P21291|CSRP1_HUMAN	3.00262e-24	0
1194314	10695	R.ISNSATYSGSVAPANSALGQTQPSDQDTLVQR.A	sp|Q96HC4|PDLI5_HUMAN	3.58655e-24	0
1194313	22734	R.SGSAADTQAVADAVTYQLGFHSIELNEPPLVHTAASLFK.E	sp|P28072|PSB6_HUMAN	3.8009e-24	0
1194313	3940	R.GGGGGGYGSGGSSYGSGGGSYGSGGGGGGGR.G	Contaminant_K2C1_HUMAN	3.81098e-24	0
1194313	3923	Y.SGGGGYSGGGCGGGSSGGGGGGGIGGCGGGSGGSVK.Y	sp|P23490|LORI_HUMAN	4.30357e-24	0
1194314	14534	R.GGGGSFGYSYGGGSGGGFSASSLGGGFGGGSR.G	Contaminant_K1C9_HUMAN	4.40561e-24	0
1194312	14775	R.GGGFGGGSSFGGGSGFSGGGFGGGGFGGGR.F	sp|P35908|K22E_HUMAN	4.78577e-24	0
1194313	10463	K.GYGYGQGAGTLSTDKGESLGIK.H	sp|P21291|CSRP1_HUMAN	5.05048e-24	0
1194312	22755	R.HGEEVTPEDVLSAAMYPDVFAHFK.D	sp|P11498|PYC_HUMAN	7.58129e-24	0
1194314	7564	K.AQGPAASAEEPKPVEAPAANSDQTVTVK.E	sp|P80723|BASP1_HUMAN	8.1336e-24	0
1194314	3865	R.GGGGGGYGSGGSSYGSGGGSYGSGGGGGGGR.G	Contaminant_K2C1_HUMAN	1.22987e-23	0
1194314	26571	R.FQSSAVMALQEASEAYLVGLFEDTNLCAIHAK.R	sp|Q71DI3|H32_HUMAN	1.32442e-23	0
1194314	11284	K.NHKEEMSQLTGQNSGDVNVEINVAPGKDLTK.T	Contaminant_K1C9_HUMAN	1.3521e-23	0
1194314	25834	R.LVELNKEDLFALADIIDEIRLENFK.F	T295_05450	1.64163e-23	0
1194313	5528	R.GSYGSGGSSYGSGGGSYGSGGGGGGHGSYGSGSSSGGYRG.G	Contaminant_K2C1_HUMAN	1.71534e-23	0
1194312	14470	R.GSSGGGCFGGSSGGYGGLGGFGGGSFR.G	sp|P13645|K1C10_HUMAN	1.82834e-23	0
1194314	15981	R.TTGIVM*DSGDGVTHTVPIYEGYALPHAILR.L	sp|P60709|ACTB_HUMAN	2.02387e-23	0
1194313	5728	R.SSGSPYGGGYGSGGGSGGYGSR.R	sp|P51991|ROA3_HUMAN	2.08532e-23	0
1194312	3983	R.GGGGGGYGSGGSSYGSGGGSYGSGGGGGGGR.G	Contaminant_K2C1_HUMAN	2.12723e-23	0
1194314	5369	R.GSYGSGGSSYGSGGGSYGSGGGGGGHGSYGSGSSSGGYRG.G	Contaminant_K2C1_HUMAN	2.26092e-23	0
1194313	14662	K.LQVEPAVDTSGVQCYGPGIEGQGVFR.E	sp|P21333|FLNA_HUMAN	2.27555e-23	0
1194312	19431	R.HGEEVTPEDVLSAAM*YPDVFAHFK.D	sp|P11498|PYC_HUMAN	2.71895e-23	0
1194314	26826	K.YSVWIGGSILASLSTFQQMWISKQEYDESGPSIVHR.K	sp|P60709|ACTB_HUMAN	2.92826e-23	0
1194314	26395	R.FQSSAVM*ALQEASEAYLVGLFEDTNLCAIHAK.R	sp|Q71DI3|H32_HUMAN	2.9922e-23	0
1194314	16256	R.GGGFGGGSGFGGGSGFGGGSGFSGGGFGGGGFGGGR.F	Contaminant_K22E_HUMAN	3.09919e-23	0
1194314	10881	R.FSSCGGGGGSFGAGGGFGSR.S	Contaminant_K2C1_HUMAN	3.11228e-23	0
1194314	14356	K.SISISVAGGGGGFGAAGGFGGR.G	Contaminant_K22E_HUMAN	3.12269e-23	0
1194314	20147	R.FGGFGGPGGVGGLGGPGGFGPGGYPGGIHEVSVNQSLLQPLNVK.V	Contaminant_K22E_HUMAN	3.37595e-23	0
1194314	4139	R.GGGGGGYGSGGSSYGSGGGSYGSGGGGGGGR.G	Contaminant_K2C1_HUMAN	3.43411e-23	0
1194313	2407	R.NQGGYGGSSSSSSYGSGR.R	sp|P09651|ROA1_HUMAN	3.65094e-23	0
1194314	2336	R.NQGGYGGSSSSSSYGSGR.R	sp|P09651|ROA1_HUMAN	3.65094e-23	0
1194312	15930	R.TTGIVM*DSGDGVTHTVPIYEGYALPHAILR.L	sp|P60709|ACTB_HUMAN	3.99186e-23	0
1194312	19306	K.LDSHAELLDATQHTLQQQIQTLVK.E	sp|Q15027|ACAP1_HUMAN	4.20152e-23	0
1194314	26078	R.YALQMEQLNGILLHLESELAQTR.A	sp|P05783|K1C18_HUMAN	4.77786e-23	0
1194313	25834	K.ENNIFYSPISITSALGMVLLGAK.D	sp|P29508|SPB3_HUMAN	4.7895e-23	0
1194314	25458	R.YCVQLSQIQAQISALEEQLQQIR.A	Contaminant_K1C10_HUMAN	6.39342e-23	0
1194314	25835	R.FQSSAVMALQEACEAYLVGLFEDTNLCAIHAK.R	sp|P68431|H31_HUMAN	6.50546e-23	0
1194313	9891	K.LVQDVANNTNEEAGDGTTTATVLAR.S	sp|P10809|CH60_HUMAN	7.10786e-23	0
1194314	8161	K.ASASGSGAQVGGPISSGSSASSVTVTR.S	sp|P02545|LMNA_HUMAN	7.5603e-23	0
1194314	15980	R.TTGIVM*DSGDGVTHTVPIYEGYALPHAILR.L	sp|P60709|ACTB_HUMAN	7.96623e-23	0
1194314	22030	R.LGLALNYSVFYYEIQNAPEQACHLAK.T	sp|P61981|1433G_HUMAN	8.71584e-23	0
1194314	12815	K.GSLGGGFSSGGFSGGSFSR.G	Contaminant_K1C10_HUMAN	9.24997e-23	0
1194314	21338	K.YPIEHGIITNWDDMEKIWHHTFYNELR.V	sp|P68032|ACTC_HUMAN	9.2784e-23	0
1194312	15292	K.SIVHPSYNSNTLNNDIMLIK.L	Contaminant_TRYP_BOVIN	9.28617e-23	0
1194312	12531	R.VAPEEHPVLLTEAPLNPK.A	sp|P60709|ACTB_HUMAN	9.2899e-23	0
1194314	25527	R.EAMQQADDWLGIPQVITPEEIVDPNVDEHSVMTYLSQFPK.A	sp|P21333|FLNA_HUMAN	9.43799e-23	0
1194314	26048	R.DGHNLISLLEVLSGDSLPR.E	sp|Q15149|PLEC_HUMAN	9.8072e-23	0
1194314	22083	R.LPEEWSQWLGGSSWPGYVRPLPPAAIESPAVAAPAYSR.A	sp|P04792|HSPB1_HUMAN	1.01171e-22	0
1194312	14885	R.HLLSESITDNLDTQITHTELH.L	T295_05450	1.14445e-22	0
1194314	25870	R.LVELNKEDLFALADIIDEIR.L	T295_05450	1.19215e-22	0
1194314	25704	R.GSTPEAAAQVVQWVSFADSDIVPPASTWVFPTLGIMHHNK.Q	sp|P26641|EF1G_HUMAN	1.20115e-22	0
1194312	20439	R.NVSTGDVNVEM*NAAPGVDLTQLLNNMR.S	Contaminant_K1C10_HUMAN	1.33536e-22	0
1194313	14417	R.GGGGSFGYSYGGGSGGGFSASSLGGGFGGGSR.G	Contaminant_K1C9_HUMAN	1.60597e-22	0
1194312	14305	K.SISISVAGGGGGFGAAGGFGGR.G	Contaminant_K22E_HUMAN	1.67625e-22	0
1194314	6467	R.GGSGGSHGGGSGFGGESGGSYGGGEEASGSGGGYGGGSGK.S	Contaminant_K1C9_HUMAN	1.71466e-22	0
1194312	4251	R.GGGGGGYGSGGSSYGSGGGSYGSGGGGGGGR.G	Contaminant_K2C1_HUMAN	1.75479e-22	0
1194314	21545	R.LLQDSVDFSLADAINTEFK.N	sp|P08670|VIME_HUMAN	1.85e-22	0
1194312	17954	K.DIENQYETQITQIEHEVSSSGQEVQSSAK.E	Contaminant_K1C9_HUMAN	1.90397e-22	0
1194314	22998	K.WELLQQM*NVGTRPINLEPIFQGYIDSLKR.Y	Contaminant_K22E_HUMAN	2.09927e-22	0
1194314	1334	R.SGQSSYGQHSSGSSQSSGYGQHGSR.Q	sp|Q5D862|FILA2_HUMAN	2.10511e-22	0
1194312	20772	K.TAFDEAIAELDTLNEDSYK.D	sp|P27348|1433T_HUMAN	2.10681e-22	0
1194313	18209	R.NVSTGDVNVEMNAAPGVDLTQLLNNM*R.S	Contaminant_K1C10_HUMAN	2.20754e-22	0
1194313	20774	R.LLQDSVDFSLADAINTEFK.N	sp|P08670|VIME_HUMAN	2.29284e-22	0
1194312	2431	R.NQGGYGGSSSSSSYGSGR.R	sp|P09651|ROA1_HUMAN	2.36803e-22	0
1194312	23237	K.EMAQYASNITSVLCQFPSQQIANILDSHAATLNR.K	sp|Q13085|ACACA_HUMAN	2.4672e-22	0
1194312	16062	K.SAYPGQITSNMFCAGYLEGGK.D	Contaminant_TRYP_BOVIN	2.52346e-22	0
1194314	12700	R.VAPEEHPVLLTEAPLNPK.A	sp|P60709|ACTB_HUMAN	2.75242e-22	0
1194314	2516	R.GGSGGSYGGGGSGGGYGGGSGSR.G	Contaminant_K1C9_HUMAN	2.86302e-22	0
1194312	19583	R.EADIDGDGQVNYEEFVQMMTAK.-	sp|P62158|CALM_HUMAN	2.87737e-22	0
1194314	14319	K.DLYANTVLSGGTTM*YPGIADR.M	sp|P60709|ACTB_HUMAN	2.99799e-22	0
1194314	25625	K.STAISLFYELSENDLNFIK.Q	sp|P13639|EF2_HUMAN	3.17715e-22	0
1194313	17887	K.DIENQYETQITQIEHEVSSSGQEVQSSAK.E	Contaminant_K1C9_HUMAN	3.40625e-22	0
1194312	22984	K.VQAERPDTMLGVVCGALHVADVSLR.N	sp|Q13085|ACACA_HUMAN	3.83615e-22	0
1194313	12539	R.VAPEEHPVLLTEAPLNPK.A	sp|P60709|ACTB_HUMAN	3.8429e-22	0
1194312	22592	R.SVVEFLQGYIGVPHGGFPEPFR.S	sp|P11498|PYC_HUMAN	3.99327e-22	0
1194314	10471	R.AEDSGEYHCVYHFVSAPK.A	sp|Q9Y639|NPTN_HUMAN	4.02503e-22	0
1194314	4443	R.GGGGGGYGSGGSSYGSGGGSYGSGGGGGGGR.G	Contaminant_K2C1_HUMAN	4.10889e-22	0
1194314	22451	K.NYSPYYNTIDDLKDQIVDLTVGNNK.T	Contaminant_K1C9_HUMAN	4.18452e-22	0
1194312	17944	K.DIENQYETQITQIEHEVSSSGQEVQSSAK.E	Contaminant_K1C9_HUMAN	4.70638e-22	0
1194314	16666	K.SKELTTEIDNNIEQISSYKSEITELRR.N	Contaminant_K1C10_HUMAN	5.03909e-22	0
1194313	21504	K.DGNASGTTLLEALDCILPPTRPTDKPLR.L	sp|P68104|EF1A1_HUMAN	5.13574e-22	0
1194314	9112	R.MSGECAPNVSVSVSTSHTTISGGGSR.G	Contaminant_K2C1_HUMAN	5.41691e-22	0
1194314	19592	K.LDSHAELLDATQHTLQQQIQTLVK.E	sp|Q15027|ACAP1_HUMAN	5.43681e-22	0
1194312	20539	R.SLGQNPTEAELQDM*INEVDADGNGTIDFPEFLTM*M*AR.K	sp|P62158|CALM_HUMAN	6.60017e-22	0
1194312	14433	R.GGGGSFGYSYGGGSGGGFSASSLGGGFGGGSR.G	Contaminant_K1C9_HUMAN	6.69502e-22	0
1194312	19499	R.FGGFGGPGGVGGLGGPGGFGPGGYPGGIHEVSVNQSLLQPLNVK.V	Contaminant_K22E_HUMAN	6.75063e-22	0
1194314	27184	R.ALMLQGVDLLADAVAVTMGPK.G	sp|P10809|CH60_HUMAN	6.77711e-22	0
1194313	2930	R.GGSGGGGSISGGGYGSGGGSGGR.Y	Contaminant_K22E_HUMAN	6.89797e-22	0
1194313	25313	R.ALMLQGVDLLADAVAVTMGPK.G	sp|P10809|CH60_HUMAN	7.65271e-22	0
1194312	4360	R.GGGGGGYGSGGSSYGSGGGSYGSGGGGGGGR.G	Contaminant_K2C1_HUMAN	8.23543e-22	0
1194312	16964	R.FLEQQNQVLQTKWELLQQVDTSTR.T	Contaminant_K2C1_HUMAN	8.69909e-22	0
1194314	7785	R.HGSGSGQSSSYSPYGSGSGWSSSR.G	sp|Q86YZ3|HORN_HUMAN	8.86105e-22	0
1194314	17931	K.VLYDAEISQIHQSVTDTNVILSMDNSR.N	Contaminant_K22E_HUMAN	9.42958e-22	0
1194314	21198	R.VEQIAAIAQELNELDYYDSPSVNAR.C	sp|P12814|ACTN1_HUMAN	1.11497e-21	0
1194314	26175	K.LIIVSNPVDILTYVAWK.L	sp|Q9BYZ2|LDH6B_HUMAN	1.17903e-21	0
1194312	22795	K.EM*AQYASNITSVLCQFPSQQIANILDSHAATLNR.K	sp|Q13085|ACACA_HUMAN	1.25407e-21	0
1194313	16070	K.SAYPGQITSNMFCAGYLEGGK.D	Contaminant_TRYP_BOVIN	1.29232e-21	0
1194314	8097	R.NMGGPYGGGNYGPGGSGGSGGYGGR.S	sp|P22626|ROA2_HUMAN	1.30901e-21	0
1194314	14207	R.KDLYANTVLSGGTTMYPGIADR.M	sp|P60709|ACTB_HUMAN	1.34062e-21	0
1194314	26365	K.KIDFSEFLSLLGDIATDYHK.Q	sp|P31151|S10A7_HUMAN	1.63626e-21	0
1194313	21654	K.NPDDPDTVDVIMHMLDR.D	sp|Q5D862|FILA2_HUMAN	1.67863e-21	0
1194314	1663	H.SGGSGGGHSGGSGGNYGGGSGSGGGSGGGYGGGSGSR.G	Contaminant_K1C9_HUMAN	1.98235e-21	0
1194313	23981	K.STAISLFYELSENDLNFIK.Q	sp|P13639|EF2_HUMAN	2.11546e-21	0
1194314	26039	K.ATPPQIVNGDQYCGDYELFVEAVEQNTLQEFLK.L	sp|Q9H299|SH3L3_HUMAN	2.17709e-21	0
1194314	11766	R.M*SGDLSSNVTVSVTSSTISSNVASK.A	Contaminant_K22E_HUMAN	2.2207e-21	0
1194314	14955	K.SKELTTEIDNNIEQISSYK.S	Contaminant_K1C10_HUMAN	2.24632e-21	0
1194312	22089	K.NYSPYYNTIDDLKDQIVDLTVGNNK.T	Contaminant_K1C9_HUMAN	2.24766e-21	0
1194314	27144	R.YCVQLSQIQGLIGSVEEQLAQLR.C	sp|Q04695|K1C17_HUMAN	2.30545e-21	0
1194313	14899	K.SKELTTEIDNNIEQISSYK.S	Contaminant_K1C10_HUMAN	2.38237e-21	0
1194314	13714	K.GLVEPVDVVDNADGTQTVNYVPSR.E	sp|P21333|FLNA_HUMAN	2.38543e-21	0
1194314	11820	K.SKAEAESLYQSKYEELQITAGR.H	Contaminant_K2C1_HUMAN	2.48456e-21	0
1194314	17939	K.VLYDAEISQIHQSVTDTNVILSMDNSR.N	Contaminant_K22E_HUMAN	2.48748e-21	0
1194314	25695	R.DYSKYYKTIDDLKNQILNLTTDNANILLQIDNAR.L	Contaminant_K1C10_HUMAN	2.50318e-21	0
1194312	10554	R.SLGSVQAPSYGARPVSSAASVYAGAGGSGSR.I	sp|P05783|K1C18_HUMAN	2.51775e-21	0
1194314	22710	R.TDLEMQIEGLKEELAYLR.K	sp|P08779|K1C16_HUMAN	2.58845e-21	0
1194312	16696	K.SIVHPSYNSNTLNNDIMLIK.L	Contaminant_TRYP_BOVIN	2.63889e-21	0
1194314	1201	K.ITTGSSSAGTQSSTSNR.L	sp|O14974|MYPT1_HUMAN	2.66736e-21	0
1194314	7586	R.LLEGEDAHLSSQQASGQSYSSR.E	sp|P08779|K1C16_HUMAN	2.69771e-21	0
1194312	22039	K.VIHDNFGIVEGLM*TTVHAITATQK.T	sp|P04406|G3P_HUMAN	2.9588e-21	0
1194313	19924	K.SINPDEAVAYGAAVQAAILSGDK.S	sp|P11142|HSP7C_HUMAN	2.99805e-21	0
1194314	16254	K.SAYPGQITSNMFCAGYLEGGK.D	Contaminant_TRYP_BOVIN	3.02399e-21	0
1194314	5729	R.GGSGGSHGGGSGFGGESGGSYGGGEEASGSGGGYGGGSGK.S	Contaminant_K1C9_HUMAN	3.03836e-21	0
1194313	20171	R.EDPVSCAFVVLMAHGR.E	sp|P31944|CASPE_HUMAN	3.10257e-21	0
1194314	13279	K.EIETYHNLLEGGQEDFESSGAGK.I	Contaminant_K1C9_HUMAN	3.13662e-21	0
1194313	9004	R.MSGECAPNVSVSVSTSHTTISGGGSR.G	Contaminant_K2C1_HUMAN	3.43878e-21	0
1194313	17889	K.DIENQYETQITQIEHEVSSSGQEVQSSAK.E	Contaminant_K1C9_HUMAN	3.64958e-21	0
1194312	16213	R.VASISLPTSCASAGTQCLISGWGNTK.S	Contaminant_TRYP_BOVIN	3.73764e-21	0
1194312	12809	R.TIQVENSHLILTGAGALNK.V	sp|Q13085|ACACA_HUMAN	3.75859e-21	0
1194312	2182	R.GPYESGSGHSSGLGHR.E	sp|Q86YZ3|HORN_HUMAN	3.98922e-21	0
1194314	2045	R.GPYESGSGHSSGLGHR.E	sp|Q86YZ3|HORN_HUMAN	3.98922e-21	0
1194312	17432	K.ALYENTLNFIQDKGANHALLWGSK.G	T295_05450	4.12423e-21	0
1194314	6842	R.HGGGGGGFGGGGFGSR.S	Contaminant_K22E_HUMAN	4.32406e-21	0
1194314	2374	R.GGSGGSYGGGGSGGGYGGGSGSR.G	Contaminant_K1C9_HUMAN	4.36855e-21	0
1194313	12446	K.YTPVQQGPVGVNVTYGGDPIPK.S	sp|P21333|FLNA_HUMAN	4.54264e-21	0
1194313	23552	R.MPCAEDYLSVVLNQLCVLHEK.T	Contaminant_ALBU_HUMAN	4.56035e-21	0
1194313	16391	K.TIGGGDDSFNTFFSETGAGK.H	sp|P68363|TBA1B_HUMAN	4.58905e-21	0
1194314	26287	R.FQSAAIGALQEASEAYLVGLFEDTNLCAIHAK.R	sp|P84243|H33_HUMAN	4.64572e-21	0
1194312	20488	R.VEQIAAIAQELNELDYYDSPSVNAR.C	sp|P12814|ACTN1_HUMAN	4.84164e-21	0
1194314	22837	K.SLNWSSFVDNTFAEEFTTQNQK.S	sp|Q9UHB6|LIMA1_HUMAN	5.15713e-21	0
1194314	7827	R.HGSGSGQSSSYGPYGSGSGWSSSR.G	sp|Q86YZ3|HORN_HUMAN	5.22842e-21	0
1194312	6148	R.GGSGGSHGGGSGFGGESGGSYGGGEEASGSGGGYGGGSGK.S	Contaminant_K1C9_HUMAN	5.29197e-21	0
1194314	12940	K.VHSPSGALEECYVTEIDQDKYAVR.F	sp|P21333|FLNA_HUMAN	5.39503e-21	0
1194313	14630	K.LQVEPAVDTSGVQCYGPGIEGQGVFR.E	sp|P21333|FLNA_HUMAN	5.60026e-21	0
1194313	14970	K.SIVHPSYNSNTLNNDIMLIK.L	Contaminant_TRYP_BOVIN	5.75016e-21	0
1194313	8092	K.CDMEVSCPDGYTCCR.L	sp|P28799|GRN_HUMAN	6.00574e-21	0
1194313	2855	R.TGSSQSSCCGQYGSGGSQSCSNGQHEYGSCGR.F	sp|Q5D862|FILA2_HUMAN	6.08771e-21	0
1194313	23185	K.YAPTEAQLNAVDALIDSMSLAK.K	sp|P13010|XRCC5_HUMAN	6.44473e-21	0
1194314	12788	R.KAGTQIENIDEDFRDGLK.L	sp|O43707|ACTN4_HUMAN	6.49514e-21	0
1194314	15050	R.ISIEMHGTLEDQLSHLR.Q	sp|P12814|ACTN1_HUMAN	6.95377e-21	0
1194312	16979	R.FLEQQNQVLQTKWELLQQVDTSTR.T	Contaminant_K2C1_HUMAN	7.11181e-21	0
1194313	10342	R.AEDSGEYHCVYHFVSAPK.A	sp|Q9Y639|NPTN_HUMAN	7.1994e-21	0
1194312	18044	R.EEGPYEVEVTYDGVPVPGSPFPLEAVAPTKPSK.V	sp|P21333|FLNA_HUMAN	7.35355e-21	0
1194314	27953	K.YSVWIGGSILASLSTFQQMWISK.P	sp|P63267|ACTH_HUMAN	7.44894e-21	0
1194314	6223	R.FNAHGDANTIVCNSK.D	sp|P09382|LEG1_HUMAN	7.52389e-21	0
1194314	14115	R.KDLYANTVLSGGTTMYPGIADR.M	sp|P60709|ACTB_HUMAN	7.7187e-21	0
1194314	16264	K.SAYPGQITSNMFCAGYLEGGK.D	Contaminant_TRYP_BOVIN	7.78785e-21	0
1194313	20483	R.NVSTGDVNVEM*NAAPGVDLTQLLNNMR.S	Contaminant_K1C10_HUMAN	7.992e-21	0
1194314	24562	R.YALQM*EQLNGILLHLESELAQTR.A	sp|P05783|K1C18_HUMAN	8.22878e-21	0
1194314	12318	K.SADESGQALLAAGHYASDEVR.E	sp|Q13813|SPTN1_HUMAN	8.43057e-21	0
1194313	16062	K.SAYPGQITSNMFCAGYLEGGK.D	Contaminant_TRYP_BOVIN	8.43824e-21	0
1194313	25391	K.ENNIFYSPISITSALGM*VLLGAK.D	sp|P29508|SPB3_HUMAN	8.8014e-21	0
1194313	21537	K.NYSPYYNTIDDLKDQIVDLTVGNNK.T	Contaminant_K1C9_HUMAN	9.06819e-21	0
1194312	23146	K.DYLKPIFEIDPIALKDLVGMESQK.K	T295_05450	9.39706e-21	0
1194314	22419	K.DGNASGTTLLEALDCILPPTRPTDKPLR.L	sp|P68104|EF1A1_HUMAN	9.70284e-21	0
1194312	20203	K.AIMTYVSSFYHAFSGAQK.A	sp|O43707|ACTN4_HUMAN	9.82337e-21	0
1194314	5022	R.FSSSGGGGGGGRFSSSSGYGGGSSR.V	sp|P35527|K1C9_HUMAN	1.018e-20	0
1194314	14405	K.DLYANTVLSGGTTM*YPGIADR.M	sp|P60709|ACTB_HUMAN	1.06287e-20	0
1194314	24140	K.WELLQQM*NVGTRPINLEPIFQGYIDSLK.R	Contaminant_K22E_HUMAN	1.06647e-20	0
1194314	19719	K.SDLEMQYETLQEELMALKK.N	Contaminant_K1C9_HUMAN	1.06913e-20	0
1194314	26120	R.IM*SLVDPNHSGLVTFQAFIDFMSR.E	sp|O43707|ACTN4_HUMAN	1.0966e-20	0
1194314	22360	R.KSDLFQDDLYPDTAGPEAALEAEEWFEGK.N	sp|Q9ULV4|COR1C_HUMAN	1.10173e-20	0
1194313	14237	K.AMLSGPGQFAENETNEVNFR.E	sp|Q15369|ELOC_HUMAN	1.23478e-20	0
1194314	28925	R.VGATAAVYSAAILEYLTAEVLELAGNASK.D	sp|P0C0S5|H2AZ_HUMAN	1.25698e-20	0
1194313	13413	R.IINEPTAAAIAYGLDKR.E	sp|P11021|GRP78_HUMAN	1.27664e-20	0
1194312	19970	K.VIHDNFGIVEGLM*TTVHAITATQK.T	sp|P04406|G3P_HUMAN	1.27755e-20	0
1194314	20583	R.KDYLKPIFEIDPIALKDLVGMESQKK.A	T295_05450	1.34939e-20	0
1194314	25935	K.GDLENAFLNLVQCIQNKPLYFADR.L	sp|P07355|ANXA2_HUMAN	1.36473e-20	0
1194313	11316	R.VFDKDGNGYISAAELR.H	sp|P62158|CALM_HUMAN	1.37296e-20	0
1194313	13203	K.EIETYHNLLEGGQEDFESSGAGK.I	Contaminant_K1C9_HUMAN	1.41112e-20	0
1194313	25266	R.NLPQYVSNELLEEAFSVFGQVER.A	sp|Q15233|NONO_HUMAN	1.42868e-20	0
1194313	20239	R.CPEALFQPSFLGMESCGIHETTFNSIMK.C	sp|P60709|ACTB_HUMAN	1.47355e-20	0
1194313	10468	R.GQVGGDVNVEM*DAAPGVDLSR.I	sp|P02533|K1C14_HUMAN	1.50646e-20	0
1194314	27917	K.IGGILANELSVDEAALHAAVIAINEAIDR.R	sp|P46940|IQGA1_HUMAN	1.51646e-20	0
1194312	22657	R.TDLEMQIEGLKEELAYLR.K	sp|P08779|K1C16_HUMAN	1.55167e-20	0
1194312	25404	K.YSVWIGGSILASLSTFQQMWISKQEYDESGPSIVHR.K	sp|P60709|ACTB_HUMAN	1.61053e-20	0
1194312	9287	R.AIGGGLSSVGGGSSTIK.Y	sp|P02538|K2C6A_HUMAN	1.63131e-20	0
1194314	9455	R.AIGGGLSSVGGGSSTIK.Y	sp|P02538|K2C6A_HUMAN	1.63131e-20	0
1194314	2902	R.GGSGGSYGGGGSGGGYGGGSGSR.G	Contaminant_K1C9_HUMAN	1.63705e-20	0
1194314	5639	R.GSYGSGGSSYGSGGGSYGSGGGGGGHGSYGSGSSSGGYRG.G	Contaminant_K2C1_HUMAN	1.79557e-20	0
1194313	23471	R.QAAPCVLFFDELDSIAK.A	sp|P55072|TERA_HUMAN	1.81801e-20	0
1194312	4102	R.GGGGGGYGSGGSSYGSGGGSYGSGGGGGGGR.G	Contaminant_K2C1_HUMAN	1.85022e-20	0
1194312	21595	R.FQAQSLGTTYIYDIPEMFR.Q	sp|Q13085|ACACA_HUMAN	1.87897e-20	0
1194314	26403	R.QQPPDLVEFAVEYFTR.L	sp|P13861|KAP2_HUMAN	1.896e-20	0
1194312	12511	R.KDLYANTVLSGGTTM*YPGIADR.M	sp|P60709|ACTB_HUMAN	1.98625e-20	0
1194314	25543	R.NLDLDSIIAEVKAQYEEIAQR.S	Contaminant_K22E_HUMAN	2.00288e-20	0
1194313	21517	K.VEGTEPTTAFNLFVGNLNFNK.S	sp|P19338|NUCL_HUMAN	2.02437e-20	0
1194314	2841	R.GGSGGGGSISGGGYGSGGGSGGR.Y	Contaminant_K22E_HUMAN	2.05721e-20	0
1194312	11268	R.VFDKDGNGYISAAELR.H	sp|P62158|CALM_HUMAN	2.08267e-20	0
1194313	14207	R.VINEPTAAALAYGLDK.S	sp|P38646|GRP75_HUMAN	2.12953e-20	0
1194314	26556	K.LPESENLQEFWDNLIGGVDMVTDDDRR.W	sp|P49327|FAS_HUMAN	2.28736e-20	0
1194313	25832	K.ENNIFYSPISITSALGMVLLGAK.D	sp|P29508|SPB3_HUMAN	2.31194e-20	0
1194312	13462	R.KDDPVTNLNNAFEVAEK.Y	sp|O43707|ACTN4_HUMAN	2.43097e-20	0
1194314	26582	R.FQSSAVMALQEASEAYLVGLFEDTNLCAIHAK.R	sp|Q71DI3|H32_HUMAN	2.48453e-20	0
1194313	21770	R.TDLEMQIEGLKEELAYLR.K	sp|P08779|K1C16_HUMAN	2.49161e-20	0
1194312	18774	R.AYSEALAAFGNGALFVEK.F	sp|P11498|PYC_HUMAN	2.51094e-20	0
1194314	9206	R.DVDIIDHHDNTYTVK.Y	sp|P21333|FLNA_HUMAN	2.53764e-20	0
1194314	23046	K.WELLQQM*NVGTRPINLEPIFQGYIDSLKR.Y	Contaminant_K22E_HUMAN	2.58223e-20	0
1194314	22564	K.SADFVVEAIGDDVGTLGFSVEGPSQAK.I	sp|P21333|FLNA_HUMAN	2.59873e-20	0
1194314	6607	K.GAEAANVTGPGGVPVQGSK.Y	sp|P67809|YBOX1_HUMAN	2.67471e-20	0
1194314	20467	K.AIMTYVSSFYHAFSGAQK.A	sp|O43707|ACTN4_HUMAN	2.68681e-20	0
1194312	15650	K.SIVHPSYNSNTLNNDIMLIK.L	Contaminant_TRYP_BOVIN	2.71957e-20	0
1194314	21139	R.SIVDYKPNLDLLEQQHQLIQEALIFDNK.H	sp|O43707|ACTN4_HUMAN	2.75322e-20	0
1194313	24784	R.FQSSAVMALQEASEAYLVGLFEDTNLCAIHAK.R	sp|Q71DI3|H32_HUMAN	2.81444e-20	0
1194312	13295	K.EIETYHNLLEGGQEDFESSGAGK.I	Contaminant_K1C9_HUMAN	2.87069e-20	0
1194314	22345	R.VFTTQELVQAFTHAPATLEADR.G	sp|O95433|AHSA1_HUMAN	2.93698e-20	0
1194312	20794	R.ILAIGLINEALDEGDAQK.T	sp|P46940|IQGA1_HUMAN	2.95711e-20	0
1194313	23001	K.MTLVASEDYGDTLAAIQGLLK.K	sp|Q13813|SPTN1_HUMAN	2.98606e-20	0
1194314	27567	R.LNTIPLFVQLLYSSVENIQR.V	sp|P14923|PLAK_HUMAN	3.19041e-20	0
1194313	8186	K.ASASGSGAQVGGPISSGSSASSVTVTR.S	sp|P02545|LMNA_HUMAN	3.19778e-20	0
1194312	17004	K.LQVELDNVTGLLSQSDSK.S	sp|P35579|MYH9_HUMAN	3.44594e-20	0
1194314	9715	R.NSNLVGAAHEELQQSR.I	sp|P02545|LMNA_HUMAN	3.45105e-20	0
1194312	15984	K.SAYPGQITSNMFCAGYLEGGK.D	Contaminant_TRYP_BOVIN	3.5222e-20	0
1194312	23576	R.YALQM*EQLNGILLHLESELAQTR.A	sp|P05783|K1C18_HUMAN	3.55079e-20	0
1194314	7562	R.GSGGLGGACGGAGFGSR.S	sp|P02538|K2C6A_HUMAN	3.56754e-20	0
1194312	24581	R.DPSLPLLELQDIMTSVSGR.I	sp|Q13085|ACACA_HUMAN	3.68627e-20	0
1194312	10597	K.KNHKEEMSQLTGQNSGDVNVEINVAPGKDLTK.T	Contaminant_K1C9_HUMAN	3.72664e-20	0
1194312	7983	R.HGSGSGQSSSYGPYGSGSGWSSSR.G	sp|Q86YZ3|HORN_HUMAN	3.7284e-20	0
1194312	16430	K.SAYPGQITSNMFCAGYLEGGK.D	Contaminant_TRYP_BOVIN	3.76272e-20	0
1194313	20132	R.KDYLKPIFEIDPIALKDLVGMESQKK.A	T295_05450	3.77468e-20	0
1194314	5707	R.GGSGGSHGGGSGFGGESGGSYGGGEEASGSGGGYGGGSGK.S	Contaminant_K1C9_HUMAN	3.78459e-20	0
1194314	18687	R.ILVLFEGLNSIKKDDLENR.L	T295_03955	3.78572e-20	0
1194312	14947	K.QVGYENAGTVEFLVDR.H	sp|P11498|PYC_HUMAN	3.86252e-20	0
1194313	8536	R.M*SGECAPNVSVSVSTSHTTISGGGSR.G	Contaminant_K2C1_HUMAN	3.97147e-20	0
1194312	1498	R.GGSSSGGGYGSGGGGSSSVK.G	Contaminant_K22E_HUMAN	3.98246e-20	0
1194313	22309	K.TAFDEAIAELDTLSEESYK.D	sp|P63104|1433Z_HUMAN	4.09716e-20	0
1194314	23476	K.TLVLSNLSYSATEETLQEVFEK.A	sp|P19338|NUCL_HUMAN	4.231e-20	0
1194314	11821	R.GQTGGDVNVEMDAAPGVDLSR.I	sp|P08779|K1C16_HUMAN	4.31185e-20	0
1194314	22820	K.NYSPYYNTIDDLKDQIVDLTVGNNK.T	Contaminant_K1C9_HUMAN	4.45758e-20	0
1194313	21024	K.EGSLSPASVGSDTLSDLGISSLQDGLALHIR.S	sp|Q13085|ACACA_HUMAN	4.56043e-20	0
1194313	20616	K.GHYTEGAELVDSVLDVVR.K	sp|P07437|TBB5_HUMAN	4.69738e-20	0
1194314	2181	R.HGSGSGHSSSYGQHGSGSGWSSSSGR.H	sp|Q86YZ3|HORN_HUMAN	4.80701e-20	0
1194313	16302	R.VASISLPTSCASAGTQCLISGWGNTK.S	Contaminant_TRYP_BOVIN	4.84077e-20	0
1194313	20250	K.LCYVALDFEQEMATAASSSSLEK.S	sp|P60709|ACTB_HUMAN	5.01552e-20	0
1194312	20190	K.AYNMVDIIHSVVDER.E	sp|P05166|PCCB_HUMAN	5.08746e-20	0
1194314	12907	K.VHSPSGALEECYVTEIDQDKYAVR.F	sp|P21333|FLNA_HUMAN	5.1903e-20	0
1194314	3326	R.HGSGSGQSSSYGPYR.S	sp|Q86YZ3|HORN_HUMAN	5.40879e-20	0
1194314	23532	K.DYLKPIFEIDPIALKDLVGMESQK.K	T295_05450	5.44446e-20	0
1194313	23825	R.YCVQLSQIQAQISALEEQLQQIR.A	Contaminant_K1C10_HUMAN	5.49773e-20	0
1194314	27542	K.HGITQANELVNLTEFFVNHILPDLK.S	sp|P55060|XPO2_HUMAN	5.56013e-20	0
1194313	11235	R.EEIQSSISGVTAAYNR.E	sp|P46940|IQGA1_HUMAN	5.77098e-20	0
1194312	16447	K.TIGGGDDSFNTFFSETGAGK.H	sp|P68363|TBA1B_HUMAN	5.80222e-20	0
1194313	20763	R.ILAIGLINEALDEGDAQK.T	sp|P46940|IQGA1_HUMAN	5.81396e-20	0
1194312	20630	K.EPLFGISTGNLITGLAAGAK.T	sp|P31327|CPSM_HUMAN	5.83147e-20	0
1194312	21210	K.AM*GIMNSFVNDIFER.I	sp|O60814|H2B1K_HUMAN	6.01897e-20	0
1194313	20220	K.LCYVALDFEQEMATAASSSSLEK.S	sp|P60709|ACTB_HUMAN	6.07892e-20	0
1194314	15319	K.SIVHPSYNSNTLNNDIMLIK.L	Contaminant_TRYP_BOVIN	6.15676e-20	0
1194314	9119	R.MSGECAPNVSVSVSTSHTTISGGGSR.G	Contaminant_K2C1_HUMAN	6.25178e-20	0
1194312	19621	K.M*ASTFIGNSTAIQELFK.R	sp|Q9BUF5|TBB6_HUMAN	6.31234e-20	0
1194314	27187	R.GVDNTFADELVELSTALEHQEYITFLEDLK.S	sp|Q07021|C1QBP_HUMAN	6.47891e-20	0
1194313	25979	K.YSVWIGGSILASLSTFQQMWISK.P	sp|P63267|ACTH_HUMAN	6.77756e-20	0
1194314	14735	K.ICDQWDALGSLTHSR.R	sp|O43707|ACTN4_HUMAN	6.8004e-20	0
1194313	20032	K.AIMTYVSSFYHAFSGAQK.A	sp|O43707|ACTN4_HUMAN	6.88888e-20	0
1194314	26844	R.GVDLDQLLDMSYEQLMQLYSAR.Q	sp|P62841|RS15_HUMAN	7.19908e-20	0
1194313	20475	R.VEQIAAIAQELNELDYYDSPSVNAR.C	sp|P12814|ACTN1_HUMAN	7.20561e-20	0
1194314	5762	K.AAFGGSGGRGSSSGGGYSSGSSSYGSGGR.Q	Contaminant_K22E_HUMAN	7.20695e-20	0
1194313	8161	R.NMGGPYGGGNYGPGGSGGSGGYGGR.S	sp|P22626|ROA2_HUMAN	7.33734e-20	0
1194313	23569	R.EVAAFAQFGSDLDAATQQLLSR.G	sp|P25705|ATPA_HUMAN	7.33837e-20	0
1194314	26168	K.LIIVSNPVDILTYVAWK.L	sp|Q9BYZ2|LDH6B_HUMAN	7.46985e-20	0
1194314	20005	R.FGGFGGPGGVGGLGGPGGFGPGGYPGGIHEVSVNQSLLQPLNVK.V	Contaminant_K22E_HUMAN	7.79782e-20	0
1194314	22525	R.QMQLENVSVALEFLDR.E	sp|O75369|FLNB_HUMAN	7.83167e-20	0
1194313	24591	R.QQPPDLVEFAVEYFTR.L	sp|P13861|KAP2_HUMAN	7.97993e-20	0
1194312	22348	K.TAFDEAIAELDTLSEESYK.D	sp|P63104|1433Z_HUMAN	8.05982e-20	0
1194313	21573	K.NYSPYYNTIDDLKDQIVDLTVGNNK.T	Contaminant_K1C9_HUMAN	8.33377e-20	0
1194314	19144	R.AIFLADGNVFTTGFSR.M	sp|Q9ULV4|COR1C_HUMAN	8.60722e-20	0
1194313	10211	R.SVGGSGGGSFGDNLVTR.S	sp|P02545|LMNA_HUMAN	9.20053e-20	0
1194313	16246	K.SIVHPSYNSNTLNNDIMLIKLKSAASLNSR.V	Contaminant_TRYP_BOVIN	9.47438e-20	0
1194314	23587	K.GLVLIAFSQYLQQCPFDEHVK.L	Contaminant_ALBU_BOVIN	9.4831e-20	0
1194313	23023	K.TISQEFLTPGKLEINFEELLK.Q	sp|Q0ZGT2|NEXN_HUMAN	9.56815e-20	0
1194313	22814	R.AGTLSITEFADMLSGNAGGFR.S	sp|Q15149|PLEC_HUMAN	9.69401e-20	0
1194313	9312	R.LLEGEDAHLSSSQFSSGSQSSR.D	sp|P02533|K1C14_HUMAN	9.83584e-20	0
1194313	18224	R.IITITGTQDQIQNAQYLLQNSVK.Q	sp|P61978|HNRPK_HUMAN	9.94174e-20	0
1194314	14403	K.SISISVAGGGGGFGAAGGFGGR.G	Contaminant_K22E_HUMAN	1.00702e-19	0
1194313	14951	R.HLLSESITDNLDTQITHTELH.L	T295_05450	1.01132e-19	0
1194312	10371	R.GQVGGDVNVEM*DAAPGVDLSR.I	sp|P02533|K1C14_HUMAN	1.01807e-19	0
1194312	12877	R.GANAVGYTNYPDNVVFK.F	sp|P11498|PYC_HUMAN	1.02043e-19	0
1194314	24624	K.ALINADELASDVAGAEALLDR.H	sp|Q13813|SPTN1_HUMAN	1.03365e-19	0
1194312	20387	R.NVSTGDVNVEM*NAAPGVDLTQLLNNMR.S	Contaminant_K1C10_HUMAN	1.04318e-19	0
1194313	25863	R.DPLTIAMETANADIVTLLR.L	sp|Q15027|ACAP1_HUMAN	1.11586e-19	0
1194314	9445	R.VANPSGNLTETYVQDR.G	sp|P21333|FLNA_HUMAN	1.12207e-19	0
1194313	24014	K.EEPFLQNEILNPSVMTEVQTLNEDIFLK.H	T295_03955	1.12619e-19	0
1194314	24300	K.LADQCTGLQGFLVFHSFGGGTGSGFTSLLMER.L	sp|P68363|TBA1B_HUMAN	1.13532e-19	0
1194314	21804	K.LTTPTYGDLNHLVSATMSGVTTCLR.F	sp|P04350|TBB4A_HUMAN	1.14866e-19	0
1194312	14329	K.IVGDLAQFM*VQNGLSR.A	sp|P11498|PYC_HUMAN	1.15007e-19	0
1194313	22267	K.EGGLGPLNIPLLADVTR.R	sp|P32119|PRDX2_HUMAN	1.16529e-19	0
1194313	9360	R.VANPSGNLTETYVQDR.G	sp|P21333|FLNA_HUMAN	1.17127e-19	0
1194313	16081	K.SAYPGQITSNMFCAGYLEGGK.D	Contaminant_TRYP_BOVIN	1.17965e-19	0
1194314	13501	R.KDDPVTNLNNAFEVAEK.Y	sp|O43707|ACTN4_HUMAN	1.1946e-19	0
1194312	19124	R.VFEVSLADLQNDEVAFR.K	sp|P61247|RS3A_HUMAN	1.21055e-19	0
1194313	21572	R.QMQLENVSVALEFLDR.E	sp|O75369|FLNB_HUMAN	1.23006e-19	0
1194312	7900	R.HGSGSGQSSSYSPYGSGSGWSSSR.G	sp|Q86YZ3|HORN_HUMAN	1.23954e-19	0
1194313	21683	R.HGEEVTPEDVLSAAMYPDVFAHFK.D	sp|P11498|PYC_HUMAN	1.26366e-19	0
1194314	18333	R.EEGPYEVEVTYDGVPVPGSPFPLEAVAPTKPSK.V	sp|P21333|FLNA_HUMAN	1.31172e-19	0
1194314	26893	R.AAPFNNWMEGAM*EDLQDTFIVHTIEEIQGLTTAHEQFK.A	sp|P12814|ACTN1_HUMAN	1.33157e-19	0
1194312	17984	K.DIENQYETQITQIEHEVSSSGQEVQSSAK.E	Contaminant_K1C9_HUMAN	1.34321e-19	0
1194313	8611	K.HGEVCPAGWKPGSDTIKPDVQK.S	sp|Q06830|PRDX1_HUMAN	1.35364e-19	0
1194313	8587	R.SPYTVTVGQACNPSACR.A	sp|P21333|FLNA_HUMAN	1.36586e-19	0
1194313	9630	R.ALVDHENVISCPHLGASTK.E	sp|O43175|SERA_HUMAN	1.36684e-19	0
1194313	24852	R.LLQLWVSAVQSSIASAFSQAR.L	sp|Q15027|ACAP1_HUMAN	1.3795e-19	0
1194312	21955	K.VSDTVVEPYNATLSVHQLVENTDETYCIDNEALYDICFR.T	sp|P04350|TBB4A_HUMAN	1.40346e-19	0
1194314	24305	K.NYSPYYNTIDDLKDQIVDLTVGNNKTLLDIDNTR.M	Contaminant_K1C9_HUMAN	1.41907e-19	0
1194313	23870	K.QETFDAGLQAFQQEGIANITALKDQLLAAK.H	sp|Q13813|SPTN1_HUMAN	1.51986e-19	0
1194314	12599	K.YTPVQQGPVGVNVTYGGDPIPK.S	sp|P21333|FLNA_HUMAN	1.52351e-19	0
1194314	20071	R.AETECQNTEYQQLLDIKIRLENEIQTYR.S	Contaminant_K1C10_HUMAN	1.53038e-19	0
1194313	8945	K.ADKDYHFKVDNDENEHQLSLR.T	sp|P06748|NPM_HUMAN	1.5324e-19	0
1194314	16577	K.TIGGGDDSFNTFFSETGAGK.H	sp|P68363|TBA1B_HUMAN	1.53382e-19	0
1194312	9334	R.VANPSGNLTETYVQDR.G	sp|P21333|FLNA_HUMAN	1.53796e-19	0
1194314	7871	R.QAVTNPNNTFYATK.R	sp|P38646|GRP75_HUMAN	1.54408e-19	0
1194314	25659	R.YCGQLQMIQEQISNLEAQITDVR.Q	Contaminant_K1C9_HUMAN	1.5451e-19	0
1194314	25278	K.TLVTQNSGVEALIHAILR.A	sp|P14923|PLAK_HUMAN	1.57195e-19	0
1194312	13270	K.EIETYHNLLEGGQEDFESSGAGK.I	Contaminant_K1C9_HUMAN	1.61042e-19	0
1194312	6413	R.GGSGGSHGGGSGFGGESGGSYGGGEEASGSGGGYGGGSGK.S	Contaminant_K1C9_HUMAN	1.63408e-19	0
1194313	16739	K.ACLISLGYDIGNDPQGEAEFAR.I	sp|P12814|ACTN1_HUMAN	1.68096e-19	0
1194314	15162	K.EKLCYVALDFEQEM*ATAASSSSLEK.S	sp|P60709|ACTB_HUMAN	1.74079e-19	0
1194313	4322	R.SGGGGGGGGCGGGGGVSSLR.I	Contaminant_K1C10_HUMAN	1.83582e-19	0
1194312	26318	K.MTQIMFETFNTPAMYVAIQAVLSLYASGR.T	sp|P60709|ACTB_HUMAN	1.85269e-19	0
1194314	21640	K.AAFDDAIAELDTLSEESYK.D	sp|P62258|1433E_HUMAN	1.85369e-19	0
1194314	10768	K.KNHKEEMSQLTGQNSGDVNVEINVAPGKDLTK.T	Contaminant_K1C9_HUMAN	1.87698e-19	0
1194313	20814	K.AAFDDAIAELDTLSEESYK.D	sp|P62258|1433E_HUMAN	1.90144e-19	0
1194313	24536	R.FQSAAIGALQEASEAYLVGLFEDTNLCAIHAK.R	sp|P84243|H33_HUMAN	1.90879e-19	0
1194312	18119	R.NVSTGDVNVEMNAAPGVDLTQLLNNM*R.S	Contaminant_K1C10_HUMAN	1.93881e-19	0
1194313	21697	R.GFGFVTYATVEEVDAAMNAR.P	sp|P09651|ROA1_HUMAN	1.9519e-19	0
1194313	23997	K.EEPFLQNEILNPSVMTEVQTLNEDIFLK.H	T295_03955	1.97582e-19	0
1194314	22249	R.QVLDNLTMEKSDLEMQYETLQEELMALKK.N	Contaminant_K1C9_HUMAN	1.98299e-19	0
1194314	27288	K.LCYVALDFEQEMATAASSSSLEK.S	sp|P60709|ACTB_HUMAN	2.02476e-19	0
1194314	30182	K.LCYVALDFEQEMATAASSSSLEK.S	sp|P60709|ACTB_HUMAN	2.06353e-19	0
1194312	3238	K.TSTTGVATTQSPTPR.S	sp|Q8WWI1|LMO7_HUMAN	2.08087e-19	0
1194314	3261	K.TSTTGVATTQSPTPR.S	sp|Q8WWI1|LMO7_HUMAN	2.08087e-19	0
1194314	23506	K.TAFDEAIAELDTLSEESYK.D	sp|P63104|1433Z_HUMAN	2.09099e-19	0
1194314	27215	R.GVDNTFADELVELSTALEHQEYITFLEDLK.S	sp|Q07021|C1QBP_HUMAN	2.11015e-19	0
1194313	18799	K.STMDNPTTTQYASLMHSFILK.A	sp|Q9NP97|DLRB1_HUMAN	2.17943e-19	0
1194313	13232	K.EIETYHNLLEGGQEDFESSGAGK.I	Contaminant_K1C9_HUMAN	2.26822e-19	0
1194314	8601	R.SPYTVTVGQACNPSACR.A	sp|P21333|FLNA_HUMAN	2.29149e-19	0
1194313	10264	K.FEEEQKIQNNIEISTQENK.E	T295_03955	2.37659e-19	0
1194314	18502	R.NVSTGDVNVEMNAAPGVDLTQLLNNM*R.S	Contaminant_K1C10_HUMAN	2.44716e-19	0
1194314	21417	R.ILAIGLINEALDEGDAQK.T	sp|P46940|IQGA1_HUMAN	2.6238e-19	0
1194312	18015	K.AM*GIM*NSFVNDIFER.I	sp|O60814|H2B1K_HUMAN	2.63692e-19	0
1194314	12619	R.KDLYANTVLSGGTTM*YPGIADR.M	sp|P60709|ACTB_HUMAN	2.65572e-19	0
1194312	9791	R.ISIGGGSCAISGGYGSR.A	sp|P02538|K2C6A_HUMAN	2.66185e-19	0
1194312	8859	R.MSGECAPNVSVSVSTSHTTISGGGSR.G	Contaminant_K2C1_HUMAN	2.67549e-19	0
1194313	18336	R.LGEDNINVVEGNEQFISASKSIVHPSYNSNTLNNDIMLIK.L	Contaminant_TRYP_BOVIN	2.67706e-19	0
1194314	27600	K.LCYVALDFEQEMATAASSSSLEK.S	sp|P60709|ACTB_HUMAN	2.70151e-19	0
1194313	24745	R.TGPAATTLPDGAAAESLVESSEVAVIGFFK.D	sp|P07237|PDIA1_HUMAN	2.70627e-19	0
1194312	20061	K.QLLQANPILEAFGNAK.T	sp|P35749|MYH11_HUMAN	2.76894e-19	0
1194314	25438	R.YCVQLSQIQAQISALEEQLQQIR.A	Contaminant_K1C10_HUMAN	2.79909e-19	0
1194313	14919	R.HGVQELEIELQSQLSKK.A	Contaminant_K1C9_HUMAN	2.87172e-19	0
1194314	10618	R.GQVGGDVNVEM*DAAPGVDLSR.I	sp|P02533|K1C14_HUMAN	2.89968e-19	0
1194314	22418	K.LGFAGLVQEISFGTTK.D	sp|P48643|TCPE_HUMAN	2.89978e-19	0
1194312	14898	K.SIVHPSYNSNTLNNDIM*LIKLK.S	Contaminant_TRYP_BOVIN	2.94846e-19	0
1194314	5292	K.KHEAFESDLAAHQDR.V	sp|P12814|ACTN1_HUMAN	3.01819e-19	0
1194314	26252	K.LTPFIIQENLNLALNSASAIGCHVVNIGAEDLR.A	sp|P13797|PLST_HUMAN	3.02268e-19	0
1194312	20693	K.GHYTEGAELVDSVLDVVR.K	sp|P07437|TBB5_HUMAN	3.04051e-19	0
1194312	12823	K.HSQAVEELAEQLEQTKR.V	sp|P35579|MYH9_HUMAN	3.05768e-19	0
1194313	20099	K.QLLQANPILEAFGNAK.T	sp|P35749|MYH11_HUMAN	3.09516e-19	0
1194314	10842	K.KNHKEEMSQLTGQNSGDVNVEINVAPGKDLTK.T	Contaminant_K1C9_HUMAN	3.14869e-19	0
1194314	22248	K.KEEPFLQNEILNPSVMTEVQTLNEDIFLKHLRER.I	T295_03955	3.15835e-19	0
1194313	20240	R.CPEALFQPSFLGMESCGIHETTFNSIMK.C	sp|P60709|ACTB_HUMAN	3.20026e-19	0
1194312	20841	K.AAFDDAIAELDTLSEESYK.D	sp|P62258|1433E_HUMAN	3.26122e-19	0
1194313	2345	R.GSSSGGGYSSGSSSYGSGGR.Q	Contaminant_K22E_HUMAN	3.2869e-19	0
1194313	22567	K.NPVTIFSLATNEMWR.S	sp|Q04837|SSBP_HUMAN	3.29887e-19	0
1194313	13971	R.KDLYANTVLSGGTTMYPGIADR.M	sp|P60709|ACTB_HUMAN	3.39016e-19	0
1194313	19494	R.EADIDGDGQVNYEEFVQMMTAK.-	sp|P62158|CALM_HUMAN	3.42527e-19	0
1194313	7534	R.APSTYGGGLSVSSSR.F	sp|P02533|K1C14_HUMAN	3.57718e-19	0
1194314	7422	R.APSTYGGGLSVSSSR.F	sp|P02533|K1C14_HUMAN	3.57718e-19	0
1194312	6481	R.GGSGGSHGGGSGFGGESGGSYGGGEEASGSGGGYGGGSGK.S	Contaminant_K1C9_HUMAN	3.58997e-19	0
1194313	25966	K.YSVWIGGSILASLSTFQQMWISK.P	sp|P63267|ACTH_HUMAN	3.62636e-19	0
1194312	24457	R.LVELNKEDLFALADIIDEIR.L	T295_05450	3.6884e-19	0
1194313	1501	R.GGSSSGGGYGSGGGGSSSVK.G	Contaminant_K22E_HUMAN	3.71114e-19	0
1194314	26057	K.ATPPQIVNGDQYCGDYELFVEAVEQNTLQEFLK.L	sp|Q9H299|SH3L3_HUMAN	3.77809e-19	0
1194314	11019	K.ASIHEAWTDGKEAMLK.H	sp|O43707|ACTN4_HUMAN	4.04508e-19	0
1194313	26887	K.SENVQDLLLLDVAPLSLGLETAGGVMTALIK.R	sp|P08107|HSP71_HUMAN	4.25991e-19	0
1194314	11493	K.AGNNMLLVGVHGPR.T	sp|P21333|FLNA_HUMAN	4.27859e-19	0
1194313	20886	R.AGTFQAFEQFGQQLLAHGHYASPEIK.Q	sp|Q13813|SPTN1_HUMAN	4.31343e-19	0
1194314	12939	K.TDLEKDIISDTSGDFRK.L	sp|A6NMY6|AXA2L_HUMAN	4.36105e-19	0
1194314	3457	R.SSQSNYGQHGSGSSQSSGYGQHGSSSGQTTGFGQHR.S	sp|Q5D862|FILA2_HUMAN	4.40387e-19	0
1194314	12307	R.VPTANVSVVDLTCR.L	sp|P04406|G3P_HUMAN	4.52575e-19	0
1194314	26585	R.TGPAATTLPDGAAAESLVESSEVAVIGFFK.D	sp|P07237|PDIA1_HUMAN	4.61277e-19	0
1194314	22666	K.SDLEMQYETLQEELMALK.K	Contaminant_K1C9_HUMAN	4.63474e-19	0
1194312	14013	K.DLYANTVLSGGTTM*YPGIADR.M	sp|P60709|ACTB_HUMAN	4.84706e-19	0
1194313	21582	K.KEEPFLQNEILNPSVM*TEVQTLNEDIFLK.H	T295_03955	4.87701e-19	0
1194314	26586	R.EKIEAELQDICNDVLELLDK.Y	sp|P31946|1433B_HUMAN	4.90125e-19	0
1194314	12483	Y.SYGGGSGGGFSASSLGGGFGGGSR.G	Contaminant_K1C9_HUMAN	5.07216e-19	0
1194314	27895	K.LCYVALDFEQEMATAASSSSLEK.S	sp|P60709|ACTB_HUMAN	5.12872e-19	0
1194313	18066	K.AYLPVNESFGFTADLR.S	sp|P13639|EF2_HUMAN	5.13495e-19	0
1194314	2192	R.HGSGSGHSSSYGQHGSGSGWSSSSGR.H	sp|Q86YZ3|HORN_HUMAN	5.17929e-19	0
1194312	10822	K.THINIVVIGHVDSGK.S	sp|P68104|EF1A1_HUMAN	5.18746e-19	0
1194314	23744	K.AMGIMNSFVNDIFER.I	sp|O60814|H2B1K_HUMAN	5.19523e-19	0
1194313	8236	R.RPQYSNPPVQGEVMEGADNQGAGEQGRPVR.Q	sp|P67809|YBOX1_HUMAN	5.23904e-19	0
1194314	26297	R.FQSAAIGALQEASEAYLVGLFEDTNLCAIHAK.R	sp|P84243|H33_HUMAN	5.24269e-19	0
1194314	13223	R.SLGYAYVNFQQPADAER.A	sp|P11940|PABP1_HUMAN	5.31155e-19	0
1194313	10880	K.VNQIGSVTESIQACK.L	sp|P13929|ENOB_HUMAN	5.46654e-19	0
1194314	21255	K.SDLEMQYETLQEELM*ALK.K	Contaminant_K1C9_HUMAN	5.57076e-19	0
1194314	12626	R.KDLYANTVLSGGTTM*YPGIADR.M	sp|P60709|ACTB_HUMAN	5.57684e-19	0
1194313	20747	K.TAFDEAIAELDTLNEESYK.D	sp|P31946|1433B_HUMAN	5.81535e-19	0
1194314	10328	R.SVGGSGGGSFGDNLVTR.S	sp|P02545|LMNA_HUMAN	5.96e-19	0
1194313	12709	R.LVSNHSLHETSSVFVDSLTK.A	sp|P21333|FLNA_HUMAN	6.0794e-19	0
1194313	26393	R.TALLDAAGVASLLTTAEVVVTEIPK.E	sp|P10809|CH60_HUMAN	6.09125e-19	0
1194314	9391	R.LLEGEDAHLSSSQFSSGSQSSR.D	sp|P02533|K1C14_HUMAN	6.17529e-19	0
1194312	22743	K.VGSAADIPINISETDLSLLTATVVPPSGR.E	sp|P21333|FLNA_HUMAN	6.1979e-19	0
1194313	22776	N.EILNPSVMTEVQTLNEDIFLK.H	T295_03955	6.29897e-19	0
1194314	10443	K.NHKEEM*SQLTGQNSGDVNVEINVAPGKDLTK.T	Contaminant_K1C9_HUMAN	6.3537e-19	0
1194314	27156	R.NLPQYVSNELLEEAFSVFGQVER.A	sp|Q15233|NONO_HUMAN	6.38863e-19	0
1194314	18589	R.IITITGTQDQIQNAQYLLQNSVK.Q	sp|P61978|HNRPK_HUMAN	6.40434e-19	0
1194312	9423	K.NHKEEM*SQLTGQNSGDVNVEINVAPGK.D	Contaminant_K1C9_HUMAN	6.45779e-19	0
1194313	14233	K.SISISVAGGGGGFGAAGGFGGR.G	Contaminant_K22E_HUMAN	6.489e-19	0
1194312	18230	K.GFFDPNTEENLTYLQLK.E	sp|P15924|DESP_HUMAN	6.76589e-19	0
1194312	21508	K.SDLEMQYETLQEELMALK.K	Contaminant_K1C9_HUMAN	6.81901e-19	0
1194314	20698	R.CPEALFQPSFLGMESCGIHETTFNSIMK.C	sp|P60709|ACTB_HUMAN	6.99604e-19	0
1194312	21462	R.NVSTGDVNVEMNAAPGVDLTQLLNNMR.S	Contaminant_K1C10_HUMAN	7.02469e-19	0
1194314	11708	K.M*VSDINNGWQHLEQAEK.G	sp|O43707|ACTN4_HUMAN	7.17479e-19	0
1194314	25540	K.IECSDNGDGTCSVSYLPTKPGEYFVNILFEEVHIPGSPFK.A	sp|O75369|FLNB_HUMAN	7.28197e-19	0
1194312	20269	K.LCYVALDFEQEMATAASSSSLEK.S	sp|P60709|ACTB_HUMAN	7.30047e-19	0
1194312	24051	K.SALSGHLETVILGLLK.T	sp|A6NMY6|AXA2L_HUMAN	7.4038e-19	0
1194314	9294	K.GNVFSSPTAAGTPNKETAGLK.V	sp|Q05682|CALD1_HUMAN	7.43092e-19	0
1194313	4227	R.GGGGGGYGSGGSSYGSGGGSYGSGGGGGGGR.G	Contaminant_K2C1_HUMAN	7.55318e-19	0
1194314	22538	R.NVSTGDVNVEMNAAPGVDLTQLLNNMR.S	Contaminant_K1C10_HUMAN	7.58076e-19	0
1194312	6470	K.GAEAANVTGPGGVPVQGSK.Y	sp|P67809|YBOX1_HUMAN	7.69843e-19	0
1194313	17874	K.STNGDTFLGGEDFDQALLR.H	sp|P38646|GRP75_HUMAN	7.76298e-19	0
1194314	10031	R.GQTGGDVNVEM*DAAPGVDLSR.I	sp|P08779|K1C16_HUMAN	7.84189e-19	0
1194314	24613	K.WELLQQMNVGTRPINLEPIFQGYIDSLKR.Y	Contaminant_K22E_HUMAN	7.97671e-19	0
1194314	27022	K.DLVILLYETALLSSGFSLEDPQTHANR.I	sp|P07900|HS90A_HUMAN	8.03326e-19	0
1194314	4441	R.GGGGGGYGSGGSSYGSGGGSYGSGGGGGGGR.G	Contaminant_K2C1_HUMAN	8.08525e-19	0
1194314	11048	K.VILHLKEDQTEYLEER.R	sp|P07900|HS90A_HUMAN	8.10861e-19	0
1194313	24400	R.IM*SLVDPNHSGLVTFQAFIDFMSR.E	sp|O43707|ACTN4_HUMAN	8.29338e-19	0
1194314	29063	K.LCYVALDFEQEMATAASSSSLEK.S	sp|P60709|ACTB_HUMAN	8.37817e-19	0
1194312	1634	R.GGSGGSYGGGSGSGGGSGGGYGGGSGGGHSGGSGGGH.S	Contaminant_K1C9_HUMAN	8.37907e-19	0
1194312	21044	R.LGEDNINVVEGNEQFISASKSIVHPSYNSNTLNNDIMLIKLKSAASLNSR.V	Contaminant_TRYP_BOVIN	8.63988e-19	0
1194313	3799	K.IHSDCAANQQVTYR.I	sp|Q02413|DSG1_HUMAN	8.64545e-19	0
1194313	17590	R.LPCIYLVDSGGAYLPR.Q	sp|Q9HCC0|MCCB_HUMAN	8.67941e-19	0
1194313	20397	R.NVSTGDVNVEM*NAAPGVDLTQLLNNMR.S	Contaminant_K1C10_HUMAN	8.74496e-19	0
1194313	12541	R.KDLYANTVLSGGTTM*YPGIADR.M	sp|P60709|ACTB_HUMAN	8.84223e-19	0
1194313	23320	K.KEEPFLQNEILNPSVMTEVQTLNEDIFLK.H	T295_03955	8.96501e-19	0
1194312	25547	R.GVDNTFADELVELSTALEHQEYITFLEDLK.S	sp|Q07021|C1QBP_HUMAN	8.97791e-19	0
1194314	12315	G.EDNINVVEGNEQFISASK.S	Contaminant_TRYP_BOVIN	9.09742e-19	0
1194314	29334	K.LCYVALDFEQEMATAASSSSLEK.S	sp|P60709|ACTB_HUMAN	9.11886e-19	0
1194314	16908	K.ACLISLGYDIGNDPQGEAEFAR.I	sp|P12814|ACTN1_HUMAN	9.16997e-19	0
1194314	29916	K.LCYVALDFEQEMATAASSSSLEK.S	sp|P60709|ACTB_HUMAN	9.20195e-19	0
1194312	13124	K.SAYPGQITSNM*FCAGYLEGGK.D	Contaminant_TRYP_BOVIN	9.24906e-19	0
1194312	16639	R.AAVPSGASTGIYEALELR.D	sp|P06733|ENOA_HUMAN	9.28096e-19	0
1194314	21534	K.LCYVALDFEQEMATAASSSSLEK.S	sp|P60709|ACTB_HUMAN	9.33486e-19	0
1194313	16059	R.HGVQELEIELQSQLSK.K	Contaminant_K1C9_HUMAN	9.34819e-19	0
1194314	20824	K.LCYVALDFEQEMATAASSSSLEK.S	sp|P60709|ACTB_HUMAN	9.40637e-19	0
1194313	24442	K.DQAVENILVSPVVVASSLGLVSLGGK.A	sp|P50454|SERPH_HUMAN	9.48223e-19	0
1194312	23649	R.SGETEDTFIADLVVGLCTGQIK.T	sp|P06733|ENOA_HUMAN	9.4943e-19	0
1194314	12148	R.NPDDITQEEYGEFYK.S	sp|P08238|HS90B_HUMAN	9.59074e-19	0
1194314	26312	K.LCYVALDFEQEMATAASSSSLEK.S	sp|P60709|ACTB_HUMAN	9.64651e-19	0
1194314	13426	K.EIETYHNLLEGGQEDFESSGAGK.I	Contaminant_K1C9_HUMAN	9.65729e-19	0
1194314	16066	R.HGVQELEIELQSQLSK.K	Contaminant_K1C9_HUMAN	9.73496e-19	0
1194313	21669	R.NVSTGDVNVEMNAAPGVDLTQLLNNMR.S	Contaminant_K1C10_HUMAN	9.75629e-19	0
1194314	20829	K.LCYVALDFEQEMATAASSSSLEK.S	sp|P60709|ACTB_HUMAN	9.85909e-19	0
1194313	22081	R.AAVENLPTFLVELSR.V	sp|Q14974|IMB1_HUMAN	9.88749e-19	0
1194313	19323	K.GHYTEGAELVDSVLDVVRK.E	sp|P07437|TBB5_HUMAN	9.96561e-19	0
1194313	24771	R.AGTLTVEELGATLTSLLAQAQAQAR.A	sp|P58107|EPIPL_HUMAN	1.00649e-18	0
1194312	4453	R.SGGGGGGGLGSGGSIR.S	Contaminant_K1C9_HUMAN	1.02337e-18	0
1194313	4556	R.SGGGGGGGLGSGGSIR.S	Contaminant_K1C9_HUMAN	1.02337e-18	0
1194314	4468	R.SGGGGGGGLGSGGSIR.S	Contaminant_K1C9_HUMAN	1.02337e-18	0
1194314	23748	K.NPVTIFSLATNEMWR.S	sp|Q04837|SSBP_HUMAN	1.05082e-18	0
1194314	9603	K.NHKEEM*SQLTGQNSGDVNVEINVAPGK.D	Contaminant_K1C9_HUMAN	1.05172e-18	0
1194314	27850	K.DLVVLLFETALLSSGFSLEDPQTHSNR.I	sp|P08238|HS90B_HUMAN	1.05643e-18	0
1194312	14088	R.VSLDVNHFAPDELTVK.T	sp|P04792|HSPB1_HUMAN	1.07744e-18	0
1194312	12393	K.VLAGDKNFITAEELR.R	sp|O43707|ACTN4_HUMAN	1.08078e-18	0
1194314	12524	K.VLAGDKNFITAEELR.R	sp|O43707|ACTN4_HUMAN	1.08078e-18	0
1194312	14814	R.HGVQELEIELQSQLSKK.A	Contaminant_K1C9_HUMAN	1.09887e-18	0
1194313	12316	K.LVSIGAEEIVDGNAK.M	sp|O43707|ACTN4_HUMAN	1.1143e-18	0
1194313	5338	K.GSCGIGGGIGGGSSR.I	sp|P02533|K1C14_HUMAN	1.11486e-18	0
1194314	5176	K.GSCGIGGGIGGGSSR.I	sp|P02533|K1C14_HUMAN	1.11486e-18	0
1194314	27463	K.LCYVALDFEQEMATAASSSSLEK.S	sp|P60709|ACTB_HUMAN	1.12322e-18	0
1194314	26728	K.LCYVALDFEQEMATAASSSSLEK.S	sp|P60709|ACTB_HUMAN	1.12472e-18	0
1194312	13470	K.DATNVGDEGGFAPNILENK.E	sp|P06733|ENOA_HUMAN	1.13434e-18	0
1194312	7519	R.TVAIYSEQDTGQMHR.Q	sp|P11498|PYC_HUMAN	1.14215e-18	0
1194314	11706	K.NASTFEDVTQVSSAYQK.T	sp|Q14247|SRC8_HUMAN	1.14427e-18	0
1194312	10587	R.VYNVTQHAVGIVVNK.Q	sp|P46778|RL21_HUMAN	1.14452e-18	0
1194314	13138	K.SAYPGQITSNM*FCAGYLEGGK.D	Contaminant_TRYP_BOVIN	1.16317e-18	0
1194312	10748	R.SGGGFSSGSAGIINYQR.R	Contaminant_K2C1_HUMAN	1.22553e-18	0
1194314	22046	R.EELLAEFGSGTLDLPALTR.R	sp|P58107|EPIPL_HUMAN	1.23658e-18	0
1194314	14339	R.VSLDVNHFAPDELTVK.T	sp|P04792|HSPB1_HUMAN	1.2669e-18	0
1194313	21796	K.LPEDPLLSGLLDSPALK.A	sp|P49327|FAS_HUMAN	1.27071e-18	0
1194313	17354	K.ASGPGLNTTGVPASLPVEFTIDAK.D	sp|P21333|FLNA_HUMAN	1.27221e-18	0
1194314	27552	R.LNTIPLFVQLLYSSVENIQR.V	sp|P14923|PLAK_HUMAN	1.28775e-18	0
1194313	12270	R.GQVGGDVNVEMDAAPGVDLSR.I	sp|P02533|K1C14_HUMAN	1.29186e-18	0
1194313	9814	K.KQISNLQQSISDAEQR.G	Contaminant_K2C1_HUMAN	1.31455e-18	0
1194313	19130	R.IIGLDQVAGMSETALPGAFK.T	sp|P35579|MYH9_HUMAN	1.32366e-18	0
1194314	19611	K.GHYTEGAELVDSVLDVVRK.E	sp|P07437|TBB5_HUMAN	1.32848e-18	0
1194313	22673	C.SVSQAQKDELILEGNDIELVSNSAALIQQATTVK.N	sp|P32969|RL9_HUMAN	1.34664e-18	0
1194313	8206	K.ASASGSGAQVGGPISSGSSASSVTVTR.S	sp|P02545|LMNA_HUMAN	1.35088e-18	0
1194313	22552	K.AMGIMNSFVNDIFER.I	sp|O60814|H2B1K_HUMAN	1.36463e-18	0
1194313	25311	R.GVDNTFADELVELSTALEHQEYITFLEDLK.S	sp|Q07021|C1QBP_HUMAN	1.36897e-18	0
1194312	18308	R.ISVMGGEQAANVLATITK.D	sp|Q9HCC0|MCCB_HUMAN	1.38127e-18	0
1194312	24898	K.MTQIMFETFNTPAM*YVAIQAVLSLYASGR.T	sp|P60709|ACTB_HUMAN	1.43644e-18	0
1194314	23861	K.YGIICMEDLIHEIYTVGKR.F	sp|P18124|RL7_HUMAN	1.47101e-18	0
1194313	1344	K.HSSGGGSRGGSSSGGGYGSGGGGSSSVK.G	Contaminant_K22E_HUMAN	1.48458e-18	0
1194312	12242	K.LVSIGAEEIVDGNAK.M	sp|O43707|ACTN4_HUMAN	1.49295e-18	0
1194314	12460	K.LVSIGAEEIVDGNAK.M	sp|O43707|ACTN4_HUMAN	1.49295e-18	0
1194312	14255	R.QFASQANVVGPWIQTK.M	sp|O43707|ACTN4_HUMAN	1.51594e-18	0
1194314	21071	R.NVSTGDVNVEM*NAAPGVDLTQLLNNMR.S	Contaminant_K1C10_HUMAN	1.51829e-18	0
1194314	26340	R.VLTDAVDDITSIDDFLAVSENHILEDVNK.C	sp|P35221|CTNA1_HUMAN	1.57835e-18	0
1194314	14949	R.HGVQELEIELQSQLSKK.A	Contaminant_K1C9_HUMAN	1.58737e-18	0
1194313	20120	K.EKLCYVALDFEQEMATAASSSSLEK.S	sp|P60709|ACTB_HUMAN	1.61003e-18	0
1194314	18523	K.GFFDPNTEENLTYLQLK.E	sp|P15924|DESP_HUMAN	1.62205e-18	0
1194314	23947	K.ADLEM*QIESLTEELAYLKK.N	Contaminant_K1C10_HUMAN	1.62214e-18	0
1194313	16703	R.AAVPSGASTGIYEALELR.D	sp|P06733|ENOA_HUMAN	1.69206e-18	0
1194313	15440	K.IIAATIENAQPILQIDNAR.L	sp|P08779|K1C16_HUMAN	1.72579e-18	0
1194314	15010	K.SIVHPSYNSNTLNNDIM*LIKLK.S	Contaminant_TRYP_BOVIN	1.75325e-18	0
1194313	23178	K.SALSGHLETVILGLLK.T	sp|A6NMY6|AXA2L_HUMAN	1.78063e-18	0
1194314	10269	R.ASFNHFDKDHGGALGPEEFK.A	sp|O43707|ACTN4_HUMAN	1.80803e-18	0
1194314	15915	K.ELTTEIDNNIEQISSYK.S	Contaminant_K1C10_HUMAN	1.8206e-18	0
1194312	18419	R.LGEDNINVVEGNEQFISASKSIVHPSYNSNTLNNDIMLIK.L	Contaminant_TRYP_BOVIN	1.85903e-18	0
1194312	23403	R.YCGQLQM*IQEQISNLEAQITDVR.Q	Contaminant_K1C9_HUMAN	1.86722e-18	0
1194314	26912	K.LGSAADFLLDISETDLSSLTASIK.A	sp|O75369|FLNB_HUMAN	1.8994e-18	0
1194313	20738	R.ILAIGLINEALDEGDAQK.T	sp|P46940|IQGA1_HUMAN	1.93825e-18	0
1194313	21692	R.GFGFVTYATVEEVDAAMNAR.P	sp|P09651|ROA1_HUMAN	1.95266e-18	0
1194312	20517	K.SDLEMQYETLQEELM*ALK.K	Contaminant_K1C9_HUMAN	1.96392e-18	0
1194313	14893	K.SYELPDGQVITIGNER.F	sp|A5A3E0|POTEF_HUMAN	1.96924e-18	0
1194312	10900	K.NQLTSNPENTVFDAK.R	sp|P11021|GRP78_HUMAN	2.02429e-18	0
1194312	12423	K.YTPVQQGPVGVNVTYGGDPIPK.S	sp|P21333|FLNA_HUMAN	2.04403e-18	0
1194312	14950	K.SIVHPSYNSNTLNNDIMLIK.L	Contaminant_TRYP_BOVIN	2.0567e-18	0
1194312	23442	R.YCGQLQM*IQEQISNLEAQITDVR.Q	Contaminant_K1C9_HUMAN	2.06791e-18	0
1194314	9648	R.KGNIELASSEPQHFTTTVTR.C	sp|Q9UPQ0|LIMC1_HUMAN	2.10511e-18	0
1194314	17648	K.ASGPGLNTTGVPASLPVEFTIDAK.D	sp|P21333|FLNA_HUMAN	2.15965e-18	0
1194313	6787	K.TYGGCEGPDAM*YVK.L	sp|Q15369|ELOC_HUMAN	2.19466e-18	0
1194314	26408	K.LCYVALDFEQEMATAASSSSLEK.S	sp|P60709|ACTB_HUMAN	2.22687e-18	0
1194312	18215	K.M*EYDGILIAGGPGNPALAEPLIQNVR.K	sp|P31327|CPSM_HUMAN	2.26022e-18	0
1194314	13088	K.FAEWCLDYGAHGCR.I	sp|Q9NS86|LANC2_HUMAN	2.26793e-18	0
1194314	22220	K.TIAECLADELINAAK.G	sp|P46782|RS5_HUMAN	2.27896e-18	0
1194313	20110	K.TEIKDELPPMEFVCEELDTPQDLEDK.I	T295_03955	2.28896e-18	0
1194314	15684	K.IIAATIENAQPILQIDNAR.L	sp|P08779|K1C16_HUMAN	2.28952e-18	0
1194313	24870	R.LLQLWVSAVQSSIASAFSQAR.L	sp|Q15027|ACAP1_HUMAN	2.2931e-18	0
1194314	19280	R.EAEAAIYHLQLFEELR.R	sp|P14618|KPYM_HUMAN	2.29395e-18	0
1194314	21759	K.LMCELGNVIINQIYEAR.V	sp|Q15027|ACAP1_HUMAN	2.31819e-18	0
1194313	19328	R.FPSVSLQEASSFFQR.D	sp|Q16378|PROL4_HUMAN	2.3306e-18	0
1194313	10655	R.YYTSASGDEMVSLK.D	sp|P07900|HS90A_HUMAN	2.34299e-18	0
1194314	4290	Y.GSGGSSYGSGGGSYGSGGGGGGHGSYGSGSSSGGYR.G	Contaminant_K2C1_HUMAN	2.36518e-18	0
1194313	18806	K.STMDNPTTTQYASLMHSFILK.A	sp|Q9NP97|DLRB1_HUMAN	2.40875e-18	0
1194312	24099	R.YCGQLQMIQEQISNLEAQITDVR.Q	Contaminant_K1C9_HUMAN	2.4396e-18	0
1194313	3600	R.QSSYGQHGSGSSQSSGYGQYGSR.E	sp|Q5D862|FILA2_HUMAN	2.47823e-18	0
1194313	21581	K.KEEPFLQNEILNPSVM*TEVQTLNEDIFLK.H	T295_03955	2.47972e-18	0
1194313	1381	R.HSEHIHTQAGSHYPK.S	sp|Q5D862|FILA2_HUMAN	2.55117e-18	0
1194314	26285	K.FGVEQDVDMVFASFIR.K	sp|P14618|KPYM_HUMAN	2.57297e-18	0
1194314	26181	K.ILLANFLAQTEALMR.G	sp|P06744|G6PI_HUMAN	2.597e-18	0
1194313	9881	K.LVQDVANNTNEEAGDGTTTATVLAR.S	sp|P10809|CH60_HUMAN	2.6107e-18	0
1194314	25044	K.TEFLSFMNTELAAFTK.N	sp|P31949|S10AB_HUMAN	2.65199e-18	0
1194314	10311	R.DANVSGTLVSSSTLEK.K	sp|Q96IZ0|PAWR_HUMAN	2.73251e-18	0
1194313	11924	K.VIEHIMEDLDTNADK.Q	sp|P06702|S10A9_HUMAN	2.74265e-18	0
1194312	19501	R.FGGFGGPGGVGGLGGPGGFGPGGYPGGIHEVSVNQSLLQPLNVK.V	Contaminant_K22E_HUMAN	2.74343e-18	0
1194314	22402	K.DGNASGTTLLEALDCILPPTRPTDKPLR.L	sp|P68104|EF1A1_HUMAN	2.76589e-18	0
1194314	24077	R.VLDELTLTKADLEMQIESLTEELAYLKKNHEEEMK.D	Contaminant_K1C10_HUMAN	2.86002e-18	0
1194312	20855	R.LGEDNINVVEGNEQFISASKSIVHPSYNSNTLNNDIMLIKLK.S	Contaminant_TRYP_BOVIN	2.87013e-18	0
1194312	22339	K.TLVLSNLSYSATEETLQEVFEK.A	sp|P19338|NUCL_HUMAN	2.95308e-18	0
1194312	10468	K.TPAFAESVTEGDVR.W	sp|P36957|ODO2_HUMAN	2.95693e-18	0
1194312	21826	R.NVSTGDVNVEMNAAPGVDLTQLLNNMR.S	Contaminant_K1C10_HUMAN	2.98051e-18	0
1194313	16255	K.SFYPEEVSSMVLTK.M	sp|P11142|HSP7C_HUMAN	2.98291e-18	0
1194312	16123	K.VLYDAEISQIHQSVTDTNVILSM*DNSR.N	Contaminant_K22E_HUMAN	2.9835e-18	0
1194313	14469	R.GSSGGGCFGGSSGGYGGLGGFGGGSFR.G	sp|P13645|K1C10_HUMAN	3.01802e-18	0
1194312	9292	R.LLEGEDAHLSSSQFSSGSQSSR.D	sp|P02533|K1C14_HUMAN	3.02961e-18	0
1194312	9011	R.VSLAGACGVGGYGSR.S	sp|P13647|K2C5_HUMAN	3.04528e-18	0
1194312	24325	K.ADLEMQIESLTEELAYLK.K	Contaminant_K1C10_HUMAN	3.07045e-18	0
1194313	18290	R.LGEDNINVVEGNEQFISASKSIVHPSYNSNTLNNDIMLIK.L	Contaminant_TRYP_BOVIN	3.10366e-18	0
1194313	9180	R.VSLAGACGVGGYGSR.S	sp|P13647|K2C5_HUMAN	3.13532e-18	0
1194312	24914	R.AGTLTVEELGATLTSLLAQAQAQAR.A	sp|P58107|EPIPL_HUMAN	3.14797e-18	0
1194313	23756	K.TISSSLAVVDLIDAIQPGCINYDLVK.S	sp|P13797|PLST_HUMAN	3.15338e-18	0
1194314	24426	K.SGTIFDNFLITNDEAYAEEFGNETWGVTK.A	sp|P27797|CALR_HUMAN	3.1539e-18	0
1194313	19725	K.LISEVDSDGDGEISFQEFLTAAK.K	sp|Q9NZT1|CALL5_HUMAN	3.18831e-18	0
1194314	26655	K.LCYVALDFEQEMATAASSSSLEK.S	sp|P60709|ACTB_HUMAN	3.21186e-18	0
1194314	22502	K.NYSPYYNTIDDLKDQIVDLTVGNNK.T	Contaminant_K1C9_HUMAN	3.2452e-18	0
1194313	23706	K.YSLQYYMGLAEELVR.A	sp|P11498|PYC_HUMAN	3.24529e-18	0
1194312	23931	K.YSLQYYMGLAEELVR.A	sp|P11498|PYC_HUMAN	3.28486e-18	0
1194314	11461	R.SKEEAEALYHSKYEELQVTVGR.H	Contaminant_K22E_HUMAN	3.29746e-18	0
1194312	8514	R.SPYTVTVGQACNPSACR.A	sp|P21333|FLNA_HUMAN	3.32827e-18	0
1194314	24789	K.YWTVGSDSAVTSSGDTPVDFFFEFCDYNK.V	sp|Q16658|FSCN1_HUMAN	3.34325e-18	0
1194313	26851	R.VGATAAVYSAAILEYLTAEVLELAGNASK.D	sp|P0C0S5|H2AZ_HUMAN	3.36972e-18	0
1194312	14785	K.SYELPDGQVITIGNER.F	sp|A5A3E0|POTEF_HUMAN	3.42042e-18	0
1194313	9031	R.MSGECAPNVSVSVSTSHTTISGGGSR.G	Contaminant_K2C1_HUMAN	3.45736e-18	0
1194313	23917	K.YNVYPTYDFACPIVDSIEGVTHALR.T	sp|P07814|SYEP_HUMAN	3.48406e-18	0
1194313	24982	R.GVDLDQLLDMSYEQLMQLYSAR.Q	sp|P62841|RS15_HUMAN	3.548e-18	0
1194312	15769	K.LCYVALDFEQEM*ATAASSSSLEK.S	sp|P60709|ACTB_HUMAN	3.73664e-18	0
1194314	8572	R.M*SGECAPNVSVSVSTSHTTISGGGSR.G	Contaminant_K2C1_HUMAN	3.76101e-18	0
1194312	12812	R.LVSNHSLHETSSVFVDSLTK.A	sp|P21333|FLNA_HUMAN	3.7683e-18	0
1194313	15539	K.SIVHPSYNSNTLNNDIM*LIKLKSAASLNSR.V	Contaminant_TRYP_BOVIN	3.86479e-18	0
1194312	19388	K.AMGIM*NSFVNDIFER.I	sp|O60814|H2B1K_HUMAN	3.88422e-18	0
1194312	24347	K.ADLEMQIESLTEELAYLK.K	Contaminant_K1C10_HUMAN	4.06255e-18	0
1194313	11846	D.NINVVEGNEQFISASK.S	Contaminant_TRYP_BOVIN	4.19984e-18	0
1194314	21148	K.LCYVALDFEQEMATAASSSSLEK.S	sp|P60709|ACTB_HUMAN	4.21093e-18	0
1194313	19669	R.ATSNVFAMFDQSQIQEFK.E	sp|O14950|ML12B_HUMAN	4.21339e-18	0
1194314	11970	R.VQVQDNEGCPVEALVK.D	sp|P21333|FLNA_HUMAN	4.24172e-18	0
1194314	27146	K.LCYVALDFEQEMATAASSSSLEK.S	sp|P60709|ACTB_HUMAN	4.30878e-18	0
1194313	24520	K.FGVEQDVDMVFASFIR.K	sp|P14618|KPYM_HUMAN	4.33553e-18	0
1194314	16911	R.AAVPSGASTGIYEALELR.D	sp|P06733|ENOA_HUMAN	4.36674e-18	0
1194313	17359	K.DFTATFGPLDSLNTR.L	sp|P11498|PYC_HUMAN	4.39198e-18	0
1194313	8580	R.M*SGECAPNVSVSVSTSHTTISGGGSR.G	Contaminant_K2C1_HUMAN	4.40545e-18	0
1194314	2363	K.SCCSCCPVGCAK.C	sp|P02795|MT2_HUMAN	4.41412e-18	0
1194314	10234	K.KNHKEEMSQLTGQNSGDVNVEINVAPGK.D	Contaminant_K1C9_HUMAN	4.45694e-18	0
1194313	9238	R.FSTQCQYQGSYSSCGPQFQSR.A	sp|Q5T749|KPRP_HUMAN	4.46736e-18	0
1194313	20809	K.AAFDDAIAELDTLSEESYK.D	sp|P62258|1433E_HUMAN	4.47144e-18	0
1194313	15979	R.TTGIVM*DSGDGVTHTVPIYEGYALPHAILR.L	sp|P60709|ACTB_HUMAN	4.50212e-18	0
1194313	18552	R.ILVLFEGLNSIKKDDLENR.L	T295_03955	4.56022e-18	0
1194314	13368	R.IIDVVYNASNNELVR.T	sp|P62241|RS8_HUMAN	4.63334e-18	0
1194313	20319	K.IAPSFAVESIEDALK.A	sp|P31327|CPSM_HUMAN	4.63603e-18	0
1194314	1172	K.SAAQAAAQTNSNAAGK.Q	sp|Q8NC51|PAIRB_HUMAN	4.79122e-18	0
1194314	25752	K.LCYVALDFEQEMATAASSSSLEK.S	sp|P60709|ACTB_HUMAN	4.80227e-18	0
1194313	18457	R.LGEDNINVVEGNEQFISASKSIVHPSYNSNTLNNDIMLIKLK.S	Contaminant_TRYP_BOVIN	4.83961e-18	0
1194312	11804	D.NINVVEGNEQFISASK.S	Contaminant_TRYP_BOVIN	4.98169e-18	0
1194314	24190	R.QVLDNLTMEKSDLEMQYETLQEELMALK.K	Contaminant_K1C9_HUMAN	4.98202e-18	0
1194314	6806	K.VAVTSSSSSSSSSSSIPSAEKVPTTK.S	sp|Q6WCQ1|MPRIP_HUMAN	5.09053e-18	0
1194314	27189	R.GVDNTFADELVELSTALEHQEYITFLEDLK.S	sp|Q07021|C1QBP_HUMAN	5.12467e-18	0
1194314	27132	R.YCVQLSQIQGLIGSVEEQLAQLR.C	sp|Q04695|K1C17_HUMAN	5.12896e-18	0
1194314	24437	K.SALSGHLETVILGLLK.T	sp|A6NMY6|AXA2L_HUMAN	5.13229e-18	0
1194314	13593	K.HWPFMVVNDAGRPK.V	sp|P11142|HSP7C_HUMAN	5.17218e-18	0
1194314	11105	K.VLAVNQENEHLMEDYEK.L	sp|O43707|ACTN4_HUMAN	5.23629e-18	0
1194314	14315	K.DLYANTVLSGGTTM*YPGIADR.M	sp|P60709|ACTB_HUMAN	5.31031e-18	0
1194313	20572	K.ELASQPDVDGFLVGGASLKPEFVDIINAK.Q	sp|P60174|TPIS_HUMAN	5.3521e-18	0
1194313	20130	R.KDGNASGTTLLEALDCILPPTRPTDKPLR.L	sp|P68104|EF1A1_HUMAN	5.35427e-18	0
1194313	8567	K.HGEVCPAGWKPGSDTIKPDVQK.S	sp|Q06830|PRDX1_HUMAN	5.45708e-18	0
1194314	26516	R.IMSLVDPNHSGLVTFQAFIDFMSR.E	sp|O43707|ACTN4_HUMAN	5.46729e-18	0
1194312	13975	K.SIVHPSYNSNTLNNDIM*LIK.L	Contaminant_TRYP_BOVIN	5.51184e-18	0
1194313	18279	R.IPGLLSPHPLLQLSYTATDR.H	sp|P49327|FAS_HUMAN	5.67185e-18	0
1194313	21374	R.ADLEMQIENLKEELAYLK.K	sp|Q04695|K1C17_HUMAN	5.67731e-18	0
1194314	4024	K.APKPDGPGGGPGGSHMGGNYGDDR.R	sp|P35637|FUS_HUMAN	5.76494e-18	0
1194314	11336	K.NHKEEMSQLTGQNSGDVNVEINVAPGKDLTK.T	Contaminant_K1C9_HUMAN	5.85985e-18	0
1194314	12570	R.VAPEEHPVLLTEAPLNPK.A	sp|P60709|ACTB_HUMAN	5.87689e-18	0
1194314	26972	K.LCYVALDFEQEMATAASSSSLEK.S	sp|P60709|ACTB_HUMAN	5.9706e-18	0
1194314	24861	R.EIFLSQPILLELEAPLK.I	sp|P36873|PP1G_HUMAN	5.9864e-18	0
1194312	14478	R.GSSGGGCFGGSSGGYGGLGGFGGGSFR.G	sp|P13645|K1C10_HUMAN	6.02063e-18	0
1194312	22918	K.AMGIMNSFVNDIFER.I	sp|O60814|H2B1K_HUMAN	6.06802e-18	0
1194312	21165	K.LTTPTYGDLNHLVSATMSGVTTCLR.F	sp|P04350|TBB4A_HUMAN	6.12305e-18	0
1194313	12792	R.GANAVGYTNYPDNVVFK.F	sp|P11498|PYC_HUMAN	6.16759e-18	0
1194312	7572	R.APSTYGGGLSVSSR.F	sp|P08779|K1C16_HUMAN	6.24357e-18	0
1194314	26648	R.AGTLTVEELGATLTSLLAQAQAQAR.A	sp|P58107|EPIPL_HUMAN	6.24858e-18	0
1194314	27201	R.YCMQLSQIQGLIGSVEEQLAQLR.C	sp|P08779|K1C16_HUMAN	6.25279e-18	0
1194313	24171	K.ADLEMQIESLTEELAYLK.K	Contaminant_K1C10_HUMAN	6.32854e-18	0
1194314	11781	R.QPYAVSELAGHQTSAESWGTGR.A	sp|P36578|RL4_HUMAN	6.33327e-18	0
1194313	25385	K.ENNIFYSPISITSALGM*VLLGAK.D	sp|P29508|SPB3_HUMAN	6.35394e-18	0
1194314	25881	K.ADLEMQIESLTEELAYLK.K	Contaminant_K1C10_HUMAN	6.35501e-18	0
1194313	16143	K.LISWYDNEFGYSNR.V	sp|P04406|G3P_HUMAN	6.36656e-18	0
1194313	1538	K.FGQGAHHAAGQAGNEAGR.F	sp|Q6UWP8|SBSN_HUMAN	6.36751e-18	0
1194313	10973	K.VLAVNQENEHLMEDYEK.L	sp|O43707|ACTN4_HUMAN	6.3676e-18	0
1194313	23234	K.ALINADELASDVAGAEALLDR.H	sp|Q13813|SPTN1_HUMAN	6.50343e-18	0
1194314	5785	R.ASNGDAWVEAHGK.L	sp|P38646|GRP75_HUMAN	6.66325e-18	0
1194312	23910	R.ALMLQGVDLLADAVAVTM*GPK.G	sp|P10809|CH60_HUMAN	6.70406e-18	0
1194313	16096	K.SIVHPSYNSNTLNNDIMLIKLKSAASLNSR.V	Contaminant_TRYP_BOVIN	6.72767e-18	0
1194313	22311	K.KIGYNPDTVAFVPISGWNGDNMLEPSANMPWFK.G	sp|P68104|EF1A1_HUMAN	6.74088e-18	0
1194313	20555	K.SDLEMQYETLQEELM*ALK.K	Contaminant_K1C9_HUMAN	6.75284e-18	0
1194313	11751	K.LSGSNPYTTVTPQIINSK.W	sp|O43707|ACTN4_HUMAN	6.75834e-18	0
1194314	9527	K.GLESTTLADKDGEIYCK.G	sp|P21291|CSRP1_HUMAN	6.79171e-18	0
1194313	6740	R.KIQALQQQADEAEDR.A	sp|P67936|TPM4_HUMAN	6.93956e-18	0
1194313	21658	K.SDLEMQYETLQEELMALK.K	Contaminant_K1C9_HUMAN	7.13702e-18	0
1194314	26835	R.GVDLDQLLDMSYEQLMQLYSAR.Q	sp|P62841|RS15_HUMAN	7.19305e-18	0
1194314	6622	R.KIQALQQQADEAEDR.A	sp|P67936|TPM4_HUMAN	7.25272e-18	0
1194314	9180	R.VSLAGACGVGGYGSR.S	sp|P13647|K2C5_HUMAN	7.25945e-18	0
1194313	23617	K.KEEPFLQNEILNPSVMTEVQTLNEDIFLK.H	T295_03955	7.36741e-18	0
1194312	5752	S.LQCYNCPNPTADCK.T	sp|P13987|CD59_HUMAN	7.36908e-18	0
1194312	26249	K.YSVWIGGSILASLSTFQQMWISK.P	sp|P63267|ACTH_HUMAN	7.3838e-18	0
1194313	9040	R.MSGECAPNVSVSVSTSHTTISGGGSR.G	Contaminant_K2C1_HUMAN	7.389e-18	0
1194314	16167	K.SIVHPSYNSNTLNNDIMLIKLKSAASLNSR.V	Contaminant_TRYP_BOVIN	7.45336e-18	0
1194312	22534	K.AMGIMNSFVNDIFER.I	sp|O60814|H2B1K_HUMAN	7.46054e-18	0
1194312	19614	R.SGPFGQIFRPDNFVFGQSGAGNNWAK.G	sp|P04350|TBB4A_HUMAN	7.57568e-18	0
1194313	19002	R.EAEAAIYHLQLFEELR.R	sp|P14618|KPYM_HUMAN	7.73529e-18	0
1194314	9037	K.VQALEEANNDLENK.I	Contaminant_K1C9_HUMAN	7.73768e-18	0
1194313	20819	K.AAFDDAIAELDTLSEESYK.D	sp|P62258|1433E_HUMAN	7.74951e-18	0
1194312	14016	K.DLYANTVLSGGTTM*YPGIADR.M	sp|P60709|ACTB_HUMAN	7.84633e-18	0
1194313	23807	R.YCVQLSQIQAQISALEEQLQQIR.A	Contaminant_K1C10_HUMAN	7.90829e-18	0
1194313	18493	R.LGEDNINVVEGNEQFISASKSIVHPSYNSNTLNNDIMLIKLK.S	Contaminant_TRYP_BOVIN	7.94048e-18	0
1194312	8845	K.VQALEEANNDLENK.I	Contaminant_K1C9_HUMAN	8.01027e-18	0
1194312	18275	R.AVCMLSNTTAIAEAWAR.L	sp|P68363|TBA1B_HUMAN	8.01373e-18	0
1194312	16150	K.SIVHPSYNSNTLNNDIMLIKLKSAASLNSR.V	Contaminant_TRYP_BOVIN	8.02304e-18	0
1194313	9859	R.ISIGGGSCAISGGYGSR.A	sp|P02538|K2C6A_HUMAN	8.03065e-18	0
1194314	25793	R.GQLEANLLQVLEKVEEFR.I	sp|Q6KB66|K2C80_HUMAN	8.11561e-18	0
1194314	26837	K.LCYVALDFEQEMATAASSSSLEK.S	sp|P60709|ACTB_HUMAN	8.1242e-18	0
1194312	24452	R.LVELNKEDLFALADIIDEIRLENFK.F	T295_05450	8.19442e-18	0
1194314	12461	R.GQVGGDVNVEMDAAPGVDLSR.I	sp|P02533|K1C14_HUMAN	8.22202e-18	0
1194314	25378	K.ALVLIAFAQYLQQCPFEDHVK.L	Contaminant_ALBU_HUMAN	8.44861e-18	0
1194313	18909	R.LGEDNINVVEGNEQFISASKSIVHPSYNSNTLNNDIMLIKLKSAASLNSR.V	Contaminant_TRYP_BOVIN	8.47222e-18	0
1194313	8249	K.VAQPTITDNKDGTVTVR.Y	sp|P21333|FLNA_HUMAN	8.47479e-18	0
1194312	12497	R.LGEDNINVVEGNEQFISASK.S	Contaminant_TRYP_BOVIN	8.489e-18	0
1194313	15694	K.ELTTEIDNNIEQISSYK.S	Contaminant_K1C10_HUMAN	8.49371e-18	0
1194312	17982	K.DIENQYETQITQIEHEVSSSGQEVQSSAK.E	Contaminant_K1C9_HUMAN	8.52713e-18	0
1194314	26036	K.ATPPQIVNGDQYCGDYELFVEAVEQNTLQEFLK.L	sp|Q9H299|SH3L3_HUMAN	8.55252e-18	0
1194314	24708	K.EEPFLQNEILNPSVMTEVQTLNEDIFLKHLR.E	T295_03955	8.5966e-18	0
1194313	8950	K.VQALEEANNDLENK.I	Contaminant_K1C9_HUMAN	8.61048e-18	0
1194314	28783	K.LCYVALDFEQEMATAASSSSLEK.S	sp|P60709|ACTB_HUMAN	8.65547e-18	0
1194313	24519	R.FQSAAIGALQEASEAYLVGLFEDTNLCAIHAK.R	sp|P84243|H33_HUMAN	8.70896e-18	0
1194314	26035	K.AGTQIENIDEDFRDGLKLMLLLEVISGERLPKPER.G	sp|O43707|ACTN4_HUMAN	8.85586e-18	0
1194314	22264	R.IM*SLVDPNHSGLVTFQAFIDFM*SR.E	sp|O43707|ACTN4_HUMAN	8.92816e-18	0
1194313	14191	R.VSLDVNHFAPDELTVK.T	sp|P04792|HSPB1_HUMAN	8.97311e-18	0
1194312	18868	Y.YNTIDDLKDQIVDLTVGNNK.T	Contaminant_K1C9_HUMAN	8.97964e-18	0
1194312	20114	K.YSLQYYM*GLAEELVR.A	sp|P11498|PYC_HUMAN	8.98269e-18	0
1194313	13149	K.LVVECVMNNVTCTR.I	sp|Q01469|FABP5_HUMAN	9.53017e-18	0
1194313	17337	K.QTQIFTTYSDNQPGVLIQVYEGER.A	sp|P08107|HSP71_HUMAN	9.68615e-18	0
1194314	12073	D.NINVVEGNEQFISASK.S	Contaminant_TRYP_BOVIN	9.70412e-18	0
1194314	12027	R.NPDDITNEEYGEFYK.S	sp|P07900|HS90A_HUMAN	9.72172e-18	0
1194314	1116	K.SGSGQSSGYSQHGSGSSHSSGYR.K	sp|Q86YZ3|HORN_HUMAN	9.76076e-18	0
1194314	29915	K.LCYVALDFEQEMATAASSSSLEK.S	sp|P60709|ACTB_HUMAN	9.78994e-18	0
1194314	25840	R.FQSSAVMALQEACEAYLVGLFEDTNLCAIHAK.R	sp|P68431|H31_HUMAN	9.91466e-18	0
1194312	14904	R.KVNNADDFPNLFR.Q	sp|Q13085|ACACA_HUMAN	9.92177e-18	0
1194313	24763	R.AGTLTVEELGATLTSLLAQAQAQAR.A	sp|P58107|EPIPL_HUMAN	1.00607e-17	0
1194312	1223	K.SAAQAAAQTNSNAAGK.Q	sp|Q8NC51|PAIRB_HUMAN	1.00918e-17	0
1194314	20752	K.TEIKDELPPMEFVCEELDTPQDLEDK.I	T295_03955	1.01469e-17	0
1194314	24836	K.LCYVALDFEQEMATAASSSSLEK.S	sp|P60709|ACTB_HUMAN	1.02259e-17	0
1194313	21508	R.ALLELQLEPEELYQTFQR.I	sp|P13639|EF2_HUMAN	1.04171e-17	0
1194314	18711	K.NKLNDLEDALQQAKEDLAR.L	Contaminant_K2C1_HUMAN	1.04213e-17	0
1194313	9525	K.NQVAM*NPTNTVFDAK.R	sp|P11142|HSP7C_HUMAN	1.05426e-17	0
1194313	13122	K.NTSADEFQATLNEVK.N	T295_06210	1.06963e-17	0
1194313	25191	R.DSEGRDPLTIAMETANADIVTLLR.L	sp|Q15027|ACAP1_HUMAN	1.07232e-17	0
1194312	28920	R.LGEDNINVVEGNEQFISASK.S	Contaminant_TRYP_BOVIN	1.08368e-17	0
1194312	8889	R.MSGECAPNVSVSVSTSHTTISGGGSR.G	Contaminant_K2C1_HUMAN	1.09338e-17	0
1194313	15597	K.SIVHPSYNSNTLNNDIM*LIKLKSAASLNSR.V	Contaminant_TRYP_BOVIN	1.10509e-17	0
1194314	12733	M.EFVCEELDTPQDLEDK.I	T295_03955	1.13297e-17	0
1194312	25453	R.DSEGRDPLTIAMETANADIVTLLR.L	sp|Q15027|ACAP1_HUMAN	1.1397e-17	0
1194313	21205	R.QNLEPLFEQYINNLR.R	sp|P02538|K2C6A_HUMAN	1.14724e-17	0
1194313	22769	K.ADLEM*QIESLTEELAYLKK.N	Contaminant_K1C10_HUMAN	1.14831e-17	0
1194313	24194	R.INALTAASEAACLIVSVDETIKNPR.S	sp|Q99832|TCPH_HUMAN	1.15392e-17	0
1194312	12213	Y.SYGGGSGGGFSASSLGGGFGGGSR.G	Contaminant_K1C9_HUMAN	1.16346e-17	0
1194314	22498	R.SVVEFLQGYIGVPHGGFPEPFR.S	sp|P11498|PYC_HUMAN	1.16601e-17	0
1194313	14112	K.DLYANTVLSGGTTM*YPGIADR.M	sp|P60709|ACTB_HUMAN	1.17296e-17	0
1194313	16746	R.NVSTGDVNVEM*NAAPGVDLTQLLNNM*R.S	Contaminant_K1C10_HUMAN	1.1743e-17	0
1194312	12278	R.NFILDQTNVSAAAQR.R	sp|Q00839|HNRPU_HUMAN	1.21365e-17	0
1194313	16846	K.DNHLLGTFDLTGIPPAPR.G	sp|P11021|GRP78_HUMAN	1.21399e-17	0
1194313	20444	K.SDQVNGVLVLSLLDK.I	sp|Q6NZI2|PTRF_HUMAN	1.23127e-17	0
1194313	18656	K.LAATNALLNSLEFTK.A	sp|Q14974|IMB1_HUMAN	1.23489e-17	0
1194314	23129	K.FISDKDASIVGFFDDSFSEAHSEFLK.A	sp|P30101|PDIA3_HUMAN	1.23921e-17	0
1194314	7530	R.APSTYGGGLSVSSR.F	sp|P08779|K1C16_HUMAN	1.24186e-17	0
1194312	14633	R.ETTDTDTADQVIASFK.V	sp|O43707|ACTN4_HUMAN	1.25629e-17	0
1194312	5926	R.GFSSGSAVVSGGSR.R	Contaminant_K22E_HUMAN	1.27321e-17	0
1194313	20863	R.SNDPVATAFAEMLK.V	sp|Q9NYL9|TMOD3_HUMAN	1.28137e-17	0
1194314	22513	R.SVVEFLQGYIGVPHGGFPEPFR.S	sp|P11498|PYC_HUMAN	1.28733e-17	0
1194313	27906	R.LGEDNINVVEGNEQFISASK.S	Contaminant_TRYP_BOVIN	1.29025e-17	0
1194314	12249	K.LQGIVSWGSGCAQK.N	Contaminant_TRYP_BOVIN	1.29155e-17	0
1194314	25639	K.YNVYPTYDFACPIVDSIEGVTHALR.T	sp|P07814|SYEP_HUMAN	1.29832e-17	0
1194314	26583	K.DTNYTLNTDSLDWALYDHLMDFLADR.G	sp|Q07021|C1QBP_HUMAN	1.31645e-17	0
1194314	23636	K.KEEPFLQNEILNPSVMTEVQTLNEDIFLKHLR.E	T295_03955	1.33535e-17	0
1194312	11134	K.QISNLQQSISDAEQR.G	Contaminant_K2C1_HUMAN	1.33889e-17	0
1194314	29651	K.LCYVALDFEQEMATAASSSSLEK.S	sp|P60709|ACTB_HUMAN	1.35338e-17	0
1194314	9778	R.ALVDHENVISCPHLGASTK.E	sp|O43175|SERA_HUMAN	1.35465e-17	0
1194313	24412	K.EIVDSYLPVILDIIK.G	sp|P07602|SAP_HUMAN	1.35522e-17	0
1194312	21484	R.NVSTGDVNVEMNAAPGVDLTQLLNNMR.S	Contaminant_K1C10_HUMAN	1.37936e-17	0
1194312	23774	R.LLLEAMDELEVAFNNTNVR.T	sp|Q13085|ACACA_HUMAN	1.3983e-17	0
1194314	22184	K.KEEPFLQNEILNPSVMTEVQTLNEDIFLKHLRER.I	T295_03955	1.40007e-17	0
1194313	12310	Y.SYGGGSGGGFSASSLGGGFGGGSR.G	Contaminant_K1C9_HUMAN	1.42616e-17	0
1194313	11496	K.YYYDGKDYIEFNK.E	sp|P25311|ZA2G_HUMAN	1.4354e-17	0
1194312	14845	K.ANLQIDQINTDLNLER.S	sp|P35579|MYH9_HUMAN	1.44187e-17	0
1194314	27319	R.YCMQLAQIQEMIGSVEEQLAQLR.C	sp|P02533|K1C14_HUMAN	1.44572e-17	0
1194314	30586	R.VGAGAPVYMAAVLEYLTAEILELAGNAAR.D	sp|Q16777|H2A2C_HUMAN	1.453e-17	0
1194313	14629	R.LASYLDKVQALEEANNDLENK.I	Contaminant_K1C9_HUMAN	1.50879e-17	0
1194314	26769	R.LGEDNINVVEGNEQFISASK.S	Contaminant_TRYP_BOVIN	1.51376e-17	0
1194312	22124	R.THNLEPYFESFINNLR.R	Contaminant_K2C1_HUMAN	1.51511e-17	0
1194312	24052	K.FGVEQDVDM*VFASFIR.K	sp|P14618|KPYM_HUMAN	1.51935e-17	0
1194314	27147	R.KYSVWIGGSILASLSTFQQMWISK.P	sp|P63267|ACTH_HUMAN	1.52202e-17	0
1194312	20431	K.YSLQYYM*GLAEELVR.A	sp|P11498|PYC_HUMAN	1.55026e-17	0
1194314	14779	R.LASYLDKVQALEEANNDLENK.I	Contaminant_K1C9_HUMAN	1.55935e-17	0
1194312	17507	K.AYVEANQMLGDLIK.V	sp|P11498|PYC_HUMAN	1.57682e-17	0
1194314	25053	R.PADEIAVDRDVPWGVDSLITLAFQDQR.Y	sp|Q16658|FSCN1_HUMAN	1.59337e-17	0
1194314	6776	R.LNFSHGTHEYHAETIK.N	sp|P14618|KPYM_HUMAN	1.60501e-17	0
1194313	25323	R.GVDNTFADELVELSTALEHQEYITFLEDLK.S	sp|Q07021|C1QBP_HUMAN	1.62412e-17	0
1194313	18537	K.IVGDLAQFMVQNGLSR.A	sp|P11498|PYC_HUMAN	1.62668e-17	0
1194313	1217	K.SAAQAAAQTNSNAAGK.Q	sp|Q8NC51|PAIRB_HUMAN	1.6465e-17	0
1194314	14623	R.ISIEM*NGTLEDQLSHLK.Q	sp|O43707|ACTN4_HUMAN	1.64882e-17	0
1194314	12271	K.LQGIVSWGSGCAQK.N	Contaminant_TRYP_BOVIN	1.65793e-17	0
1194312	19454	R.HGEEVTPEDVLSAAM*YPDVFAHFK.D	sp|P11498|PYC_HUMAN	1.68833e-17	0
1194313	13015	K.SAYPGQITSNM*FCAGYLEGGK.D	Contaminant_TRYP_BOVIN	1.74258e-17	0
1194312	14764	R.VFDYSEYWEGAR.G	sp|P11498|PYC_HUMAN	1.74842e-17	0
1194314	22982	R.ELDECFAQANDQMEILDSLIR.E	sp|P15924|DESP_HUMAN	1.74986e-17	0
1194314	27143	K.LCYVALDFEQEMATAASSSSLEK.S	sp|P60709|ACTB_HUMAN	1.75797e-17	0
1194314	970	R.QSLGHGQHGSGSGQSPSPSR.G	sp|Q86YZ3|HORN_HUMAN	1.76844e-17	0
1194312	11547	R.AEAEAQAEELSFPR.S	sp|P11498|PYC_HUMAN	1.77102e-17	0
1194314	12543	R.ALKDEEKMELQEIQLK.E	sp|P06753|TPM3_HUMAN	1.79264e-17	0
1194312	18625	R.TAVDSGIPLLTNFQVTK.L	sp|P31327|CPSM_HUMAN	1.80703e-17	0
1194312	14129	K.KALYENTLNFIQDK.G	T295_05450	1.87037e-17	0
1194312	17777	R.TATESFASDPILYRPVAVALDTK.G	sp|P14618|KPYM_HUMAN	1.87324e-17	0
1194313	22205	K.DGNASGTTLLEALDCILPPTRPTDKPLRLPLQDVYK.I	sp|P68104|EF1A1_HUMAN	1.88082e-17	0
1194313	15988	K.SIVHPSYNSNTLNNDIMLIKLK.S	Contaminant_TRYP_BOVIN	1.88829e-17	0
1194314	22026	R.KDGNASGTTLLEALDCILPPTRPTDKPLRLPLQDVYK.I	sp|P68104|EF1A1_HUMAN	1.92941e-17	0
1194314	16943	Y.VALDFEQEMATAASSSSLEK.S	sp|P60709|ACTB_HUMAN	1.94697e-17	0
1194313	12094	K.LQGIVSWGSGCAQK.N	Contaminant_TRYP_BOVIN	1.95681e-17	0
1194314	25828	R.LVELNKEDLFALADIIDEIRLENFK.F	T295_05450	1.9754e-17	0
1194314	26814	K.ELEAVCQDVLSLLDNYLIK.N	sp|P61981|1433G_HUMAN	1.99562e-17	0
1194313	9276	K.TGVAVNKPAEFTVDAK.H	sp|P21333|FLNA_HUMAN	2.0247e-17	0
1194314	17541	R.NMQDLVEDFKNKYEDEINKR.T	sp|P13647|K2C5_HUMAN	2.05143e-17	0
1194314	24793	K.TVTIWEIINSEYFTAEQR.R	sp|Q15149|PLEC_HUMAN	2.05186e-17	0
1194314	24276	K.LADQCTGLQGFLVFHSFGGGTGSGFTSLLMER.L	sp|P68363|TBA1B_HUMAN	2.05272e-17	0
1194314	5717	S.LQCYNCPNPTADCK.T	sp|P13987|CD59_HUMAN	2.05843e-17	0
1194313	20210	K.LCYVALDFEQEMATAASSSSLEK.S	sp|P60709|ACTB_HUMAN	2.05848e-17	0
1194312	13689	K.EAFSLFDKDGDGTITTK.E	sp|P62158|CALM_HUMAN	2.06961e-17	0
1194314	19757	K.LEGVLAEVAQHYQDTLIR.A	sp|P46940|IQGA1_HUMAN	2.09513e-17	0
1194313	25258	R.YCVQLSQIQGLIGSVEEQLAQLR.C	sp|Q04695|K1C17_HUMAN	2.09642e-17	0
1194314	26012	K.ADLEM*QIESLTEELAYLK.K	Contaminant_K1C10_HUMAN	2.1142e-17	0
1194312	15364	K.IIAATIENAQPILQIDNAR.L	sp|P08779|K1C16_HUMAN	2.15246e-17	0
1194313	11833	R.VQVQDNEGCPVEALVK.D	sp|P21333|FLNA_HUMAN	2.2135e-17	0
1194313	14543	K.IEWLESHQDADIEDFK.A	sp|P11021|GRP78_HUMAN	2.22121e-17	0
1194314	9975	K.APNNVIIYASSNR.R	T295_05450	2.23396e-17	0
1194314	25395	K.LCYVALDFEQEMATAASSSSLEK.S	sp|P60709|ACTB_HUMAN	2.23509e-17	0
1194312	12828	K.LLHYLGHVMVNGPTTPIPVK.A	sp|P11498|PYC_HUMAN	2.23663e-17	0
1194313	21727	R.LGEDNINVVEGNEQFISASK.S	Contaminant_TRYP_BOVIN	2.24646e-17	0
1194312	11358	K.AGNNMLLVGVHGPR.T	sp|P21333|FLNA_HUMAN	2.26156e-17	0
1194313	24168	K.ADLEMQIESLTEELAYLK.K	Contaminant_K1C10_HUMAN	2.30724e-17	0
1194313	24976	R.GVDLDQLLDMSYEQLMQLYSAR.Q	sp|P62841|RS15_HUMAN	2.30806e-17	0
1194314	7570	R.IIYGGSVTGATCK.E	sp|P60174|TPIS_HUMAN	2.32533e-17	0
1194312	18549	K.IVGDLAQFMVQNGLSR.A	sp|P11498|PYC_HUMAN	2.34187e-17	0
1194312	22879	R.AGTLSITEFADMLSGNAGGFR.S	sp|Q15149|PLEC_HUMAN	2.34214e-17	0
1194313	21103	K.DELPPMEFVCEELDTPQDLEDK.I	T295_03955	2.35942e-17	0
1194312	14164	R.GNPTVEVDLFTSK.G	sp|P06733|ENOA_HUMAN	2.36588e-17	0
1194313	20831	R.DPTAEQFQEELEKFQQAIDSR.E	sp|P31944|CASPE_HUMAN	2.38961e-17	0
1194314	25595	K.IECSDNGDGTCSVSYLPTKPGEYFVNILFEEVHIPGSPFK.A	sp|O75369|FLNB_HUMAN	2.44764e-17	0
1194314	23543	K.HVEDVPAFQALGSLNDLQFFR.Y	sp|P25311|ZA2G_HUMAN	2.51386e-17	0
1194312	20554	R.TQGFLALFSGDTGEIK.S	sp|Q9Y230|RUVB2_HUMAN	2.51413e-17	0
1194314	13085	R.FAIQDISVEETSAK.E	sp|O43707|ACTN4_HUMAN	2.55518e-17	0
1194313	21846	K.LAMQEFMILPVGAANFR.E	sp|P06733|ENOA_HUMAN	2.56271e-17	0
1194312	23179	R.LGEDNINVVEGNEQFISASK.S	Contaminant_TRYP_BOVIN	2.65682e-17	0
1194314	28072	K.LCYVALDFEQEMATAASSSSLEK.S	sp|P60709|ACTB_HUMAN	2.67104e-17	0
1194314	26088	K.LCYVALDFEQEMATAASSSSLEK.S	sp|P60709|ACTB_HUMAN	2.67607e-17	0
1194312	7876	R.HGSGSGQSSSYSPYGSGSGWSSSR.G	sp|Q86YZ3|HORN_HUMAN	2.68979e-17	0
1194313	13472	K.HWPFMVVNDAGRPK.V	sp|P11142|HSP7C_HUMAN	2.69006e-17	0
1194313	20476	K.M*AATFIGNSTAIQELFK.R	sp|P04350|TBB4A_HUMAN	2.70417e-17	0
1194313	19504	K.LYSPSQIGAFVLMK.M	sp|P38646|GRP75_HUMAN	2.74447e-17	0
1194314	8627	R.SPYTVTVGQACNPSACR.A	sp|P21333|FLNA_HUMAN	2.75663e-17	0
1194313	13505	K.QLEAIDQLHLEYAK.R	sp|O43707|ACTN4_HUMAN	2.76062e-17	0
1194314	13692	K.QLEAIDQLHLEYAK.R	sp|O43707|ACTN4_HUMAN	2.76062e-17	0
1194313	13531	K.EAFSLFDKDGDGTITTK.E	sp|P62158|CALM_HUMAN	2.79063e-17	0
1194314	1326	R.SGQSSYGQHSSGSSQSSGYGQHGSR.Q	sp|Q5D862|FILA2_HUMAN	2.79904e-17	0
1194314	26651	R.LLQLWVSAVQSSIASAFSQAR.L	sp|Q15027|ACAP1_HUMAN	2.83082e-17	0
1194314	25571	K.QETFDAGLQAFQQEGIANITALKDQLLAAK.H	sp|Q13813|SPTN1_HUMAN	2.83721e-17	0
1194312	22551	R.SVVEFLQGYIGVPHGGFPEPFR.S	sp|P11498|PYC_HUMAN	2.84287e-17	0
1194314	27176	R.GVDNTFADELVELSTALEHQEYITFLEDLK.S	sp|Q07021|C1QBP_HUMAN	2.84593e-17	0
1194314	27399	R.IPDRPYSLFEGMAGAIHFLSDVLGPETSR.F	sp|Q9NS86|LANC2_HUMAN	2.86896e-17	0
1194314	12239	K.LQGIVSWGSGCAQK.N	Contaminant_TRYP_BOVIN	2.86971e-17	0
1194314	10988	K.TAASGVEANSRPLDHAQPPSSLVIDKESEVYK.M	sp|O00151|PDLI1_HUMAN	2.87516e-17	0
1194313	18323	R.ISVMGGEQAANVLATITK.D	sp|Q9HCC0|MCCB_HUMAN	2.87837e-17	0
1194313	18193	K.LVINGNPITIFQER.D	sp|P04406|G3P_HUMAN	2.89005e-17	0
1194312	20356	K.IAPSFAVESIEDALK.A	sp|P31327|CPSM_HUMAN	2.92546e-17	0
1194314	2165	R.GGSGGSYGGGGSGGGYGGGSGSR.G	Contaminant_K1C9_HUMAN	2.93739e-17	0
1194314	12265	K.NQALNTDNYGHDLASVQALQR.K	sp|Q13813|SPTN1_HUMAN	2.94906e-17	0
1194314	12629	R.VAPEEHPVLLTEAPLNPK.A	sp|P60709|ACTB_HUMAN	2.97749e-17	0
1194313	18175	R.NVSTGDVNVEMNAAPGVDLTQLLNNM*R.S	Contaminant_K1C10_HUMAN	2.99028e-17	0
1194313	18991	R.EAEAAIYHLQLFEELR.R	sp|P14618|KPYM_HUMAN	2.99114e-17	0
1194313	24287	K.ADLEM*QIESLTEELAYLK.K	Contaminant_K1C10_HUMAN	3.00636e-17	0
1194313	21450	K.DYLKPIFEIDPIALKDLVGMESQKK.A	T295_05450	3.02382e-17	0
1194313	13967	K.NVNVQNFHISWK.D	sp|O43707|ACTN4_HUMAN	3.0964e-17	0
1194314	25746	R.LGEDNINVVEGNEQFISASK.S	Contaminant_TRYP_BOVIN	3.12668e-17	0
1194314	20370	K.LLETIDQLYLEYAK.R	sp|P12814|ACTN1_HUMAN	3.13128e-17	0
1194313	27272	R.LGEDNINVVEGNEQFISASK.S	Contaminant_TRYP_BOVIN	3.16664e-17	0
1194313	18765	R.ALTVPELTQQMFDAK.N	sp|P04350|TBB4A_HUMAN	3.17369e-17	0
1194313	16152	K.SIVHPSYNSNTLNNDIMLIKLKSAASLNSR.V	Contaminant_TRYP_BOVIN	3.1783e-17	0
1194313	28711	R.LGEDNINVVEGNEQFISASK.S	Contaminant_TRYP_BOVIN	3.22275e-17	0
1194312	14521	R.LASYLDKVQALEEANNDLENK.I	Contaminant_K1C9_HUMAN	3.2296e-17	0
1194314	3449	R.SSSSGQHGSGLGESSGFGHHESSSGQSSSYSQHGSGSGHSSGYGQHGSR.S	sp|Q86YZ3|HORN_HUMAN	3.28278e-17	0
1194313	21479	K.SDLEM*QYETLQEELMALK.K	Contaminant_K1C9_HUMAN	3.29233e-17	0
1194312	12322	R.VAPEEHPVLLTEAPLNPK.A	sp|P60709|ACTB_HUMAN	3.29833e-17	0
1194312	22321	K.TLVLSNLSYSATEETLQEVFEK.A	sp|P19338|NUCL_HUMAN	3.30253e-17	0
1194312	18565	K.NKLNDLEDALQQAKEDLAR.L	Contaminant_K2C1_HUMAN	3.30611e-17	0
1194313	7954	K.GNVFSSPTAAGTPNK.E	sp|Q05682|CALD1_HUMAN	3.32249e-17	0
1194313	17918	K.DIENQYETQITQIEHEVSSSGQEVQSSAK.E	Contaminant_K1C9_HUMAN	3.32503e-17	0
1194313	23959	R.YCGQLQMIQEQISNLEAQITDVR.Q	Contaminant_K1C9_HUMAN	3.4059e-17	0
1194314	13698	K.YPIEHGIVTNWDDMEK.I	sp|P60709|ACTB_HUMAN	3.43407e-17	0
1194314	1413	R.GGSSSGGGYGSGGGGSSSVK.G	Contaminant_K22E_HUMAN	3.47907e-17	0
1194312	11464	K.QLTEEDGVHSVIEENIK.C	sp|Q13085|ACACA_HUMAN	3.4892e-17	0
1194314	27074	R.LPTPIAGLDNIILFLR.G	sp|Q9UPQ0|LIMC1_HUMAN	3.53182e-17	0
1194313	9725	K.LASVPAGGAVAVSAAPGSAAPAAGSAPAAAEEK.K	sp|P05387|RLA2_HUMAN	3.5464e-17	0
1194312	24900	R.TGPAATTLPDGAAAESLVESSEVAVIGFFK.D	sp|P07237|PDIA1_HUMAN	3.54876e-17	0
1194314	24540	K.WELLQQMNVGTRPINLEPIFQGYIDSLKR.Y	Contaminant_K22E_HUMAN	3.55182e-17	0
1194314	26077	R.LGEDNINVVEGNEQFISASK.S	Contaminant_TRYP_BOVIN	3.60566e-17	0
1194314	3513	R.QSSYGQHGSGSSQSSGYGQYGSR.E	sp|Q5D862|FILA2_HUMAN	3.6166e-17	0
1194313	19883	K.LLETIDQLYLEYAK.R	sp|P12814|ACTN1_HUMAN	3.62336e-17	0
1194314	24076	R.AGTLSITEFADMLSGNAGGFR.S	sp|Q15149|PLEC_HUMAN	3.66036e-17	0
1194314	7027	R.ATGGGLSSVGGGSSTIK.Y	sp|P04259|K2C6B_HUMAN	3.66911e-17	0
1194312	19005	R.EAEAAIYHLQLFEELR.R	sp|P14618|KPYM_HUMAN	3.71201e-17	0
1194313	20730	F.IIQENLNLALNSASAIGCHVVNIGAEDLR.A	sp|P13797|PLST_HUMAN	3.73301e-17	0
1194313	21446	K.LTTPTYGDLNHLVSATMSGVTTSLR.F	sp|Q9BUF5|TBB6_HUMAN	3.74879e-17	0
1194314	15674	K.IIAATIENAQPILQIDNAR.L	sp|P08779|K1C16_HUMAN	3.75253e-17	0
1194314	25222	K.TLVTQNSGVEALIHAILR.A	sp|P14923|PLAK_HUMAN	3.76277e-17	0
1194313	11227	R.LDTEAPYCGPSSYNQGQESGAGCGPGDVFPERR.G	sp|Q5T749|KPRP_HUMAN	3.76604e-17	0
1194314	21423	F.IIQENLNLALNSASAIGCHVVNIGAEDLR.A	sp|P13797|PLST_HUMAN	3.78294e-17	0
1194312	20518	K.M*AATFIGNSTAIQELFK.R	sp|P04350|TBB4A_HUMAN	3.82094e-17	0
1194314	11042	K.NHKEEMSQLTGQNSGDVNVEINVAPGK.D	Contaminant_K1C9_HUMAN	3.85915e-17	0
1194313	13441	K.ENFPNFLSACDKK.G	sp|P31151|S10A7_HUMAN	3.87259e-17	0
1194314	5848	R.GFSSGSAVVSGGSR.R	Contaminant_K22E_HUMAN	3.87559e-17	0
1194313	7687	R.IIYGGSVTGATCK.E	sp|P60174|TPIS_HUMAN	3.91004e-17	0
1194312	27710	R.LGEDNINVVEGNEQFISASK.S	Contaminant_TRYP_BOVIN	3.96032e-17	0
1194314	20455	K.AIMTYVSSFYHAFSGAQK.A	sp|O43707|ACTN4_HUMAN	4.00879e-17	0
1194314	18900	R.SSYDVFQLEFNDGAYNIK.D	sp|Q16658|FSCN1_HUMAN	4.01092e-17	0
1194314	11605	K.ATFYGEQVDYYK.S	sp|P46940|IQGA1_HUMAN	4.0532e-17	0
1194314	25069	R.SLDLDSIIAEVKAQYEDIAQK.S	sp|P04264|K2C1_HUMAN	4.05432e-17	0
1194313	20637	K.ATENDIYNFFSPLNPVR.V	sp|P52597|HNRPF_HUMAN	4.09202e-17	0
1194314	22516	K.SADFVVEAIGDDVGTLGFSVEGPSQAK.I	sp|P21333|FLNA_HUMAN	4.11493e-17	0
1194312	17580	R.SIQFVDWCPTGFK.V	sp|P68363|TBA1B_HUMAN	4.13819e-17	0
1194314	27080	R.TALLDAAGVASLLTTAEVVVTEIPKEEK.D	sp|P10809|CH60_HUMAN	4.13961e-17	0
1194314	14630	K.IEWLESHQDADIEDFK.A	sp|P11021|GRP78_HUMAN	4.16599e-17	0
1194313	9014	R.KTFTAWCNSHLR.K	sp|O43707|ACTN4_HUMAN	4.17231e-17	0
1194312	21192	R.QNLEPLFEQYINNLR.R	sp|P02538|K2C6A_HUMAN	4.19363e-17	0
1194314	22507	K.QFLQAAEAIDDIPFGITSNSDVFSK.Y	sp|P07237|PDIA1_HUMAN	4.22524e-17	0
1194313	11426	K.ATFYGEQVDYYK.S	sp|P46940|IQGA1_HUMAN	4.22853e-17	0
1194314	27781	K.LCYVALDFEQEMATAASSSSLEK.S	sp|P60709|ACTB_HUMAN	4.23711e-17	0
1194314	25059	K.LCYVALDFEQEMATAASSSSLEK.S	sp|P60709|ACTB_HUMAN	4.29714e-17	0
1194314	28743	K.LCYVALDFEQEMATAASSSSLEK.S	sp|P60709|ACTB_HUMAN	4.30938e-17	0
1194314	7567	R.LLEGEDAHLSSQQASGQSYSSR.E	sp|P08779|K1C16_HUMAN	4.40774e-17	0
1194314	25618	K.STAISLFYELSENDLNFIK.Q	sp|P13639|EF2_HUMAN	4.41535e-17	0
1194314	23264	K.DGNASGTTLLEALDCILPPTRPTDKPLRLPLQDVYK.I	sp|P68104|EF1A1_HUMAN	4.4808e-17	0
1194313	20149	K.EKLCYVALDFEQEMATAASSSSLEK.S	sp|P60709|ACTB_HUMAN	4.51382e-17	0
1194314	25871	R.INALTAASEAACLIVSVDETIKNPR.S	sp|Q99832|TCPH_HUMAN	4.53496e-17	0
1194314	14054	K.NVNVQNFHISWK.D	sp|O43707|ACTN4_HUMAN	4.5435e-17	0
1194314	15266	R.EGPYSISVLYGDEEVPR.S	sp|P21333|FLNA_HUMAN	4.5792e-17	0
1194314	27785	K.LCYVALDFEQEMATAASSSSLEK.S	sp|P60709|ACTB_HUMAN	4.58295e-17	0
1194313	24764	K.DTNYTLNTDSLDWALYDHLMDFLADR.G	sp|Q07021|C1QBP_HUMAN	4.60849e-17	0
1194314	29625	K.LCYVALDFEQEMATAASSSSLEK.S	sp|P60709|ACTB_HUMAN	4.60892e-17	0
1194312	19094	R.AVFVDLEPTVIDEIR.N	sp|P68366|TBA4A_HUMAN	4.61583e-17	0
1194312	13245	R.GLYAAFDCTATMK.S	sp|P11498|PYC_HUMAN	4.63042e-17	0
1194313	7940	K.AQNTWGCGNSLR.T	sp|P02545|LMNA_HUMAN	4.67907e-17	0
1194312	26357	R.LGEDNINVVEGNEQFISASK.S	Contaminant_TRYP_BOVIN	4.79235e-17	0
1194313	26094	K.MTQIMFETFNTPAMYVAIQAVLSLYASGR.T	sp|P60709|ACTB_HUMAN	4.82171e-17	0
1194312	20880	R.EVFFMNTQSIVQLVQR.Y	sp|Q13085|ACACA_HUMAN	4.87769e-17	0
1194314	10720	K.NHKEEMSQLTGQNSGDVNVEINVAPGK.D	Contaminant_K1C9_HUMAN	4.8839e-17	0
1194312	24157	K.TLRDPSLPLLELQDIMTSVSGR.I	sp|Q13085|ACACA_HUMAN	4.91309e-17	0
1194312	16176	K.LISWYDNEFGYSNR.V	sp|P04406|G3P_HUMAN	4.9557e-17	0
1194312	24641	R.LGEDNINVVEGNEQFISASK.S	Contaminant_TRYP_BOVIN	4.9873e-17	0
1194313	14794	K.LATQSNEITIPVTFESR.A	sp|P04792|HSPB1_HUMAN	4.98878e-17	0
1194314	25883	K.ADLEMQIESLTEELAYLK.K	Contaminant_K1C10_HUMAN	5.01463e-17	0
1194312	19565	R.EADIDGDGQVNYEEFVQMMTAK.-	sp|P62158|CALM_HUMAN	5.02086e-17	0
1194312	23811	R.SLDLDSIIAEVKAQYEDIAQK.S	sp|P04264|K2C1_HUMAN	5.06758e-17	0
1194314	28643	K.LCYVALDFEQEMATAASSSSLEK.S	sp|P60709|ACTB_HUMAN	5.11581e-17	0
1194313	19651	K.MADHYVPVPGGPNNNNYANVELILDIAK.R	sp|Q13085|ACACA_HUMAN	5.16727e-17	0
1194314	25358	K.QGLLEFVDITATNHTNEIQDYLQQLTGAR.T	sp|P35754|GLRX1_HUMAN	5.18576e-17	0
1194313	22291	K.TLVLSNLSYSATEETLQEVFEK.A	sp|P19338|NUCL_HUMAN	5.25693e-17	0
1194314	19130	R.LAALADQWQFLVQK.S	sp|Q13813|SPTN1_HUMAN	5.27356e-17	0
1194314	27614	K.LCYVALDFEQEMATAASSSSLEK.S	sp|P60709|ACTB_HUMAN	5.28779e-17	0
1194313	19636	R.ATSNVFAMFDQSQIQEFK.E	sp|O14950|ML12B_HUMAN	5.31441e-17	0
1194314	14631	R.IQYQLVDISQDNALR.D	sp|Q9H299|SH3L3_HUMAN	5.31765e-17	0
1194312	7272	K.LVINSGNGAVEDR.K	sp|P16070|CD44_HUMAN	5.36923e-17	0
1194312	10234	K.NHKEEM*SQLTGQNSGDVNVEINVAPGKDLTK.T	Contaminant_K1C9_HUMAN	5.43873e-17	0
1194313	11925	E.DNINVVEGNEQFISASK.S	Contaminant_TRYP_BOVIN	5.45179e-17	0
1194313	21597	K.MAVTFIGNSTAIQELFK.R	sp|P07437|TBB5_HUMAN	5.46141e-17	0
1194313	22334	R.TMLELLNQLDGFEATK.N	sp|P62195|PRS8_HUMAN	5.54546e-17	0
1194313	9558	K.NHKEEM*SQLTGQNSGDVNVEINVAPGK.D	Contaminant_K1C9_HUMAN	5.59677e-17	0
1194312	9511	R.AGTGVDNVDLEAATR.K	sp|O43175|SERA_HUMAN	5.62115e-17	0
1194312	24342	K.ADLEMQIESLTEELAYLK.K	Contaminant_K1C10_HUMAN	5.71531e-17	0
1194314	16000	K.SIVHPSYNSNTLNNDIMLIKLK.S	Contaminant_TRYP_BOVIN	5.8432e-17	0
1194313	22782	N.EILNPSVMTEVQTLNEDIFLK.H	T295_03955	5.84661e-17	0
1194312	19936	K.LLETIDQLYLEYAK.R	sp|P12814|ACTN1_HUMAN	5.88477e-17	0
1194313	24470	K.NIFFSPLSLSAALGMVR.L	sp|Q96P63|SPB12_HUMAN	5.89501e-17	0
1194314	22327	R.KSDLFQDDLYPDTAGPEAALEAEEWFEGK.N	sp|Q9ULV4|COR1C_HUMAN	5.90127e-17	0
1194313	17732	K.VLYDAEISQIHQSVTDTNVILSMDNSR.N	Contaminant_K22E_HUMAN	5.92046e-17	0
1194312	19736	R.VEQIAAIAQELNELDYYDSHNVNTR.C	sp|O43707|ACTN4_HUMAN	5.98799e-17	0
1194314	17953	R.SIQFVDWCPTGFK.V	sp|P68363|TBA1B_HUMAN	6.01437e-17	0
1194314	11857	K.SKAEAESLYQSKYEELQITAGR.H	Contaminant_K2C1_HUMAN	6.05212e-17	0
1194314	14205	R.QFASQANVVGPWIQTK.M	sp|O43707|ACTN4_HUMAN	6.10621e-17	0
1194314	25407	K.ALVLIAFAQYLQQCPFEDHVK.L	Contaminant_ALBU_HUMAN	6.11858e-17	0
1194314	6963	K.STAGDTHLGGEDFDNR.M	sp|P11142|HSP7C_HUMAN	6.15725e-17	0
1194314	23052	K.TVLELMNPEAQLPQVYPFAADLYQK.E	sp|P46940|IQGA1_HUMAN	6.16928e-17	0
1194313	5582	R.FGQGGAGPVGGQGPR.G	sp|P23246|SFPQ_HUMAN	6.23993e-17	0
1194312	18497	R.DGFIDKEDLHDMLASLGK.N	sp|O14950|ML12B_HUMAN	6.40432e-17	0
1194314	8186	K.VAQPTITDNKDGTVTVR.Y	sp|P21333|FLNA_HUMAN	6.48286e-17	0
1194312	19335	R.IFGYPVGIVGNNGVLFSESAK.K	sp|Q9HCC0|MCCB_HUMAN	6.49398e-17	0
1194313	2864	K.LGHGVNNAAGQVGK.E	sp|Q6UWP8|SBSN_HUMAN	6.62244e-17	0
1194313	24303	R.FQSVPAQPGQTSPLLQYFGILLDQGQLNK.Y	sp|Q00610|CLH1_HUMAN	6.63647e-17	0
1194313	6002	R.GFSSGSAVVSGGSR.R	Contaminant_K22E_HUMAN	6.64859e-17	0
1194314	19786	K.MFFDAELSQMQTHVSDTSVVLSMDNNR.N	sp|P13647|K2C5_HUMAN	6.66904e-17	0
1194312	24435	K.ADLEM*QIESLTEELAYLK.K	Contaminant_K1C10_HUMAN	6.76958e-17	0
1194313	19474	K.LEGVLAEVAQHYQDTLIR.A	sp|P46940|IQGA1_HUMAN	6.81524e-17	0
1194313	19527	K.NQILNLTTDNANILLQIDNAR.L	Contaminant_K1C10_HUMAN	6.90857e-17	0
1194314	10348	K.KTHIQDNHDGTYTVAYVPDVTGR.Y	sp|P21333|FLNA_HUMAN	6.97214e-17	0
1194313	20658	R.ISLPLPNFSSLNLR.E	sp|P08670|VIME_HUMAN	6.97944e-17	0
1194314	15968	K.SIVHPSYNSNTLNNDIMLIKLK.S	Contaminant_TRYP_BOVIN	7.01785e-17	0
1194312	13888	R.SSFYVNGLTLGGQK.C	sp|P07737|PROF1_HUMAN	7.04673e-17	0
1194312	20171	K.DYLKPIFEIDPIALK.D	T295_05450	7.06246e-17	0
1194314	28915	R.VGATAAVYSAAILEYLTAEVLELAGNASK.D	sp|P0C0S5|H2AZ_HUMAN	7.06434e-17	0
1194313	17336	K.NSSYFVEWIPNNVK.T	sp|P04350|TBB4A_HUMAN	7.0686e-17	0
1194313	16257	K.SIVHPSYNSNTLNNDIMLIKLKSAASLNSR.V	Contaminant_TRYP_BOVIN	7.17008e-17	0
1194312	20660	R.LGEDNINVVEGNEQFISASK.S	Contaminant_TRYP_BOVIN	7.18587e-17	0
1194314	21412	K.DELPPMEFVCEELDTPQDLEDK.I	T295_03955	7.22225e-17	0
1194314	7839	K.AQNTWGCGNSLR.T	sp|P02545|LMNA_HUMAN	7.29414e-17	0
1194314	22342	K.LCYVALDFEQEMATAASSSSLEK.S	sp|P60709|ACTB_HUMAN	7.30299e-17	0
1194314	17049	R.LGEDNINVVEGNEQFISASK.S	Contaminant_TRYP_BOVIN	7.30939e-17	0
1194313	15389	K.SIVHPSYNSNTLNNDIMLIK.L	Contaminant_TRYP_BOVIN	7.3283e-17	0
1194312	23904	R.YCVQLSQIQAQISALEEQLQQIR.A	Contaminant_K1C10_HUMAN	7.49304e-17	0
1194314	17196	K.SLNNQFASFIDKVR.F	Contaminant_K2C1_HUMAN	7.54397e-17	0
1194313	23827	R.DVPWGVDSLITLAFQDQR.Y	sp|Q16658|FSCN1_HUMAN	7.56895e-17	0
1194313	20188	K.DYLKPIFEIDPIALK.D	T295_05450	7.59903e-17	0
1194313	17742	K.AYVEANQMLGDLIK.V	sp|P11498|PYC_HUMAN	7.64458e-17	0
1194314	21220	K.SDLEMQYETLQEELM*ALK.K	Contaminant_K1C9_HUMAN	7.66688e-17	0
1194312	16450	K.SAYPGQITSNMFCAGYLEGGK.D	Contaminant_TRYP_BOVIN	7.79098e-17	0
1194314	12363	L.GEDNINVVEGNEQFISASK.S	Contaminant_TRYP_BOVIN	7.84922e-17	0
1194314	8204	R.ASSVTTFTGEPNTCPR.C	sp|P52943|CRIP2_HUMAN	7.86089e-17	0
1194314	22860	R.ADLEM*QIESLKEELAYLK.K	sp|P02533|K1C14_HUMAN	7.89821e-17	0
1194314	8603	R.M*SGECAPNVSVSVSTSHTTISGGGSR.G	Contaminant_K2C1_HUMAN	7.94075e-17	0
1194314	9047	K.TEELNKEVASNSELVQSSR.S	sp|P08779|K1C16_HUMAN	8.0267e-17	0
1194313	23986	K.QEAFLLNEDLGDSLDSVEALLK.K	sp|Q13813|SPTN1_HUMAN	8.04211e-17	0
1194314	25636	R.YCGQLQMIQEQISNLEAQITDVR.Q	Contaminant_K1C9_HUMAN	8.0431e-17	0
1194313	21342	R.FGNPLLVQDVESYDPVLNPVLNR.E	sp|Q14204|DYHC1_HUMAN	8.07975e-17	0
1194314	21293	K.SFIKDYPVVSIEDPFDQDDWGAWQK.F	sp|P06733|ENOA_HUMAN	8.11979e-17	0
1194314	30773	R.LGEDNINVVEGNEQFISASK.S	Contaminant_TRYP_BOVIN	8.2038e-17	0
1194313	28621	R.LGEDNINVVEGNEQFISASK.S	Contaminant_TRYP_BOVIN	8.25936e-17	0
1194312	4472	R.HVAAGTQQPYTDGVR.M	sp|P14923|PLAK_HUMAN	8.38139e-17	0
1194312	24708	R.LGEDNINVVEGNEQFISASK.S	Contaminant_TRYP_BOVIN	8.39209e-17	0
1194312	12464	R.ITSENPDEGFKPSSGTVQELNFR.S	sp|O00763|ACACB_HUMAN	8.43007e-17	0
1194312	18069	K.DMAGLLKPTACTMLVSSLR.D	sp|P11498|PYC_HUMAN	8.52261e-17	0
1194313	8974	R.KTFTAWCNSHLR.K	sp|O43707|ACTN4_HUMAN	8.56363e-17	0
1194312	26929	R.LGEDNINVVEGNEQFISASK.S	Contaminant_TRYP_BOVIN	8.58614e-17	0
1194312	22819	R.PINLEPIFQGYIDSLKR.Y	Contaminant_K22E_HUMAN	8.68945e-17	0
1194313	25178	R.LGEDNINVVEGNEQFISASK.S	Contaminant_TRYP_BOVIN	8.7779e-17	0
1194314	27077	R.LGEDNINVVEGNEQFISASK.S	Contaminant_TRYP_BOVIN	8.83998e-17	0
1194314	21414	R.LGEDNINVVEGNEQFISASK.S	Contaminant_TRYP_BOVIN	8.94021e-17	0
1194312	24130	K.QEAFLLNEDLGDSLDSVEALLK.K	sp|Q13813|SPTN1_HUMAN	8.95474e-17	0
1194312	18294	K.DIENQYETQITQIEHEVSSSGQEVQSSAK.E	Contaminant_K1C9_HUMAN	8.96285e-17	0
1194312	2748	R.FSSSSGYGGGSSR.V	Contaminant_K1C9_HUMAN	9.06893e-17	0
1194313	17927	K.VVLAYEPVWAIGTGK.T	sp|P60174|TPIS_HUMAN	9.07321e-17	0
1194314	20739	K.DYLKPIFEIDPIALK.D	T295_05450	9.07584e-17	0
1194314	26311	K.LILSETSIFDVLPNFFYHSNQVVR.M	sp|Q13085|ACACA_HUMAN	9.15119e-17	0
1194314	11004	K.ALCAEADRLQQSHPLSATQIQVK.R	sp|Q13813|SPTN1_HUMAN	9.22833e-17	0
1194313	22535	K.KEEPFLQNEILNPSVMTEVQTLNEDIFLKHLR.E	T295_03955	9.28592e-17	0
1194312	15530	K.SIVHPSYNSNTLNNDIM*LIKLKSAASLNSR.V	Contaminant_TRYP_BOVIN	9.33377e-17	0
1194312	20375	K.SDLEM*QYETLQEELM*ALK.K	Contaminant_K1C9_HUMAN	9.3655e-17	0
1194313	12847	R.LGEDNINVVEGNEQFISASK.S	Contaminant_TRYP_BOVIN	9.37828e-17	0
1194312	18812	R.AYSEALAAFGNGALFVEK.F	sp|P11498|PYC_HUMAN	9.41477e-17	0
1194313	18140	K.VDALMDEINFMK.M	sp|P13647|K2C5_HUMAN	9.42082e-17	0
1194314	18427	K.VDALMDEINFMK.M	sp|P13647|K2C5_HUMAN	9.42082e-17	0
1194314	4414	R.HVAAGTQQPYTDGVR.M	sp|P14923|PLAK_HUMAN	9.45861e-17	0
1194314	5430	R.KISSDLDGHPVPK.Q	sp|P29401|TKT_HUMAN	9.47013e-17	0
1194314	10755	K.NHKEEMSQLTGQNSGDVNVEINVAPGK.D	Contaminant_K1C9_HUMAN	9.50681e-17	0
1194313	18840	R.VALTGLTVAEYFR.D	sp|P06576|ATPB_HUMAN	9.58286e-17	0
1194313	21570	R.NVSTGDVNVEMNAAPGVDLTQLLNNMR.S	Contaminant_K1C10_HUMAN	9.61455e-17	0
1194313	19912	K.SINPDEAVAYGAAVQAAILSGDK.S	sp|P11142|HSP7C_HUMAN	9.65206e-17	0
1194314	25693	K.EEPFLQNEILNPSVMTEVQTLNEDIFLK.H	T295_03955	9.70603e-17	0
1194313	12092	G.EDNINVVEGNEQFISASK.S	Contaminant_TRYP_BOVIN	9.74716e-17	0
1194313	12105	L.GEDNINVVEGNEQFISASK.S	Contaminant_TRYP_BOVIN	9.83434e-17	0
1194314	1949	K.KTEAPAAPAAQETK.S	sp|P80723|BASP1_HUMAN	9.88204e-17	0
1194314	24093	R.AGTLSITEFADMLSGNAGGFR.S	sp|Q15149|PLEC_HUMAN	9.98088e-17	0
1194312	15373	R.LQVEHTVTEEITDVDLVHAQIHVAEGR.S	sp|P11498|PYC_HUMAN	1.00095e-16	0
1194314	27155	R.ALMLQGVDLLADAVAVTMGPK.G	sp|P10809|CH60_HUMAN	1.003e-16	0
1194313	22380	K.DYLKPIFEIDPIALKDLVGMESQK.K	T295_05450	1.00941e-16	0
1194312	14225	R.LGEDNINVVEGNEQFISASK.S	Contaminant_TRYP_BOVIN	1.01142e-16	0
1194312	19154	R.LQQELDDLLVDLDHQR.Q	sp|P35579|MYH9_HUMAN	1.0123e-16	0
1194313	22288	K.TAFDEAIAELDTLSEESYK.D	sp|P63104|1433Z_HUMAN	1.01454e-16	0
1194312	21455	R.NVSTGDVNVEMNAAPGVDLTQLLNNMR.S	Contaminant_K1C10_HUMAN	1.01696e-16	0
1194312	27754	R.LGEDNINVVEGNEQFISASK.S	Contaminant_TRYP_BOVIN	1.02275e-16	0
1194314	26177	K.EIVDSYLPVILDIIK.G	sp|P07602|SAP_HUMAN	1.02696e-16	0
1194312	14512	R.ISIEM*NGTLEDQLSHLK.Q	sp|O43707|ACTN4_HUMAN	1.0288e-16	0
1194313	22142	K.QLETVLDDLDPENALLPAGFR.Q	sp|Q9NYL9|TMOD3_HUMAN	1.04839e-16	0
1194314	16166	K.SIVHPSYNSNTLNNDIMLIKLKSAASLNSR.V	Contaminant_TRYP_BOVIN	1.0545e-16	0
1194313	5616	R.GSYGSGGSSYGSGGGSYGSGGGGGGHGSYGSGSSSGGYR.G	Contaminant_K2C1_HUMAN	1.05503e-16	0
1194313	14084	R.ATCNNYTPQFQLRPSYSSCFPQYR.S	sp|Q5T749|KPRP_HUMAN	1.0592e-16	0
1194313	14917	K.FLKPLLEGSIEKAPNNVIIYASSNRR.H	T295_05450	1.06287e-16	0
1194314	25060	R.SGETEDTFIADLVVGLCTGQIK.T	sp|P06733|ENOA_HUMAN	1.06704e-16	0
1194314	23730	K.KEEPFLQNEILNPSVMTEVQTLNEDIFLKHLR.E	T295_03955	1.07189e-16	0
1194313	8852	K.FSASGELGNGNIK.L	sp|P12004|PCNA_HUMAN	1.0794e-16	0
1194313	20129	K.TEIKDELPPMEFVCEELDTPQDLEDK.I	T295_03955	1.08795e-16	0
1194314	25733	K.EEPFLQNEILNPSVMTEVQTLNEDIFLK.H	T295_03955	1.09071e-16	0
1194312	21275	R.FGNPLLVQDVESYDPVLNPVLNR.E	sp|Q14204|DYHC1_HUMAN	1.09589e-16	0
1194313	14849	K.SYELPDGQVITIGNER.F	sp|A5A3E0|POTEF_HUMAN	1.09592e-16	0
1194314	19231	Y.YNTIDDLKDQIVDLTVGNNK.T	Contaminant_K1C9_HUMAN	1.09744e-16	0
1194314	13695	K.EAFSLFDKDGDGTITTK.E	sp|P62158|CALM_HUMAN	1.10043e-16	0
1194312	20265	K.LCYVALDFEQEMATAASSSSLEK.S	sp|P60709|ACTB_HUMAN	1.10654e-16	0
1194312	26887	R.LGEDNINVVEGNEQFISASK.S	Contaminant_TRYP_BOVIN	1.10838e-16	0
1194313	24975	K.ELEAVCQDVLSLLDNYLIK.N	sp|P61981|1433G_HUMAN	1.11738e-16	0
1194312	7917	K.AQNTWGCGNSLR.T	sp|P02545|LMNA_HUMAN	1.11762e-16	0
1194312	5201	R.EVATNSELVQSGK.S	sp|P02533|K1C14_HUMAN	1.12192e-16	0
1194314	24790	K.DGTVLCELINALYPEGQAPVKK.I	sp|P37802|TAGL2_HUMAN	1.12421e-16	0
1194312	15556	K.SIVHPSYNSNTLNNDIM*LIKLKSAASLNSR.V	Contaminant_TRYP_BOVIN	1.12634e-16	0
1194312	21717	R.LGEDNINVVEGNEQFISASK.S	Contaminant_TRYP_BOVIN	1.12808e-16	0
1194314	25878	K.M*TQIM*FETFNTPAM*YVAIQAVLSLYASGR.T	sp|P60709|ACTB_HUMAN	1.12873e-16	0
1194314	16554	R.ISIEMNGTLEDQLSHLK.Q	sp|O43707|ACTN4_HUMAN	1.12898e-16	0
1194314	9126	K.LSLEGDHSTPPSAYGSVK.A	sp|A6NMY6|AXA2L_HUMAN	1.13544e-16	0
1194314	24382	R.LGEDNINVVEGNEQFISASK.S	Contaminant_TRYP_BOVIN	1.13547e-16	0
1194312	19523	R.AEGSDVANAVLDGADCIMLSGETAK.G	sp|P14618|KPYM_HUMAN	1.13881e-16	0
1194312	20343	R.LGEDNINVVEGNEQFISASK.S	Contaminant_TRYP_BOVIN	1.14588e-16	0
1194314	1749	R.KGYSPTHREEEYGK.N	sp|P20930|FILA_HUMAN	1.14665e-16	0
1194313	18340	R.ALTVPELTQQVFDAK.N	sp|P07437|TBB5_HUMAN	1.14974e-16	0
1194313	19671	R.VEQIAAIAQELNELDYYDSHNVNTR.C	sp|O43707|ACTN4_HUMAN	1.14998e-16	0
1194314	16541	K.SIVHPSYNSNTLNNDIMLIKLKSAASLNSR.V	Contaminant_TRYP_BOVIN	1.17422e-16	0
1194314	5984	R.AQHVFQHAVPQEGKPITNQK.S	sp|Q13867|BLMH_HUMAN	1.17721e-16	0
1194313	11399	K.SQIFSTASDNQPTVTIK.V	sp|P11021|GRP78_HUMAN	1.18068e-16	0
1194314	18741	R.KDYLKPIFEIDPIALK.D	T295_05450	1.18317e-16	0
1194313	25895	K.DLVVLLFETALLSSGFSLEDPQTHSNR.I	sp|P08238|HS90B_HUMAN	1.18707e-16	0
1194313	6767	R.VHGPGIQSGTTNKPNKFTVETR.G	sp|P21333|FLNA_HUMAN	1.19309e-16	0
1194313	5780	R.LSSEMNTSTVNSAR.E	sp|P20700|LMNB1_HUMAN	1.19328e-16	0
1194313	18904	R.KLISEVDSDGDGEISFQEFLTAAK.K	sp|Q9NZT1|CALL5_HUMAN	1.19359e-16	0
1194314	17701	R.ERILVLFEGLNSIKKDDLENR.L	T295_03955	1.20588e-16	0
1194314	2335	K.GGSISGGGYGSGGGK.H	Contaminant_K22E_HUMAN	1.2068e-16	0
1194314	14592	R.LGEDNINVVEGNEQFISASK.S	Contaminant_TRYP_BOVIN	1.21749e-16	0
1194314	18992	K.LNDLEDALQQAKEDLAR.L	Contaminant_K2C1_HUMAN	1.2182e-16	0
1194312	4214	K.HYSSSRSGGGGGGGGCGGGGGVSSLR.I	Contaminant_K1C10_HUMAN	1.22231e-16	0
1194313	15833	K.LCYVALDFEQEM*ATAASSSSLEK.S	sp|P60709|ACTB_HUMAN	1.22453e-16	0
1194313	11368	K.FEEEQKIQNNIEISTQENKEFK.K	T295_03955	1.23076e-16	0
1194313	11371	R.SKEEAEALYHSKYEELQVTVGR.H	Contaminant_K22E_HUMAN	1.23376e-16	0
1194314	26741	K.VNTFSALANIDLALEQGDALALFR.A	sp|P46940|IQGA1_HUMAN	1.23802e-16	0
1194314	25647	R.VLDELTLTKADLEMQIESLTEELAYLKK.N	Contaminant_K1C10_HUMAN	1.25062e-16	0
1194312	18743	R.ALTVPELTQQMFDAK.N	sp|P04350|TBB4A_HUMAN	1.25304e-16	0
1194312	2419	K.GGSISGGGYGSGGGK.H	Contaminant_K22E_HUMAN	1.27468e-16	0
1194314	17937	R.TATESFASDPILYRPVAVALDTK.G	sp|P14618|KPYM_HUMAN	1.27949e-16	0
1194314	14724	K.ICDQWDALGSLTHSR.R	sp|O43707|ACTN4_HUMAN	1.28551e-16	0
1194312	2895	R.GGSGGGGSISGGGYGSGGGSGGR.Y	Contaminant_K22E_HUMAN	1.31039e-16	0
1194313	14508	R.LGEDNINVVEGNEQFISASK.S	Contaminant_TRYP_BOVIN	1.31196e-16	0
1194314	27316	K.SIVHPSYNSNTLNNDIMLIK.L	Contaminant_TRYP_BOVIN	1.31815e-16	0
1194314	28496	R.LGEDNINVVEGNEQFISASK.S	Contaminant_TRYP_BOVIN	1.32014e-16	0
1194314	23272	R.YGINTTDIFQTVDLWEGK.N	sp|P37802|TAGL2_HUMAN	1.32036e-16	0
1194312	20596	K.LCYVALDFEQEMATAASSSSLEK.S	sp|P60709|ACTB_HUMAN	1.32122e-16	0
1194313	15124	R.LGEDNINVVEGNEQFISASK.S	Contaminant_TRYP_BOVIN	1.3232e-16	0
1194313	13366	K.ENFPNFLSACDKK.G	sp|P31151|S10A7_HUMAN	1.33239e-16	0
1194312	15673	K.ELTTEIDNNIEQISSYK.S	Contaminant_K1C10_HUMAN	1.33539e-16	0
1194312	19674	K.MADHYVPVPGGPNNNNYANVELILDIAK.R	sp|Q13085|ACACA_HUMAN	1.34049e-16	0
1194314	11614	R.M*APYQGPDAVPGALDYK.S	sp|O43707|ACTN4_HUMAN	1.34671e-16	0
1194314	12924	K.VHSPSGALEECYVTEIDQDKYAVR.F	sp|P21333|FLNA_HUMAN	1.34699e-16	0
1194312	22038	N.YSPYYNTIDDLKDQIVDLTVGNNK.T	Contaminant_K1C9_HUMAN	1.34863e-16	0
1194314	27322	K.IGGILANELSVDEAALHAAVIAINEAIDRR.I	sp|P46940|IQGA1_HUMAN	1.35235e-16	0
1194313	23983	K.STAISLFYELSENDLNFIK.Q	sp|P13639|EF2_HUMAN	1.36365e-16	0
1194313	24322	K.NMITGTSQADCAVLIVAAGVGEFEAGISK.N	sp|P68104|EF1A1_HUMAN	1.3646e-16	0
1194314	21376	K.SDLEMQYETLQEELM*ALK.K	Contaminant_K1C9_HUMAN	1.37189e-16	0
1194313	15338	K.SIVHPSYNSNTLNNDIMLIK.L	Contaminant_TRYP_BOVIN	1.37322e-16	0
1194313	25217	K.YSVWIGGSILASLSTFQQM*WISK.P	sp|P63267|ACTH_HUMAN	1.37527e-16	0
1194312	17936	K.TLNDELEIIEGMK.F	sp|P10809|CH60_HUMAN	1.394e-16	0
1194313	17922	K.TLNDELEIIEGMK.F	sp|P10809|CH60_HUMAN	1.394e-16	0
1194313	18983	R.ASIELVEAEVSELETR.L	sp|Q15027|ACAP1_HUMAN	1.3943e-16	0
1194313	16139	K.SIVHPSYNSNTLNNDIMLIKLKSAASLNSR.V	Contaminant_TRYP_BOVIN	1.39987e-16	0
1194314	11386	K.EIEELQSQAQALSQEGK.S	sp|Q01082|SPTB2_HUMAN	1.4104e-16	0
1194314	25064	R.LGEDNINVVEGNEQFISASK.S	Contaminant_TRYP_BOVIN	1.41199e-16	0
1194313	28446	R.LGEDNINVVEGNEQFISASK.S	Contaminant_TRYP_BOVIN	1.43245e-16	0
1194313	12537	K.KSDIDEIVLVGGSTR.I	sp|P11021|GRP78_HUMAN	1.43678e-16	0
1194312	13268	K.EIETYHNLLEGGQEDFESSGAGK.I	Contaminant_K1C9_HUMAN	1.44228e-16	0
1194312	24125	R.YCGQLQMIQEQISNLEAQITDVR.Q	Contaminant_K1C9_HUMAN	1.47316e-16	0
1194314	22411	K.SAIYQLEEEYENLLK.A	sp|P15924|DESP_HUMAN	1.49856e-16	0
1194312	13289	R.LGEDNINVVEGNEQFISASK.S	Contaminant_TRYP_BOVIN	1.49911e-16	0
1194312	13686	K.NKLNDLEDALQQAK.E	Contaminant_K2C1_HUMAN	1.50007e-16	0
1194313	17746	R.SIQFVDWCPTGFK.V	sp|P68363|TBA1B_HUMAN	1.50013e-16	0
1194314	26310	K.LCYVALDFEQEMATAASSSSLEK.S	sp|P60709|ACTB_HUMAN	1.51168e-16	0
1194314	26914	K.LGSAADFLLDISETDLSSLTASIK.A	sp|O75369|FLNB_HUMAN	1.5238e-16	0
1194313	20770	K.TAFDEAIAELDTLNEESYK.D	sp|P31946|1433B_HUMAN	1.52909e-16	0
1194312	8422	R.M*SGECAPNVSVSVSTSHTTISGGGSR.G	Contaminant_K2C1_HUMAN	1.52948e-16	0
1194314	23000	R.PINLEPIFQGYIDSLKR.Y	Contaminant_K22E_HUMAN	1.53872e-16	0
1194314	29981	R.LGEDNINVVEGNEQFISASK.S	Contaminant_TRYP_BOVIN	1.54507e-16	0
1194312	14961	S.YNSNTLNNDIMLIK.L	Contaminant_TRYP_BOVIN	1.55638e-16	0
1194312	14681	K.SYELPDGQVITIGNER.F	sp|A5A3E0|POTEF_HUMAN	1.55885e-16	0
1194313	9394	I.NVVEGNEQFISASK.S	Contaminant_TRYP_BOVIN	1.56704e-16	0
1194312	11160	R.ILGADTSVDLEETGR.V	sp|P25705|ATPA_HUMAN	1.56825e-16	0
1194312	8811	R.KTFTAWCNSHLR.K	sp|O43707|ACTN4_HUMAN	1.57111e-16	0
1194312	15551	R.LDNASAFQGAVISPHYDSLLVK.V	sp|P11498|PYC_HUMAN	1.58652e-16	0
1194314	6613	K.LDKENAIDRAEQAEADKK.Q	sp|P07951|TPM2_HUMAN	1.60754e-16	0
1194313	23551	K.ITGMLLEIDNSELLHMLESPESLR.S	sp|P11940|PABP1_HUMAN	1.61515e-16	0
1194313	18194	K.STM*DNPTTTQYASLMHSFILK.A	sp|Q9NP97|DLRB1_HUMAN	1.62043e-16	0
1194314	4543	R.YLAADKDGNVTCER.E	sp|Q16658|FSCN1_HUMAN	1.62285e-16	0
1194314	18294	K.TFAPEEISAMVLTK.M	sp|P11021|GRP78_HUMAN	1.62321e-16	0
1194313	14047	K.SIVHPSYNSNTLNNDIM*LIK.L	Contaminant_TRYP_BOVIN	1.63173e-16	0
1194314	25427	R.DVPWGVDSLITLAFQDQR.Y	sp|Q16658|FSCN1_HUMAN	1.66075e-16	0
1194314	26098	R.LGEDNINVVEGNEQFISASK.S	Contaminant_TRYP_BOVIN	1.66794e-16	0
1194313	4615	Y.TVTVGQACNPSACR.A	sp|P21333|FLNA_HUMAN	1.66865e-16	0
1194312	18905	Y.YNTIDDLKDQIVDLTVGNNK.T	Contaminant_K1C9_HUMAN	1.67481e-16	0
1194312	7861	R.QAVTNPNNTFYATK.R	sp|P38646|GRP75_HUMAN	1.67599e-16	0
1194314	25037	K.ITGMLLEIDNSELLHMLESPESLR.S	sp|P11940|PABP1_HUMAN	1.68551e-16	0
1194314	25957	K.NMAEQIIQEIYSQIQSK.K	sp|P29401|TKT_HUMAN	1.69267e-16	0
1194312	13601	R.LEKEIETYHNLLEGGQEDFESSGAGK.I	Contaminant_K1C9_HUMAN	1.71122e-16	0
1194313	2624	R.HYAHTDCPGHADYVK.N	sp|P49411|EFTU_HUMAN	1.71186e-16	0
1194313	469	R.YGQQGSGSGQSPSR.G	sp|Q86YZ3|HORN_HUMAN	1.71476e-16	0
1194314	24808	K.IPNFWVTTFVNHPQVSALLGEEDEEALHYLTR.V	sp|Q01105|SET_HUMAN	1.71537e-16	0
1194314	21724	K.LTTPTYGDLNHLVSATMSGVTTCLR.F	sp|P04350|TBB4A_HUMAN	1.72183e-16	0
1194312	16617	R.NVSTGDVNVEM*NAAPGVDLTQLLNNM*R.S	Contaminant_K1C10_HUMAN	1.72733e-16	0
1194314	29389	K.LCYVALDFEQEMATAASSSSLEK.S	sp|P60709|ACTB_HUMAN	1.73434e-16	0
1194313	2868	K.DSCQGDSGGPVVCSGK.L	Contaminant_TRYP_BOVIN	1.75108e-16	0
1194312	28392	R.LGEDNINVVEGNEQFISASK.S	Contaminant_TRYP_BOVIN	1.75787e-16	0
1194313	12535	K.TAFQEALDAAGDK.L	sp|P10599|THIO_HUMAN	1.76383e-16	0
1194314	25098	R.EVAAFAQFGSDLDAATQQLLSR.G	sp|P25705|ATPA_HUMAN	1.76596e-16	0
1194314	27968	R.LGEDNINVVEGNEQFISASK.S	Contaminant_TRYP_BOVIN	1.77209e-16	0
1194313	14632	R.ETTDTDTADQVIASFK.V	sp|O43707|ACTN4_HUMAN	1.78203e-16	0
1194314	4155	R.VPENTMHAMQQK.L	sp|P12814|ACTN1_HUMAN	1.78355e-16	0
1194314	12962	R.SIQADGLVWGSSK.L	sp|P24534|EF1B_HUMAN	1.78813e-16	0
1194313	23363	K.KEEPFLQNEILNPSVMTEVQTLNEDIFLK.H	T295_03955	1.78925e-16	0
1194314	9731	R.AGTGVDNVDLEAATR.K	sp|O43175|SERA_HUMAN	1.79112e-16	0
1194312	15995	R.LGEDNINVVEGNEQFISASK.S	Contaminant_TRYP_BOVIN	1.79131e-16	0
1194313	14592	R.LASYLDKVQALEEANNDLENK.I	Contaminant_K1C9_HUMAN	1.80348e-16	0
1194312	22764	R.KDYLKPIFEIDPIALKDLVGMESQKK.A	T295_05450	1.80807e-16	0
1194314	26045	R.FQSVPAQPGQTSPLLQYFGILLDQGQLNK.Y	sp|Q00610|CLH1_HUMAN	1.82545e-16	0
1194314	18114	K.STNGDTFLGGEDFDQALLR.H	sp|P38646|GRP75_HUMAN	1.8368e-16	0
1194312	27204	R.LGEDNINVVEGNEQFISASK.S	Contaminant_TRYP_BOVIN	1.84248e-16	0
1194314	29453	R.LGEDNINVVEGNEQFISASK.S	Contaminant_TRYP_BOVIN	1.84751e-16	0
1194314	15307	R.LGEDNINVVEGNEQFISASK.S	Contaminant_TRYP_BOVIN	1.86867e-16	0
1194313	11340	R.TTPSVVAFTADGER.L	sp|P38646|GRP75_HUMAN	1.87257e-16	0
1194313	8625	R.SPYTVTVGQACNPSACR.A	sp|P21333|FLNA_HUMAN	1.88917e-16	0
1194314	19452	R.LGEDNINVVEGNEQFISASK.S	Contaminant_TRYP_BOVIN	1.89317e-16	0
1194313	19988	R.FDQLFDDESDPFEVLK.A	sp|Q8NC51|PAIRB_HUMAN	1.89388e-16	0
1194313	12264	K.TISEVSSIMEEQR.R	T295_03955	1.89536e-16	0
1194314	7799	K.GNVFSSPTAAGTPNK.E	sp|Q05682|CALD1_HUMAN	1.907e-16	0
1194314	6583	K.QEYDESGPSIVHR.K	sp|A5A3E0|POTEF_HUMAN	1.92606e-16	0
1194314	14715	K.CQLEINFNTLQTK.L	sp|O43707|ACTN4_HUMAN	1.94948e-16	0
1194313	20264	R.CPEALFQPSFLGMESCGIHETTFNSIMK.C	sp|P60709|ACTB_HUMAN	1.95308e-16	0
1194313	25871	R.LGEDNINVVEGNEQFISASK.S	Contaminant_TRYP_BOVIN	1.9552e-16	0
1194313	9589	R.AGTGVDNVDLEAATR.K	sp|O43175|SERA_HUMAN	1.97002e-16	0
1194314	24020	R.ALLQAILQTEDMLK.V	sp|P15924|DESP_HUMAN	1.98637e-16	0
1194314	4096	K.HYSSSRSGGGGGGGGCGGGGGVSSLR.I	Contaminant_K1C10_HUMAN	1.99781e-16	0
1194313	7371	K.VQQAELHTGSLPR.I	sp|Q13085|ACACA_HUMAN	2.00204e-16	0
1194314	23439	R.IMSLVDPNHSGLVTFQAFIDFM*SR.E	sp|O43707|ACTN4_HUMAN	2.01101e-16	0
1194312	10863	R.HEMPPHIYAITDTAYR.S	sp|P35579|MYH9_HUMAN	2.01254e-16	0
1194314	29079	R.LGEDNINVVEGNEQFISASK.S	Contaminant_TRYP_BOVIN	2.01477e-16	0
1194314	5737	K.AAFGGSGGRGSSSGGGYSSGSSSYGSGGR.Q	Contaminant_K22E_HUMAN	2.02008e-16	0
1194313	22785	R.ALLQAILQTEDMLK.V	sp|P15924|DESP_HUMAN	2.02668e-16	0
1194313	13826	R.LGEDNINVVEGNEQFISASK.S	Contaminant_TRYP_BOVIN	2.02816e-16	0
1194314	17293	R.VTYTPMAPGSYLISIK.Y	sp|P21333|FLNA_HUMAN	2.02939e-16	0
1194313	24223	K.NMAEQIIQEIYSQIQSK.K	sp|P29401|TKT_HUMAN	2.03027e-16	0
1194312	7475	R.LSSQEAASSFGDDR.L	sp|P05165|PCCA_HUMAN	2.04409e-16	0
1194314	12503	R.NFILDQTNVSAAAQR.R	sp|Q00839|HNRPU_HUMAN	2.08007e-16	0
1194313	21579	K.NYSPYYNTIDDLKDQIVDLTVGNNK.T	Contaminant_K1C9_HUMAN	2.08714e-16	0
1194312	28777	R.LGEDNINVVEGNEQFISASK.S	Contaminant_TRYP_BOVIN	2.09823e-16	0
1194313	19689	R.VEQIAAIAQELNELDYYDSHNVNTR.C	sp|O43707|ACTN4_HUMAN	2.11189e-16	0
1194314	21163	R.ISLPLPNFSSLNLR.E	sp|P08670|VIME_HUMAN	2.1138e-16	0
1194314	10245	R.ASFNHFDRDHSGTLGPEEFK.A	sp|P12814|ACTN1_HUMAN	2.11402e-16	0
1194312	3	R.HGSGSGQSSGFGHK.S	sp|Q86YZ3|HORN_HUMAN	2.11618e-16	0
1194313	18398	R.DGFIDKEDLHDMLASLGK.N	sp|O14950|ML12B_HUMAN	2.12253e-16	0
1194313	25855	K.ENNIFYSPISITSALGMVLLGAK.D	sp|P29508|SPB3_HUMAN	2.12903e-16	0
1194314	12751	R.LVSNHSLHETSSVFVDSLTK.A	sp|P21333|FLNA_HUMAN	2.13477e-16	0
1194314	29417	K.SIVHPSYNSNTLNNDIMLIK.L	Contaminant_TRYP_BOVIN	2.13747e-16	0
1194313	20097	K.EKLCYVALDFEQEMATAASSSSLEK.S	sp|P60709|ACTB_HUMAN	2.14674e-16	0
1194312	28502	R.LGEDNINVVEGNEQFISASK.S	Contaminant_TRYP_BOVIN	2.16051e-16	0
1194314	22476	K.VEGTEPTTAFNLFVGNLNFNK.S	sp|P19338|NUCL_HUMAN	2.16884e-16	0
1194314	9065	K.KNHKEEM*SQLTGQNSGDVNVEINVAPGK.D	Contaminant_K1C9_HUMAN	2.18323e-16	0
1194314	12891	R.IMNTFSVVPSPK.V	sp|P04350|TBB4A_HUMAN	2.18598e-16	0
1194313	19273	R.NVQALEIELQSQLALK.Q	Contaminant_K1C10_HUMAN	2.18679e-16	0
1194312	13702	K.EAFSLFDKDGDGTITTK.E	sp|P62158|CALM_HUMAN	2.19704e-16	0
1194312	20252	R.FDGALNVDLTEFQTNLVPYPR.I	sp|P68363|TBA1B_HUMAN	2.2051e-16	0
1194312	19372	R.LGEDNINVVEGNEQFISASK.S	Contaminant_TRYP_BOVIN	2.22017e-16	0
1194312	24939	R.LGEDNINVVEGNEQFISASK.S	Contaminant_TRYP_BOVIN	2.23587e-16	0
1194312	14807	K.SKELTTEIDNNIEQISSYK.S	Contaminant_K1C10_HUMAN	2.24011e-16	0
1194312	26643	R.LGEDNINVVEGNEQFISASK.S	Contaminant_TRYP_BOVIN	2.24143e-16	0
1194313	5163	R.EVATNSELVQSGK.S	sp|P02533|K1C14_HUMAN	2.24385e-16	0
1194314	22435	K.SDLEM*QYETLQEELMALK.K	Contaminant_K1C9_HUMAN	2.24429e-16	0
1194313	1346	R.HSEHIHTQAGSHYPK.S	sp|Q5D862|FILA2_HUMAN	2.24934e-16	0
1194314	19026	R.LGEDNINVVEGNEQFISASK.S	Contaminant_TRYP_BOVIN	2.24989e-16	0
1194312	12849	R.LGEDNINVVEGNEQFISASK.S	Contaminant_TRYP_BOVIN	2.25796e-16	0
1194314	24330	R.DLTDYLMKILTERGYSFTTTAER.E	sp|P60709|ACTB_HUMAN	2.26078e-16	0
1194313	9606	R.ELPPDQAEYCIAR.M	sp|O43707|ACTN4_HUMAN	2.28468e-16	0
1194313	10351	K.SQVFSTAADGQTQVEIK.V	sp|P38646|GRP75_HUMAN	2.2938e-16	0
1194314	19807	R.SGPFGQIFRPDNFVFGQSGAGNNWAK.G	sp|P04350|TBB4A_HUMAN	2.3085e-16	0
1194312	5777	R.SSGSPYGGGYGSGGGSGGYGSR.R	sp|P51991|ROA3_HUMAN	2.32191e-16	0
1194314	21963	K.LCYVALDFEQEMATAASSSSLEK.S	sp|P60709|ACTB_HUMAN	2.32481e-16	0
1194312	12400	K.LVSIGAEEIVDGNAK.M	sp|O43707|ACTN4_HUMAN	2.32738e-16	0
1194312	18591	R.KDYLKPIFEIDPIALK.D	T295_05450	2.34335e-16	0
1194314	23856	K.VKDALEFWLQAGVDGFQVR.D	sp|P08195|4F2_HUMAN	2.34498e-16	0
1194314	17619	K.ASGPGLNTTGVPASLPVEFTIDAK.D	sp|P21333|FLNA_HUMAN	2.34592e-16	0
1194312	19716	R.GIFPVLCKDPVQEAWAEDVDLR.V	sp|P14618|KPYM_HUMAN	2.34887e-16	0
1194313	24742	R.YFILPDSLPLDTLLVDVEPK.V	sp|P62314|SMD1_HUMAN	2.34957e-16	0
1194314	23326	R.LGEDNINVVEGNEQFISASK.S	Contaminant_TRYP_BOVIN	2.34977e-16	0
1194312	16880	K.IIQQAGQVWFPDSAFK.T	sp|Q13085|ACACA_HUMAN	2.35104e-16	0
1194312	5862	R.HVGDLGNVTADK.D	sp|P00441|SODC_HUMAN	2.37406e-16	0
1194312	22763	R.ALLQAILQTEDMLK.V	sp|P15924|DESP_HUMAN	2.39749e-16	0
1194312	18776	K.LNDLEDALQQAKEDLAR.L	Contaminant_K2C1_HUMAN	2.41992e-16	0
1194312	19132	K.EKPYFPIPEEYTFIQNVPLEDR.V	sp|Q00839|HNRPU_HUMAN	2.42425e-16	0
1194313	17908	K.SYSPYDMLESIR.K	sp|A6NMY6|AXA2L_HUMAN	2.42495e-16	0
1194314	18137	K.SYSPYDMLESIR.K	sp|A6NMY6|AXA2L_HUMAN	2.42495e-16	0
1194312	22158	R.VFTTQELVQAFTHAPATLEADR.G	sp|O95433|AHSA1_HUMAN	2.44003e-16	0
1194314	24587	K.WELLQQMNVGTRPINLEPIFQGYIDSLKR.Y	Contaminant_K22E_HUMAN	2.44334e-16	0
1194312	19958	K.VNNVVWDLDRPLEEDCTLELLK.F	sp|P26639|SYTC_HUMAN	2.44954e-16	0
1194314	18578	K.DIENQYETQITQIEHEVSSSGQEVQSSAK.E	Contaminant_K1C9_HUMAN	2.45833e-16	0
1194312	22893	R.LGEDNINVVEGNEQFISASK.S	Contaminant_TRYP_BOVIN	2.47784e-16	0
1194313	25299	R.ALMLQGVDLLADAVAVTMGPK.G	sp|P10809|CH60_HUMAN	2.47979e-16	0
1194312	14578	K.CQLEINFNTLQTK.L	sp|O43707|ACTN4_HUMAN	2.49578e-16	0
1194314	26573	R.YFILPDSLPLDTLLVDVEPK.V	sp|P62314|SMD1_HUMAN	2.50287e-16	0
1194313	14823	K.FLKPLLEGSIEKAPNNVIIYASSNRR.H	T295_05450	2.50677e-16	0
1194313	12338	R.NFILDQTNVSAAAQR.R	sp|Q00839|HNRPU_HUMAN	2.51396e-16	0
1194314	23337	R.LGEDNINVVEGNEQFISASK.S	Contaminant_TRYP_BOVIN	2.5141e-16	0
1194313	2712	R.AGQSAAGAAPGGGVDTR.D	sp|P21333|FLNA_HUMAN	2.52834e-16	0
1194312	19691	R.LGEDNINVVEGNEQFISASK.S	Contaminant_TRYP_BOVIN	2.5357e-16	0
1194312	1198	K.SGSGQSSGYSQHGSGSSHSSGYR.K	sp|Q86YZ3|HORN_HUMAN	2.548e-16	0
1194314	7492	K.FAAATGATPIAGR.F	sp|P08865|RSSA_HUMAN	2.55364e-16	0
1194314	11905	K.LSGSNPYTTVTPQIINSK.W	sp|O43707|ACTN4_HUMAN	2.55633e-16	0
1194314	14508	R.NKLNDLEEALQQAK.E	Contaminant_K22E_HUMAN	2.5573e-16	0
1194312	28128	R.LGEDNINVVEGNEQFISASK.S	Contaminant_TRYP_BOVIN	2.55878e-16	0
1194313	23993	K.QEAFLLNEDLGDSLDSVEALLK.K	sp|Q13813|SPTN1_HUMAN	2.55971e-16	0
1194313	7121	K.IQNNIEISTQENK.E	T295_03955	2.58226e-16	0
1194313	7708	K.IQNNIEISTQENK.E	T295_03955	2.58226e-16	0
1194313	9003	K.IQNNIEISTQENK.E	T295_03955	2.58226e-16	0
1194314	9579	K.IQNNIEISTQENK.E	T295_03955	2.58226e-16	0
1194314	21358	R.THNLEPYFESFINNLR.R	Contaminant_K2C1_HUMAN	2.58486e-16	0
1194314	20262	R.CPEALFQPSFLGMESC.G	sp|P60709|ACTB_HUMAN	2.59005e-16	0
1194314	24108	N.EILNPSVMTEVQTLNEDIFLK.H	T295_03955	2.60065e-16	0
1194313	27367	R.LGEDNINVVEGNEQFISASK.S	Contaminant_TRYP_BOVIN	2.61818e-16	0
1194313	6646	K.QEYDESGPSIVHR.K	sp|A5A3E0|POTEF_HUMAN	2.61879e-16	0
1194314	6749	R.LNFSHGTHEYHAETIK.N	sp|P14618|KPYM_HUMAN	2.62363e-16	0
1194312	21033	R.LQVEHPVTECITGLDLVQEMIR.V	sp|P05165|PCCA_HUMAN	2.63976e-16	0
1194312	20707	K.LCYVALDFEQEMATAASSSSLEK.S	sp|P60709|ACTB_HUMAN	2.6426e-16	0
1194313	18083	R.LGEDNINVVEGNEQFISASKSIVHPSYNSNTLNNDIM*LIKLK.S	Contaminant_TRYP_BOVIN	2.70313e-16	0
1194314	9267	K.GILAADESTGSIAK.R	sp|P04075|ALDOA_HUMAN	2.7084e-16	0
1194313	12345	K.MVSDINNGWQHLEQAEK.G	sp|O43707|ACTN4_HUMAN	2.71528e-16	0
1194314	24030	R.LGEDNINVVEGNEQFISASK.S	Contaminant_TRYP_BOVIN	2.71719e-16	0
1194314	27858	R.LGEDNINVVEGNEQFISASK.S	Contaminant_TRYP_BOVIN	2.72501e-16	0
1194312	10506	K.NHKEEMSQLTGQNSGDVNVEINVAPGK.D	Contaminant_K1C9_HUMAN	2.72609e-16	0
1194313	22707	K.NYSPYYNTIDDLKDQIVDLTVGNNK.T	Contaminant_K1C9_HUMAN	2.73805e-16	0
1194313	11352	K.IQNNIEISTQENK.E	T295_03955	2.74294e-16	0
1194313	11439	R.M*APYQGPDAVPGALDYK.S	sp|O43707|ACTN4_HUMAN	2.76543e-16	0
1194314	10599	K.IWHHTFYNELR.V	sp|A5A3E0|POTEF_HUMAN	2.77308e-16	0
1194313	2433	K.GGSISGGGYGSGGGK.H	Contaminant_K22E_HUMAN	2.80079e-16	0
1194312	14682	K.LATQSNEITIPVTFESR.A	sp|P04792|HSPB1_HUMAN	2.80136e-16	0
1194313	24316	K.ATPPQIVNGDQYCGDYELFVEAVEQNTLQEFLK.L	sp|Q9H299|SH3L3_HUMAN	2.82442e-16	0
1194313	26444	R.LGEDNINVVEGNEQFISASK.S	Contaminant_TRYP_BOVIN	2.83295e-16	0
1194314	27652	K.LDNLQQEIDFLTALYQAELSQMQTQISETNVILSMDNNR.S	Contaminant_K2C1_HUMAN	2.84107e-16	0
1194312	14224	R.LGEDNINVVEGNEQFISASK.S	Contaminant_TRYP_BOVIN	2.8691e-16	0
1194312	22886	K.SYLENPAFMLLDLK.-	sp|P11182|ODB2_HUMAN	2.87266e-16	0
1194312	13399	R.LGEDNINVVEGNEQFISASK.S	Contaminant_TRYP_BOVIN	2.8846e-16	0
1194314	19962	K.NQILNLTTDNANILLQIDNAR.L	Contaminant_K1C10_HUMAN	2.90386e-16	0
1194313	4166	R.HYAHVDCPGHADYVK.N	T295_02390	2.90979e-16	0
1194313	17247	K.VFDEFKPLVEEPQNLIK.Q	Contaminant_ALBU_HUMAN	2.91882e-16	0
1194314	26596	K.MTQIMFETFNTPAM*YVAIQAVLSLYASGR.T	sp|P60709|ACTB_HUMAN	2.94555e-16	0
1194313	13706	R.LGEDNINVVEGNEQFISASK.S	Contaminant_TRYP_BOVIN	2.94987e-16	0
1194314	11513	K.AGNNMLLVGVHGPR.T	sp|P21333|FLNA_HUMAN	2.96612e-16	0
1194312	19980	R.FDQLFDDESDPFEVLK.A	sp|Q8NC51|PAIRB_HUMAN	2.99765e-16	0
1194312	18736	R.LGEDNINVVEGNEQFISASK.S	Contaminant_TRYP_BOVIN	3.0134e-16	0
1194312	1615	K.THTTMSGVAHR.A	sp|P05166|PCCB_HUMAN	3.01428e-16	0
1194314	15077	K.SIVHPSYNSNTLNNDIM*LIKLK.S	Contaminant_TRYP_BOVIN	3.04456e-16	0
1194314	26507	R.IMSLVDPNHSGLVTFQAFIDFMSR.E	sp|O43707|ACTN4_HUMAN	3.05223e-16	0
1194314	19619	R.NVQALEIELQSQLALK.Q	Contaminant_K1C10_HUMAN	3.0653e-16	0
1194312	20380	K.SDLEM*QYETLQEELM*ALK.K	Contaminant_K1C9_HUMAN	3.0668e-16	0
1194312	14690	K.ICDQWDALGSLTHSR.R	sp|O43707|ACTN4_HUMAN	3.07051e-16	0
1194314	26157	K.QLSFEEFIMLMAR.L	sp|P06702|S10A9_HUMAN	3.0791e-16	0
1194314	22215	R.LGEDNINVVEGNEQFISASK.S	Contaminant_TRYP_BOVIN	3.10723e-16	0
1194312	14566	R.LGEDNINVVEGNEQFISASK.S	Contaminant_TRYP_BOVIN	3.13959e-16	0
1194312	16501	K.SIVHPSYNSNTLNNDIMLIKLKSAASLNSR.V	Contaminant_TRYP_BOVIN	3.17946e-16	0
1194313	23567	K.EQLPPMSEDFLLDALSEDFSGPQNASSLK.F	sp|P20810|ICAL_HUMAN	3.18412e-16	0
1194314	10545	K.SQVFSTAADGQTQVEIK.V	sp|P38646|GRP75_HUMAN	3.18448e-16	0
1194314	20229	R.LGEDNINVVEGNEQFISASK.S	Contaminant_TRYP_BOVIN	3.22287e-16	0
1194312	9465	R.ELPPDQAEYCIAR.M	sp|O43707|ACTN4_HUMAN	3.23125e-16	0
1194312	20246	R.LGEDNINVVEGNEQFISASKSIVHPSYNSNTLNNDIMLIKLK.S	Contaminant_TRYP_BOVIN	3.24111e-16	0
1194314	12579	R.MAPYQGPDAVPGALDYK.S	sp|O43707|ACTN4_HUMAN	3.25155e-16	0
1194312	17109	K.NSSYFVEWIPNNVK.T	sp|P04350|TBB4A_HUMAN	3.25576e-16	0
1194314	11158	R.AQKDEEKMEIQEIQLK.E	sp|P09493|TPM1_HUMAN	3.26247e-16	0
1194313	1601	K.THTTMSGVAHR.A	sp|P05166|PCCB_HUMAN	3.26859e-16	0
1194313	25197	K.DLVILLYETALLSSGFSLEDPQTHANR.I	sp|P07900|HS90A_HUMAN	3.30592e-16	0
1194313	15050	S.YNSNTLNNDIMLIK.L	Contaminant_TRYP_BOVIN	3.32027e-16	0
1194314	27061	R.DLVEAVAHILGIR.D	sp|P49327|FAS_HUMAN	3.32584e-16	0
1194314	15279	K.DDPVTNLNNAFEVAEK.Y	sp|O43707|ACTN4_HUMAN	3.34584e-16	0
1194313	20602	K.DELPPMEFVCEELDTPQDLEDK.I	T295_03955	3.3606e-16	0
1194314	9792	R.SFSTASAITPSVSR.T	sp|P13647|K2C5_HUMAN	3.38059e-16	0
1194313	23726	R.LGEDNINVVEGNEQFISASK.S	Contaminant_TRYP_BOVIN	3.38354e-16	0
1194312	12153	D.NINVVEGNEQFISASK.S	Contaminant_TRYP_BOVIN	3.38363e-16	0
1194313	11171	K.QISNLQQSISDAEQR.G	Contaminant_K2C1_HUMAN	3.38918e-16	0
1194313	11502	K.NKDQGTYEDYVEGLR.V	sp|P60660|MYL6_HUMAN	3.39019e-16	0
1194314	30245	R.LGEDNINVVEGNEQFISASK.S	Contaminant_TRYP_BOVIN	3.43532e-16	0
1194313	11947	N.TVLSGGTTMYPGIADR.M	sp|P60709|ACTB_HUMAN	3.43871e-16	0
1194314	27484	K.LCYVALDFEQEMATAASSSSLEK.S	sp|P60709|ACTB_HUMAN	3.47514e-16	0
1194313	23679	R.ALMLQGVDLLADAVAVTM*GPK.G	sp|P10809|CH60_HUMAN	3.47795e-16	0
1194312	12593	R.SAYALGGLGSGICPNR.E	sp|P31327|CPSM_HUMAN	3.49078e-16	0
1194313	6419	R.SGNYPSSLSNETDR.L	sp|Q9NS86|LANC2_HUMAN	3.49472e-16	0
1194313	14607	K.GTNYLADVFEKK.D	sp|P31151|S10A7_HUMAN	3.50344e-16	0
1194312	20684	K.SMEAEMIQLQEELAAAER.A	sp|P35579|MYH9_HUMAN	3.51503e-16	0
1194312	19599	K.GVDEVTIVNILTNR.S	sp|P07355|ANXA2_HUMAN	3.5493e-16	0
1194314	13650	K.DAGEGLLAVQITDPEGKPK.K	sp|P21333|FLNA_HUMAN	3.55506e-16	0
1194313	27642	R.LGEDNINVVEGNEQFISASK.S	Contaminant_TRYP_BOVIN	3.57986e-16	0
1194313	24390	K.QLSFEEFIMLMAR.L	sp|P06702|S10A9_HUMAN	3.61257e-16	0
1194312	16538	R.VETGVLKPGMVVTFAPVNVTTEVK.S	sp|P68104|EF1A1_HUMAN	3.61458e-16	0
1194313	16028	R.HGVQELEIELQSQLSK.K	Contaminant_K1C9_HUMAN	3.63648e-16	0
1194314	12301	K.GVVDSDDLPLNVSR.E	sp|P14625|ENPL_HUMAN	3.6406e-16	0
1194313	23273	K.EEPFLQNEILNPSVMTEVQTLNEDIFLKHLR.E	T295_03955	3.64325e-16	0
1194314	11051	R.SGGGFSSGSAGIINYQR.R	Contaminant_K2C1_HUMAN	3.66239e-16	0
1194312	14588	K.SIVHPSYNSNTLNNDIMLIK.L	Contaminant_TRYP_BOVIN	3.67572e-16	0
1194313	18735	R.AYSEALAAFGNGALFVEK.F	sp|P11498|PYC_HUMAN	3.68785e-16	0
1194313	6949	R.LNFSHGTHEYHAETIK.N	sp|P14618|KPYM_HUMAN	3.69441e-16	0
1194312	13608	R.LGGIPVGVVAVETR.T	sp|Q13085|ACACA_HUMAN	3.70594e-16	0
1194312	25225	R.LGEDNINVVEGNEQFISASK.S	Contaminant_TRYP_BOVIN	3.73101e-16	0
1194313	27565	R.LGEDNINVVEGNEQFISASK.S	Contaminant_TRYP_BOVIN	3.80124e-16	0
1194314	27088	R.DSEGRDPLTIAMETANADIVTLLR.L	sp|Q15027|ACAP1_HUMAN	3.80177e-16	0
1194313	9111	R.LLEGEDAHLTQYK.K	sp|Q04695|K1C17_HUMAN	3.83426e-16	0
1194312	14560	K.ACLISLGYDVENDRQGEAEFNR.I	sp|O43707|ACTN4_HUMAN	3.85632e-16	0
1194314	30509	R.LGEDNINVVEGNEQFISASK.S	Contaminant_TRYP_BOVIN	3.85808e-16	0
1194314	11268	K.LGHPEALSAGTGSPQPPSFTYAQQR.E	sp|Q15942|ZYX_HUMAN	3.88709e-16	0
1194313	4686	R.YLAADKDGNVTCER.E	sp|Q16658|FSCN1_HUMAN	3.91741e-16	0
1194314	27572	R.LGEDNINVVEGNEQFISASK.S	Contaminant_TRYP_BOVIN	3.94448e-16	0
1194313	14522	K.CQLEINFNTLQTK.L	sp|O43707|ACTN4_HUMAN	3.95849e-16	0
1194312	16195	L.NNDIMLIKLKSAASLNSR.V	Contaminant_TRYP_BOVIN	3.9633e-16	0
1194313	23971	R.EAATQAQQTLGSTIDKATGILLYGLASR.L	sp|P47897|SYQ_HUMAN	3.99406e-16	0
1194313	10181	N.TVLSGGTTM*YPGIADR.M	sp|P60709|ACTB_HUMAN	4.08553e-16	0
1194313	24029	R.NLEALALDLMEPEQAVDLTLPK.V	sp|P12956|XRCC6_HUMAN	4.14268e-16	0
1194313	19197	R.KTEIKDELPPMEFVCEELDTPQDLEDK.I	T295_03955	4.15308e-16	0
1194313	27829	R.LGEDNINVVEGNEQFISASK.S	Contaminant_TRYP_BOVIN	4.15964e-16	0
1194313	1388	R.SGQSSYGQHSSGSSQSSGYGQHGSR.Q	sp|Q5D862|FILA2_HUMAN	4.17967e-16	0
1194314	26725	R.LGEDNINVVEGNEQFISASK.S	Contaminant_TRYP_BOVIN	4.20111e-16	0
1194314	28170	R.LGEDNINVVEGNEQFISASK.S	Contaminant_TRYP_BOVIN	4.20667e-16	0
1194313	18751	K.VDSDDQWGEYSCVFLPEPMGTANIQLHGPPR.V	sp|P35613|BASI_HUMAN	4.22231e-16	0
1194313	15526	R.KTEIKDELPPM*EFVCEELDTPQDLEDK.I	T295_03955	4.23158e-16	0
1194314	31037	R.LGEDNINVVEGNEQFISASK.S	Contaminant_TRYP_BOVIN	4.24285e-16	0
1194312	25742	R.LGEDNINVVEGNEQFISASK.S	Contaminant_TRYP_BOVIN	4.32822e-16	0
1194312	19018	R.ASIELVEAEVSELETR.L	sp|Q15027|ACAP1_HUMAN	4.35771e-16	0
1194312	13483	K.SGNSDVYENEIPGGQYTNLHFQAHSMGLGSK.F	sp|P11498|PYC_HUMAN	4.38072e-16	0
1194312	6532	K.QEYDESGPSIVHR.K	sp|A5A3E0|POTEF_HUMAN	4.38924e-16	0
1194314	14240	R.LGEDNINVVEGNEQFISASK.S	Contaminant_TRYP_BOVIN	4.3999e-16	0
1194314	21743	R.THNLEPYFESFINNLR.R	Contaminant_K2C1_HUMAN	4.4232e-16	0
1194313	11458	K.AGNNMLLVGVHGPR.T	sp|P21333|FLNA_HUMAN	4.42357e-16	0
1194313	21957	K.DGNASGTTLLEALDCILPPTRPTDK.P	sp|P68104|EF1A1_HUMAN	4.43258e-16	0
1194312	10052	K.KNHKEEMSQLTGQNSGDVNVEINVAPGK.D	Contaminant_K1C9_HUMAN	4.4744e-16	0
1194312	21187	R.LGEDNINVVEGNEQFISASK.S	Contaminant_TRYP_BOVIN	4.50365e-16	0
1194312	15269	K.ALYENTLNFIQDK.G	T295_05450	4.53434e-16	0
1194312	15412	K.IIAATIENAQPILQIDNAR.L	sp|P08779|K1C16_HUMAN	4.57208e-16	0
1194313	19634	R.VEQIAAIAQELNELDYYDSHNVNTR.C	sp|O43707|ACTN4_HUMAN	4.58039e-16	0
1194312	24344	R.LGEDNINVVEGNEQFISASK.S	Contaminant_TRYP_BOVIN	4.59177e-16	0
1194312	26313	R.LGEDNINVVEGNEQFISASK.S	Contaminant_TRYP_BOVIN	4.61565e-16	0
1194314	9547	I.NVVEGNEQFISASK.S	Contaminant_TRYP_BOVIN	4.6556e-16	0
1194314	20864	K.DAFLGSFLYEYSR.R	Contaminant_ALBU_BOVIN	4.66814e-16	0
1194313	20537	K.DELPPMEFVCEELDTPQDLEDK.I	T295_03955	4.66976e-16	0
1194312	11244	K.SQIFSTASDNQPTVTIK.V	sp|P11021|GRP78_HUMAN	4.67017e-16	0
1194314	25405	R.LGEDNINVVEGNEQFISASK.S	Contaminant_TRYP_BOVIN	4.67676e-16	0
1194314	22888	K.LAMQEFMILPVGAANFR.E	sp|P06733|ENOA_HUMAN	4.69098e-16	0
1194314	15769	K.SIVHPSYNSNTLNNDIM*LIKLKSAASLNSR.V	Contaminant_TRYP_BOVIN	4.73493e-16	0
1194313	22189	K.NYSPYYNTIDDLKDQIVDLTVGNNK.T	Contaminant_K1C9_HUMAN	4.7386e-16	0
1194314	27977	K.YSVWIGGSILASLSTFQQMWISK.P	sp|P63267|ACTH_HUMAN	4.75233e-16	0
1194314	12021	R.FQSSHHPTDITSLDQYVER.M	sp|P14625|ENPL_HUMAN	4.7628e-16	0
1194314	29360	K.LCYVALDFEQEMATAASSSSLEK.S	sp|P60709|ACTB_HUMAN	4.77123e-16	0
1194312	8434	R.M*SGECAPNVSVSVSTSHTTISGGGSR.G	Contaminant_K2C1_HUMAN	4.7728e-16	0
1194314	25685	R.NLEALALDLMEPEQAVDLTLPK.V	sp|P12956|XRCC6_HUMAN	4.78589e-16	0
1194314	28804	R.LGEDNINVVEGNEQFISASK.S	Contaminant_TRYP_BOVIN	4.87961e-16	0
1194312	23418	R.DSEGRDPLTIAM*ETANADIVTLLR.L	sp|Q15027|ACAP1_HUMAN	4.90682e-16	0
1194313	14778	K.ACLISLGYDVENDR.Q	sp|O43707|ACTN4_HUMAN	4.9396e-16	0
1194312	19588	K.LEGVLAEVAQHYQDTLIR.A	sp|P46940|IQGA1_HUMAN	4.94518e-16	0
1194313	19876	R.IGSFGPQEDLLFLR.A	sp|Q13085|ACACA_HUMAN	4.96455e-16	0
1194313	21499	K.DYLKPIFEIDPIALKDLVGMESQKK.A	T295_05450	4.9695e-16	0
1194314	13496	R.IANLQTDLSDGLR.L	sp|P21333|FLNA_HUMAN	4.99133e-16	0
1194312	27479	R.LGEDNINVVEGNEQFISASK.S	Contaminant_TRYP_BOVIN	5.02353e-16	0
1194313	20966	K.AAGVNVEPFWPGLFAK.A	sp|P05386|RLA1_HUMAN	5.02821e-16	0
1194313	25930	K.IQNNIEISTQENK.E	T295_03955	5.0521e-16	0
1194313	26203	K.IQNNIEISTQENK.E	T295_03955	5.0521e-16	0
1194314	10875	K.IQNNIEISTQENK.E	T295_03955	5.0521e-16	0
1194313	8616	R.EQQIVIQSSGGLSK.D	sp|P38646|GRP75_HUMAN	5.06484e-16	0
1194312	13320	K.AYVEANQM*LGDLIK.V	sp|P11498|PYC_HUMAN	5.0743e-16	0
1194313	14409	K.SIVHPSYNSNTLNNDIM*LIK.L	Contaminant_TRYP_BOVIN	5.07927e-16	0
1194313	15587	K.SIVHPSYNSNTLNNDIM*LIKLKSAASLNSR.V	Contaminant_TRYP_BOVIN	5.08344e-16	0
1194313	15800	K.LCYVALDFEQEM*ATAASSSSLEK.S	sp|P60709|ACTB_HUMAN	5.10515e-16	0
1194312	23476	R.LGEDNINVVEGNEQFISASK.S	Contaminant_TRYP_BOVIN	5.11573e-16	0
1194313	19146	K.MFVLDEADEMLSR.G	sp|P60842|IF4A1_HUMAN	5.15572e-16	0
1194313	6621	K.IQNNIEISTQENK.E	T295_03955	5.16452e-16	0
1194313	6916	K.IQNNIEISTQENK.E	T295_03955	5.16452e-16	0
1194313	7441	K.IQNNIEISTQENK.E	T295_03955	5.16452e-16	0
1194313	7903	K.IQNNIEISTQENK.E	T295_03955	5.16452e-16	0
1194313	8420	K.IQNNIEISTQENK.E	T295_03955	5.16452e-16	0
1194313	8719	K.IQNNIEISTQENK.E	T295_03955	5.16452e-16	0
1194313	9507	K.IQNNIEISTQENK.E	T295_03955	5.16452e-16	0
1194313	10636	K.IQNNIEISTQENK.E	T295_03955	5.16452e-16	0
1194314	6830	K.IQNNIEISTQENK.E	T295_03955	5.16452e-16	0
1194314	7430	K.IQNNIEISTQENK.E	T295_03955	5.16452e-16	0
1194314	7727	K.IQNNIEISTQENK.E	T295_03955	5.16452e-16	0
1194314	8585	K.IQNNIEISTQENK.E	T295_03955	5.16452e-16	0
1194314	8905	K.IQNNIEISTQENK.E	T295_03955	5.16452e-16	0
1194314	9221	K.IQNNIEISTQENK.E	T295_03955	5.16452e-16	0
1194314	24625	F.LQNEILNPSVMTEVQTLNEDIFLK.H	T295_03955	5.21749e-16	0
1194314	2257	K.ATCAPQHGAPGPGPADASK.V	sp|P21333|FLNA_HUMAN	5.21961e-16	0
1194313	8083	K.TISEVSSIM*EEQR.R	T295_03955	5.22837e-16	0
1194314	27374	R.LGEDNINVVEGNEQFISASK.S	Contaminant_TRYP_BOVIN	5.24606e-16	0
1194312	7223	K.IQNNIEISTQENK.E	T295_03955	5.27622e-16	0
1194313	11040	K.IQNNIEISTQENK.E	T295_03955	5.27622e-16	0
1194314	24855	K.KEEPFLQNEILNPSVMTEVQTLNEDIFLK.H	T295_03955	5.29481e-16	0
1194312	24103	R.LGEDNINVVEGNEQFISASK.S	Contaminant_TRYP_BOVIN	5.32154e-16	0
1194313	10121	K.KNHKEEMSQLTGQNSGDVNVEINVAPGK.D	Contaminant_K1C9_HUMAN	5.36282e-16	0
1194314	24188	R.WSFLQGQDSAIFDLGHLYEEYQGR.L	sp|Q6KB66|K2C80_HUMAN	5.37186e-16	0
1194314	6535	K.IQNNIEISTQENK.E	T295_03955	5.38305e-16	0
1194313	10142	K.IQNNIEISTQENK.E	T295_03955	5.38791e-16	0
1194313	14762	R.VFDYSEYWEGAR.G	sp|P11498|PYC_HUMAN	5.39517e-16	0
1194313	5536	K.KHEAFESDLAAHQDR.V	sp|P12814|ACTN1_HUMAN	5.39964e-16	0
1194313	19458	R.SGPFGQIFRPDNFVFGQSGAGNNWAK.G	sp|P04350|TBB4A_HUMAN	5.40556e-16	0
1194314	14819	R.ETTDTDTADQVIASFK.V	sp|O43707|ACTN4_HUMAN	5.43518e-16	0
1194314	10225	K.KNHKEEMSQLTGQNSGDVNVEINVAPGK.D	Contaminant_K1C9_HUMAN	5.45595e-16	0
1194314	4274	K.LNQVCATHQHFESR.M	sp|O43795|MYO1B_HUMAN	5.45697e-16	0
1194314	9549	K.IQNNIEISTQENK.E	T295_03955	5.46209e-16	0
1194314	13184	R.LGEDNINVVEGNEQFISASK.S	Contaminant_TRYP_BOVIN	5.4666e-16	0
1194313	13360	R.VASISLPTSCASAGTQCL.I	Contaminant_TRYP_BOVIN	5.51029e-16	0
1194313	21495	K.DYLKPIFEIDPIALKDLVGMESQKK.A	T295_05450	5.55037e-16	0
1194314	2655	R.FSSSSGYGGGSSR.V	Contaminant_K1C9_HUMAN	5.59926e-16	0
1194313	15950	K.HTGPGILSMANAGPNTNGSQFFICTAK.T	sp|P62937|PPIA_HUMAN	5.60242e-16	0
1194312	19741	R.GISLANWMCLAK.W	sp|P61626|LYSC_HUMAN	5.61777e-16	0
1194313	21334	K.FALGIFAINEAVESGDVGK.T	sp|P46940|IQGA1_HUMAN	5.62664e-16	0
1194314	10329	N.TVLSGGTTM*YPGIADR.M	sp|P60709|ACTB_HUMAN	5.63266e-16	0
1194314	14574	R.AETECQNTEYQQLLDIK.I	Contaminant_K1C10_HUMAN	5.64679e-16	0
1194314	21066	K.SDLEM*QYETLQEELM*ALK.K	Contaminant_K1C9_HUMAN	5.6644e-16	0
1194313	7923	R.TDYNASVSVPDSSGPER.I	sp|P61978|HNRPK_HUMAN	5.69352e-16	0
1194313	22258	R.TVPFCSTFAAFFTR.A	sp|P29401|TKT_HUMAN	5.70032e-16	0
1194313	16141	L.NNDIMLIKLKSAASLNSR.V	Contaminant_TRYP_BOVIN	5.70775e-16	0
1194313	11309	K.SQIFSTASDNQPTVTIK.V	sp|P11021|GRP78_HUMAN	5.70936e-16	0
1194314	18974	K.VGKDELFALEQSCAQVVLQAANER.N	sp|Q16658|FSCN1_HUMAN	5.72362e-16	0
1194314	9311	K.FATDGEGYKPCDPQVIR.D	sp|Q01082|SPTB2_HUMAN	5.7378e-16	0
1194314	24405	R.LDLAGRDLTDYLMKILTERGYSFTTTAER.E	sp|P60709|ACTB_HUMAN	5.75382e-16	0
1194312	19054	R.LGEDNINVVEGNEQFISASK.S	Contaminant_TRYP_BOVIN	5.83273e-16	0
1194313	18976	R.ASIELVEAEVSELETR.L	sp|Q15027|ACAP1_HUMAN	5.91151e-16	0
1194314	14758	K.ICDQWDNLGALTQK.R	sp|P12814|ACTN1_HUMAN	5.92517e-16	0
1194314	2606	K.DSYVGDEAQSKR.G	sp|P60709|ACTB_HUMAN	5.93659e-16	0
1194312	27160	R.LGEDNINVVEGNEQFISASK.S	Contaminant_TRYP_BOVIN	5.94958e-16	0
1194313	11038	K.YGGPYHIGGSPFK.A	sp|P21333|FLNA_HUMAN	5.95705e-16	0
1194312	20704	K.EKLCYVALDFEQEMATAASSSSLEK.S	sp|P60709|ACTB_HUMAN	5.96379e-16	0
1194313	8079	K.LGHPDTLNQGEFK.E	sp|P06702|S10A9_HUMAN	5.99594e-16	0
1194313	21560	K.QFLQAAEAIDDIPFGITSNSDVFSK.Y	sp|P07237|PDIA1_HUMAN	6.01614e-16	0
1194312	17020	K.SLNNQFASFIDKVR.F	Contaminant_K2C1_HUMAN	6.0266e-16	0
1194313	28181	R.LGEDNINVVEGNEQFISASK.S	Contaminant_TRYP_BOVIN	6.03751e-16	0
1194312	5170	K.SNVSDAVAQSTR.I	sp|P60174|TPIS_HUMAN	6.05922e-16	0
1194313	5107	K.SNVSDAVAQSTR.I	sp|P60174|TPIS_HUMAN	6.05922e-16	0
1194314	5014	K.SNVSDAVAQSTR.I	sp|P60174|TPIS_HUMAN	6.05922e-16	0
1194314	25933	K.NMAEQIIQEIYSQIQSK.K	sp|P29401|TKT_HUMAN	6.12035e-16	0
1194313	23829	K.QLSFEEFIM*LMAR.L	sp|P06702|S10A9_HUMAN	6.16718e-16	0
1194313	9867	R.GLGVGFGSGGGSSSSVK.F	sp|P13647|K2C5_HUMAN	6.20576e-16	0
1194313	22377	R.LISQIVSSITASLR.F	sp|P68363|TBA1B_HUMAN	6.20977e-16	0
1194313	24353	R.LGEDNINVVEGNEQFISASK.S	Contaminant_TRYP_BOVIN	6.27147e-16	0
1194314	7910	R.SPSDSSTASTPVAEQIER.A	sp|Q16643|DREB_HUMAN	6.33919e-16	0
1194314	5879	R.VIGSGCNLDSAR.F	sp|P00338|LDHA_HUMAN	6.37739e-16	0
1194314	27161	K.MTLGMIWTIILR.F	sp|O43707|ACTN4_HUMAN	6.42522e-16	0
1194313	16929	R.AKFEELNMDLFR.S	sp|P11021|GRP78_HUMAN	6.48266e-16	0
1194314	11860	K.HLEINPDHPIVETLR.Q	sp|P08238|HS90B_HUMAN	6.49182e-16	0
1194313	14154	R.VSLDVNHFAPDELTVK.T	sp|P04792|HSPB1_HUMAN	6.49212e-16	0
1194314	15089	S.YNSNTLNNDIMLIK.L	Contaminant_TRYP_BOVIN	6.53784e-16	0
1194312	16899	R.NSVSNFLHSLER.G	sp|Q13085|ACACA_HUMAN	6.56587e-16	0
1194313	17056	R.NSVSNFLHSLER.G	sp|Q13085|ACACA_HUMAN	6.56587e-16	0
1194314	6297	R.QNEILKEQELNRK.T	T295_03955	6.62216e-16	0
1194313	24032	K.EEPFLQNEILNPSVMTEVQTLNEDIFLK.H	T295_03955	6.64427e-16	0
1194312	19596	R.NVQALEIELQSQLALK.Q	Contaminant_K1C10_HUMAN	6.66228e-16	0
1194314	27682	R.LGEDNINVVEGNEQFISASK.S	Contaminant_TRYP_BOVIN	6.66247e-16	0
1194313	7962	R.SAYGGPVGAGIR.E	sp|P08729|K2C7_HUMAN	6.69094e-16	0
1194314	21460	F.IIQENLNLALNSASAIGCHVVNIGAEDLR.A	sp|P13797|PLST_HUMAN	6.69104e-16	0
1194314	17332	R.AEAGVPAEFSIWTR.E	sp|P21333|FLNA_HUMAN	6.7057e-16	0
1194312	25006	R.LGEDNINVVEGNEQFISASK.S	Contaminant_TRYP_BOVIN	6.71946e-16	0
1194313	17691	S.VMTEVQTLNEDIFLK.H	T295_03955	6.73336e-16	0
1194312	11713	K.FTNEDIDLGAVR.E	T295_06210	6.73446e-16	0
1194313	3701	K.SGGTALHVAAAK.G	sp|O14974|MYPT1_HUMAN	6.74457e-16	0
1194314	16893	K.ILTATVDNANVLLQIDNAR.L	sp|P02533|K1C14_HUMAN	6.77175e-16	0
1194312	28656	R.LGEDNINVVEGNEQFISASK.S	Contaminant_TRYP_BOVIN	6.78693e-16	0
1194313	26553	R.LGEDNINVVEGNEQFISASK.S	Contaminant_TRYP_BOVIN	6.7905e-16	0
1194314	2637	K.DSYVGDEAQSKR.G	sp|P60709|ACTB_HUMAN	6.82835e-16	0
1194313	26993	R.LGEDNINVVEGNEQFISASK.S	Contaminant_TRYP_BOVIN	6.8294e-16	0
1194313	20004	K.AIMTYVSSFYHAFSGAQK.A	sp|O43707|ACTN4_HUMAN	6.8443e-16	0
1194313	4954	K.EVASNSELVQSSR.S	sp|P08779|K1C16_HUMAN	6.8514e-16	0
1194312	19354	R.GLAPVQAYLHIPDIIK.V	sp|P11498|PYC_HUMAN	6.89484e-16	0
1194312	18588	K.ALESPERPFLAILGGAK.V	sp|P00558|PGK1_HUMAN	6.98153e-16	0
1194313	5940	R.VIGSGCNLDSAR.F	sp|P00338|LDHA_HUMAN	7.1123e-16	0
1194314	7923	K.TISEVSSIM*EEQR.R	T295_03955	7.14805e-16	0
1194314	23491	R.LISQIVSSITASLR.F	sp|P68363|TBA1B_HUMAN	7.15882e-16	0
1194314	2987	K.VTSTNNMAYNK.A	sp|Q96HC4|PDLI5_HUMAN	7.17648e-16	0
1194314	12367	K.TISEVSSIMEEQR.R	T295_03955	7.28426e-16	0
1194313	15566	R.KTEIKDELPPM*EFVCEELDTPQDLEDK.I	T295_03955	7.3708e-16	0
1194312	9140	K.GILAADESTGSIAK.R	sp|P04075|ALDOA_HUMAN	7.37129e-16	0
1194312	13762	R.LGEDNINVVEGNEQFISASK.S	Contaminant_TRYP_BOVIN	7.42668e-16	0
1194312	13361	R.IANLQTDLSDGLR.L	sp|P21333|FLNA_HUMAN	7.48014e-16	0
1194314	29087	K.LCYVALDFEQEMATAASSSSLEK.S	sp|P60709|ACTB_HUMAN	7.51778e-16	0
1194314	21921	K.LCYVALDFEQEMATAASSSSLEK.S	sp|P60709|ACTB_HUMAN	7.53946e-16	0
1194313	26759	K.IQNNIEISTQENK.E	T295_03955	7.56259e-16	0
1194314	26572	K.DTNYTLNTDSLDWALYDHLMDFLADR.G	sp|Q07021|C1QBP_HUMAN	7.5911e-16	0
1194314	22537	R.NVSTGDVNVEMNAAPGVDLTQLLNNMR.S	Contaminant_K1C10_HUMAN	7.63417e-16	0
1194314	20060	R.VEQIAAIAQELNELDYYDSHNVNTR.C	sp|O43707|ACTN4_HUMAN	7.68062e-16	0
1194313	24281	R.LVELNKEDLFALADIIDEIRLENFK.F	T295_05450	7.68264e-16	0
1194314	5789	R.LIQSHPESAEDLQEK.C	sp|Q13813|SPTN1_HUMAN	7.70224e-16	0
1194312	22295	R.NVSTGDVNVEMNAAPGVDLTQLLNNMR.S	Contaminant_K1C10_HUMAN	7.71182e-16	0
1194313	23543	R.EVAAFAQFGSDLDAATQQLLSR.G	sp|P25705|ATPA_HUMAN	7.75211e-16	0
1194313	17108	K.IIEEAPATIATPAVFEHMEQCAVK.L	sp|Q13085|ACACA_HUMAN	7.80366e-16	0
1194314	9530	R.TTAENEFVM*LKK.D	sp|P13647|K2C5_HUMAN	7.81992e-16	0
1194313	21968	R.PINLEPIFQGYIDSLKR.Y	Contaminant_K22E_HUMAN	7.82257e-16	0
1194313	10241	K.FEEEQKIQNNIEISTQENK.E	T295_03955	7.82655e-16	0
1194313	8509	R.TNAENEFVTIKK.D	Contaminant_K2C1_HUMAN	7.85835e-16	0
1194314	10678	K.IWHHTFYNELR.V	sp|A5A3E0|POTEF_HUMAN	7.90626e-16	0
1194314	24043	K.VGSAADIPINISETDLSLLTATVVPPSGR.E	sp|P21333|FLNA_HUMAN	7.97148e-16	0
1194312	10979	L.GGGFSSGGFSGGSFSR.G	Contaminant_K1C10_HUMAN	7.98436e-16	0
1194313	12419	R.ALKDEEKMELQEIQLK.E	sp|P06753|TPM3_HUMAN	8.00258e-16	0
1194312	21737	K.LAMQEFMILPVGAANFR.E	sp|P06733|ENOA_HUMAN	8.04658e-16	0
1194312	14544	R.EEAISNMVVALK.E	sp|O00763|ACACB_HUMAN	8.05483e-16	0
1194313	20176	K.DYLKPIFEIDPIALK.D	T295_05450	8.08975e-16	0
1194314	14812	R.LGEDNINVVEGNEQFISASK.S	Contaminant_TRYP_BOVIN	8.09519e-16	0
1194313	14169	R.LGEDNINVVEGNEQFISASK.S	Contaminant_TRYP_BOVIN	8.10756e-16	0
1194313	10582	K.NHKEEMSQLTGQNSGDVNVEINVAPGK.D	Contaminant_K1C9_HUMAN	8.14386e-16	0
1194313	5885	K.FGQGVDNAAGQAGNEAGR.F	sp|Q6UWP8|SBSN_HUMAN	8.15474e-16	0
1194312	24036	R.LGEDNINVVEGNEQFISASK.S	Contaminant_TRYP_BOVIN	8.18207e-16	0
1194314	14993	K.WELLQQVDTSTR.T	Contaminant_K2C1_HUMAN	8.28058e-16	0
1194314	9318	K.FATDGEGYKPCDPQVIR.D	sp|Q01082|SPTB2_HUMAN	8.32015e-16	0
1194313	7885	K.EVNVSPCPTQPCQLSK.G	sp|P61916|NPC2_HUMAN	8.40324e-16	0
1194314	20369	K.TEIKDELPPMEFVCEELDTPQDLEDK.I	T295_03955	8.42218e-16	0
1194313	4539	R.HVAAGTQQPYTDGVR.M	sp|P14923|PLAK_HUMAN	8.42872e-16	0
1194314	25429	R.YCVQLSQIQAQISALEEQLQQIR.A	Contaminant_K1C10_HUMAN	8.45166e-16	0
1194314	13221	R.GAESLEAALTHNAEVPR.R	sp|Q15027|ACAP1_HUMAN	8.47255e-16	0
1194312	27974	R.LGEDNINVVEGNEQFISASK.S	Contaminant_TRYP_BOVIN	8.47736e-16	0
1194312	18779	R.LGEDNINVVEGNEQFISASK.S	Contaminant_TRYP_BOVIN	8.54906e-16	0
1194313	14852	K.WELLQQVDTSTR.T	Contaminant_K2C1_HUMAN	8.63878e-16	0
1194313	14882	K.WELLQQVDTSTR.T	Contaminant_K2C1_HUMAN	8.63878e-16	0
1194313	22342	K.VLDFEHFLPMLQTVAK.N	sp|P60660|MYL6_HUMAN	8.6971e-16	0
1194312	20732	K.TFTDCFNCLPIAAIVDEK.I	sp|P36873|PP1G_HUMAN	8.70685e-16	0
1194314	27839	K.DLVVLLFETALLSSGFSLEDPQTHSNR.I	sp|P08238|HS90B_HUMAN	8.71453e-16	0
1194312	5574	R.HQGVMVGMGQK.D	sp|P60709|ACTB_HUMAN	8.72702e-16	0
1194314	5296	R.HQGVMVGMGQK.D	sp|P60709|ACTB_HUMAN	8.72702e-16	0
1194314	14922	K.FLKPLLEGSIEKAPNNVIIYASSNRR.H	T295_05450	8.75643e-16	0
1194312	22014	R.LGEDNINVVEGNEQFISASK.S	Contaminant_TRYP_BOVIN	8.83225e-16	0
1194312	18302	R.ALTVPELTQQVFDAK.N	sp|P07437|TBB5_HUMAN	8.87555e-16	0
1194314	4118	R.VLANPGNSQVAR.V	sp|Q14974|IMB1_HUMAN	8.89001e-16	0
1194314	20719	K.DYLKPIFEIDPIALK.D	T295_05450	8.94157e-16	0
1194314	22963	R.LGEDNINVVEGNEQFISASK.S	Contaminant_TRYP_BOVIN	8.94567e-16	0
1194312	23795	R.LGEDNINVVEGNEQFISASK.S	Contaminant_TRYP_BOVIN	8.96612e-16	0
1194313	13311	R.GVVDSEDIPLNLSR.E	sp|Q12931|TRAP1_HUMAN	9.01073e-16	0
1194314	3757	K.KPLTSSSAAPQRPISTQR.T	sp|Q15691|MARE1_HUMAN	9.0246e-16	0
1194312	14939	R.LGEDNINVVEGNEQFISASK.S	Contaminant_TRYP_BOVIN	9.06331e-16	0
1194313	21584	R.SVVEFLQGYIGVPHGGFPEPFR.S	sp|P11498|PYC_HUMAN	9.0915e-16	0
1194312	20263	R.LGEDNINVVEGNEQFISASK.S	Contaminant_TRYP_BOVIN	9.11133e-16	0
1194314	26406	R.LGEDNINVVEGNEQFISASK.S	Contaminant_TRYP_BOVIN	9.16524e-16	0
1194312	23288	R.LGEDNINVVEGNEQFISASK.S	Contaminant_TRYP_BOVIN	9.28133e-16	0
1194314	15792	R.LGEDNINVVEGNEQFISASK.S	Contaminant_TRYP_BOVIN	9.29254e-16	0
1194312	14213	R.STDYGIFQINSR.Y	sp|P61626|LYSC_HUMAN	9.32427e-16	0
1194314	24998	K.IGLVRPGTALELLEAQAATGFIVDPVSNLR.L	sp|P15924|DESP_HUMAN	9.32636e-16	0
1194314	21661	K.RNDFQLIGIQDGYLSLLQDSGEVR.E	sp|P63241|IF5A1_HUMAN	9.35795e-16	0
1194312	26072	R.LGEDNINVVEGNEQFISASK.S	Contaminant_TRYP_BOVIN	9.36687e-16	0
1194313	27657	K.IQNNIEISTQENK.E	T295_03955	9.36911e-16	0
1194313	12127	K.LQGIVSWGSGCAQK.N	Contaminant_TRYP_BOVIN	9.39116e-16	0
1194314	21838	R.LGEDNINVVEGNEQFISASK.S	Contaminant_TRYP_BOVIN	9.45324e-16	0
1194314	28903	R.LGEDNINVVEGNEQFISASK.S	Contaminant_TRYP_BOVIN	9.47625e-16	0
1194314	13492	R.LGEDNINVVEGNEQFISASK.S	Contaminant_TRYP_BOVIN	9.51534e-16	0
1194312	23432	R.YCGQLQM*IQEQISNLEAQITDVR.Q	Contaminant_K1C9_HUMAN	9.57926e-16	0
1194313	24067	R.LGEDNINVVEGNEQFISASK.S	Contaminant_TRYP_BOVIN	9.58571e-16	0
1194313	21538	K.SADFVVEAIGDDVGTLGFSVEGPSQAK.I	sp|P21333|FLNA_HUMAN	9.58808e-16	0
1194314	30446	K.LCYVALDFEQEMATAASSSSLEK.S	sp|P60709|ACTB_HUMAN	9.60157e-16	0
1194314	14708	K.ACLISLGYDVENDRQGEAEFNR.I	sp|O43707|ACTN4_HUMAN	9.64821e-16	0
1194313	14008	R.STDYGIFQINSR.Y	sp|P61626|LYSC_HUMAN	9.72761e-16	0
1194313	6695	Q.KIQNNIEISTQENK.E	T295_03955	9.74389e-16	0
1194312	22095	K.IAALQAFADQLIAAGHYAK.G	sp|Q13813|SPTN1_HUMAN	9.75635e-16	0
1194314	27275	R.LGEDNINVVEGNEQFISASK.S	Contaminant_TRYP_BOVIN	9.75822e-16	0
1194312	15914	K.SIVHPSYNSNTLNNDIMLIKLK.S	Contaminant_TRYP_BOVIN	9.83786e-16	0
1194313	14058	R.LGEDNINVVEGNEQFISASK.S	Contaminant_TRYP_BOVIN	9.84967e-16	0
1194312	22707	R.EGLPLMVFANWR.G	sp|Q13085|ACACA_HUMAN	9.97051e-16	0
1194313	21219	K.AALANLCIGDVITAIDGENTSNMTHLEAQNR.I	sp|O00151|PDLI1_HUMAN	1.00523e-15	0
1194314	15384	R.TLMNLGGLAVAR.D	sp|P37802|TAGL2_HUMAN	1.00847e-15	0
1194314	21021	K.DYLKPIFEIDPIALKDLVGM*ESQKK.A	T295_05450	1.01128e-15	0
1194313	24235	K.NMAEQIIQEIYSQIQSK.K	sp|P29401|TKT_HUMAN	1.01218e-15	0
1194312	14565	R.LGEDNINVVEGNEQFISASK.S	Contaminant_TRYP_BOVIN	1.01306e-15	0
1194312	11861	E.DNINVVEGNEQFISASK.S	Contaminant_TRYP_BOVIN	1.02855e-15	0
1194314	27323	K.IDFSEFLSLLGDIATDYHK.Q	sp|P31151|S10A7_HUMAN	1.02906e-15	0
1194312	12018	K.LQGIVSWGSGCAQK.N	Contaminant_TRYP_BOVIN	1.03346e-15	0
1194314	13643	R.EHALLAYTLGVK.Q	sp|P68104|EF1A1_HUMAN	1.03389e-15	0
1194314	14909	K.LATQSNEITIPVTFESR.A	sp|P04792|HSPB1_HUMAN	1.04464e-15	0
1194314	30566	R.VGAGAPVYMAAVLEYLTAEILELAGNAAR.D	sp|Q16777|H2A2C_HUMAN	1.04796e-15	0
1194314	1906	R.VHGPGIQSGTTNKPNK.F	sp|P21333|FLNA_HUMAN	1.05633e-15	0
1194313	21895	R.IVSQLLTLMDGLK.Q	sp|P55072|TERA_HUMAN	1.06017e-15	0
1194314	14099	R.KDLYANTVLSGGTTMYPGIADR.M	sp|P60709|ACTB_HUMAN	1.06205e-15	0
1194314	24764	R.YCGQLQM*IQEQISNLEAQITDVR.Q	Contaminant_K1C9_HUMAN	1.0654e-15	0
1194314	7952	K.AFGPGLQGGSAGSPAR.F	sp|P21333|FLNA_HUMAN	1.07057e-15	0
1194313	23793	R.LGEDNINVVEGNEQFISASK.S	Contaminant_TRYP_BOVIN	1.07414e-15	0
1194313	2334	R.FGQGVHHAAGQAGNEAGR.F	sp|Q6UWP8|SBSN_HUMAN	1.08092e-15	0
1194314	19856	R.LGEDNINVVEGNEQFISASK.S	Contaminant_TRYP_BOVIN	1.09264e-15	0
1194312	19127	K.M*AVTFIGNSTAIQELFKR.I	sp|P07437|TBB5_HUMAN	1.0972e-15	0
1194312	18152	K.ELTTEIDNNIEQISSYKSEITELR.R	Contaminant_K1C10_HUMAN	1.0984e-15	0
1194312	24411	R.LGEDNINVVEGNEQFISASK.S	Contaminant_TRYP_BOVIN	1.09859e-15	0
1194314	21570	K.LCYVALDFEQEMATAASSSSLEK.S	sp|P60709|ACTB_HUMAN	1.10035e-15	0
1194313	21392	K.VAVLGASGGIGQPLSLLLK.N	sp|P40926|MDHM_HUMAN	1.12108e-15	0
1194313	14623	K.SIVHPSYNSNTLNNDIMLIK.L	Contaminant_TRYP_BOVIN	1.12304e-15	0
1194314	24317	R.LGEDNINVVEGNEQFISASK.S	Contaminant_TRYP_BOVIN	1.12502e-15	0
1194314	22073	R.LEESLEYQQFVANVEEEEAWINEK.M	sp|Q13813|SPTN1_HUMAN	1.1284e-15	0
1194314	11535	K.SQIFSTASDNQPTVTIK.V	sp|P11021|GRP78_HUMAN	1.13304e-15	0
1194314	27121	R.NLPQYVSNELLEEAFSVFGQVER.A	sp|Q15233|NONO_HUMAN	1.13351e-15	0
1194313	22723	K.IQNNIEISTQENK.E	T295_03955	1.1345e-15	0
1194314	14821	K.SYELPDGQVITIGNER.F	sp|A5A3E0|POTEF_HUMAN	1.14328e-15	0
1194312	21419	R.LGEDNINVVEGNEQFISASK.S	Contaminant_TRYP_BOVIN	1.1492e-15	0
1194313	15022	K.SIVHPSYNSNTLNNDIM*LIKLK.S	Contaminant_TRYP_BOVIN	1.15661e-15	0
1194314	22908	R.NVSTGDVNVEMNAAPGVDLTQLLNNMR.S	Contaminant_K1C10_HUMAN	1.16638e-15	0
1194313	13698	K.KAFSAVDTDGNGTINAQELGAALK.A	sp|Q9NZT1|CALL5_HUMAN	1.17056e-15	0
1194314	24591	K.TVLIMELINNVAK.A	sp|P06576|ATPB_HUMAN	1.17125e-15	0
1194312	19982	N.AAPGVDLTQLLNNMR.S	Contaminant_K1C10_HUMAN	1.1756e-15	0
1194313	21455	K.LATPTYGDLNHLVSATMSGVTTSLR.F	sp|Q13509|TBB3_HUMAN	1.18199e-15	0
1194314	25221	K.VGQTAFDVADEDILGYLEELQKK.Q	sp|O14974|MYPT1_HUMAN	1.18385e-15	0
1194314	10820	Y.ANTVLSGGTTM*YPGIADR.M	sp|P60709|ACTB_HUMAN	1.1877e-15	0
1194313	19662	K.DDVAQTDLLQIDPNFGSKEDFDSLLQSAK.K	sp|P08195|4F2_HUMAN	1.19304e-15	0
1194313	23143	R.LGEDNINVVEGNEQFISASK.S	Contaminant_TRYP_BOVIN	1.19396e-15	0
1194312	16592	R.NVSTGDVNVEM*NAAPGVDLTQLLNNM*R.S	Contaminant_K1C10_HUMAN	1.19443e-15	0
1194314	6803	K.KTISEVSSIM*EEQR.R	T295_03955	1.21708e-15	0
1194312	19803	R.IGSFGPQEDLLFLR.A	sp|Q13085|ACACA_HUMAN	1.21899e-15	0
1194313	11938	K.TISEVSSIMEEQR.R	T295_03955	1.23428e-15	0
1194314	21196	K.SDLEM*QYETLQEELM*ALK.K	Contaminant_K1C9_HUMAN	1.24401e-15	0
1194312	19933	R.LGEDNINVVEGNEQFISASK.S	Contaminant_TRYP_BOVIN	1.24691e-15	0
1194313	20350	K.VTIAQGGVLPNIQAVLLPK.K	sp|P0C0S8|H2A1_HUMAN	1.24912e-15	0
1194313	2879	K.ETPAATEAPSSTPK.A	sp|P80723|BASP1_HUMAN	1.25631e-15	0
1194312	11331	R.VFDKDGNGYISAAELR.H	sp|P62158|CALM_HUMAN	1.26161e-15	0
1194312	20167	K.DYLKPIFEIDPIALK.D	T295_05450	1.26216e-15	0
1194312	11865	R.TAQIMFQAYGDK.Q	sp|Q13085|ACACA_HUMAN	1.26824e-15	0
1194312	20432	R.EGLPLM*VFANWR.G	sp|Q13085|ACACA_HUMAN	1.27708e-15	0
1194312	1191	R.VNVGAGSHPNK.V	sp|P21333|FLNA_HUMAN	1.27781e-15	0
1194314	1127	R.VNVGAGSHPNK.V	sp|P21333|FLNA_HUMAN	1.27781e-15	0
1194313	13006	R.SLGYAYVNFQQPADAER.A	sp|P11940|PABP1_HUMAN	1.28291e-15	0
1194313	9553	R.KGNIELASSEPQHFTTTVTR.C	sp|Q9UPQ0|LIMC1_HUMAN	1.28436e-15	0
1194314	4855	K.EVASNSELVQSSR.S	sp|P08779|K1C16_HUMAN	1.28609e-15	0
1194312	14888	K.WELLQQVDTSTR.T	Contaminant_K2C1_HUMAN	1.29085e-15	0
1194313	16444	K.SIVHPSYNSNTLNNDIMLIKLKSAASLNSR.V	Contaminant_TRYP_BOVIN	1.2914e-15	0
1194313	26829	R.LGEDNINVVEGNEQFISASK.S	Contaminant_TRYP_BOVIN	1.30302e-15	0
1194313	22805	R.EGLPLMVFANWR.G	sp|Q13085|ACACA_HUMAN	1.30375e-15	0
1194314	4894	K.EVASNSELVQSSR.S	sp|P08779|K1C16_HUMAN	1.30726e-15	0
1194313	14579	K.ICDQWDALGSLTHSR.R	sp|O43707|ACTN4_HUMAN	1.31877e-15	0
1194312	14075	R.KVESLQEEIAFLKK.L	sp|P08670|VIME_HUMAN	1.32174e-15	0
1194312	13817	R.LGEDNINVVEGNEQFISASK.S	Contaminant_TRYP_BOVIN	1.32731e-15	0
1194313	8513	R.APASVLPAATPR.Q	sp|P13861|KAP2_HUMAN	1.33623e-15	0
1194314	12708	K.QLEAIDQLHLEYAKR.A	sp|O43707|ACTN4_HUMAN	1.33913e-15	0
1194312	23458	R.YCGQLQM*IQEQISNLEAQITDVR.Q	Contaminant_K1C9_HUMAN	1.3458e-15	0
1194314	21316	K.ATENDIYNFFSPLNPVR.V	sp|P52597|HNRPF_HUMAN	1.35063e-15	0
1194313	23442	R.LGEDNINVVEGNEQFISASK.S	Contaminant_TRYP_BOVIN	1.35266e-15	0
1194314	20672	K.SNFLNCYVSGFHPSDIEVDLLK.N	sp|P61769|B2MG_HUMAN	1.35611e-15	0
1194314	3517	K.TYVVTGNM*GSNDK.V	sp|Q02413|DSG1_HUMAN	1.35744e-15	0
1194314	16578	K.SIVHPSYNSNTLNNDIMLIKLK.S	Contaminant_TRYP_BOVIN	1.35991e-15	0
1194313	8256	R.ALEESNYELEGK.I	Contaminant_K1C10_HUMAN	1.36212e-15	0
1194314	8103	R.ALEESNYELEGK.I	Contaminant_K1C10_HUMAN	1.36212e-15	0
1194312	21327	R.LGEDNINVVEGNEQFISASK.S	Contaminant_TRYP_BOVIN	1.37125e-15	0
1194314	12085	K.TISEVSSIMEEQR.R	T295_03955	1.38516e-15	0
1194314	25010	R.LGEDNINVVEGNEQFISASK.S	Contaminant_TRYP_BOVIN	1.3881e-15	0
1194313	8172	R.EIVHIQAGQCGNQIGAK.F	sp|P07437|TBB5_HUMAN	1.38856e-15	0
1194314	26417	R.LGEDNINVVEGNEQFISASK.S	Contaminant_TRYP_BOVIN	1.39975e-15	0
1194313	27292	K.IQNNIEISTQENK.E	T295_03955	1.41662e-15	0
1194313	15558	K.GADFLVTEVENGGSLGSK.K	sp|P14618|KPYM_HUMAN	1.42823e-15	0
1194312	18074	R.LGEDNINVVEGNEQFISASK.S	Contaminant_TRYP_BOVIN	1.42904e-15	0
1194312	19280	R.NVQALEIELQSQLALK.Q	Contaminant_K1C10_HUMAN	1.44022e-15	0
1194312	20666	K.SMEAEMIQLQEELAAAER.A	sp|P35579|MYH9_HUMAN	1.44489e-15	0
1194314	11472	K.QTTVSNSQQAYQEAFEISKK.E	sp|P31946|1433B_HUMAN	1.4478e-15	0
1194314	9141	R.LSCFAQTVSPAEK.W	sp|Q16658|FSCN1_HUMAN	1.44865e-15	0
1194313	25257	R.NLPQYVSNELLEEAFSVFGQVER.A	sp|Q15233|NONO_HUMAN	1.44921e-15	0
1194314	10544	K.IQNNIEISTQENK.E	T295_03955	1.45336e-15	0
1194314	4294	R.TVLCGTCGQPADK.A	sp|P02545|LMNA_HUMAN	1.46192e-15	0
1194313	18713	K.LNDLEDALQQAKEDLAR.L	Contaminant_K2C1_HUMAN	1.47213e-15	0
1194313	18723	K.WGDAGAEYVVESTGVFTTMEK.A	sp|P04406|G3P_HUMAN	1.47487e-15	0
1194314	1454	R.GGSGGSYGGGSGSGGGSGGGYGGGSGGGHSGGSGGGHSGGSGGN.Y	Contaminant_K1C9_HUMAN	1.47797e-15	0
1194314	9216	K.IVSSSDVGHDEYSTQSLVK.K	sp|Q01082|SPTB2_HUMAN	1.47991e-15	0
1194312	18577	K.IASSIVAQTAGIPTLPWSGSGLR.V	sp|Q13085|ACACA_HUMAN	1.48943e-15	0
1194313	10578	K.SQIHDIVLVGGSTR.I	sp|P11142|HSP7C_HUMAN	1.49244e-15	0
1194313	23166	K.SALSGHLETVILGLLK.T	sp|A6NMY6|AXA2L_HUMAN	1.49315e-15	0
1194313	11923	K.TISEVSSIMEEQR.R	T295_03955	1.50582e-15	0
1194314	16321	R.MVSDINNAWGCLEQVEK.G	sp|P12814|ACTN1_HUMAN	1.5072e-15	0
1194313	8025	R.QAVTNPNNTFYATK.R	sp|P38646|GRP75_HUMAN	1.52268e-15	0
1194313	15443	K.IIAATIENAQPILQIDNAR.L	sp|P08779|K1C16_HUMAN	1.53875e-15	0
1194312	22974	R.ELIPNIPFQMLLR.G	sp|P11498|PYC_HUMAN	1.54625e-15	0
1194312	12475	K.LQGIVSWGSGCAQK.N	Contaminant_TRYP_BOVIN	1.54775e-15	0
1194312	25796	R.LGEDNINVVEGNEQFISASK.S	Contaminant_TRYP_BOVIN	1.55023e-15	0
1194313	13342	R.LGEDNINVVEGNEQFISASK.S	Contaminant_TRYP_BOVIN	1.55353e-15	0
1194312	2860	K.VPVHDVTDASK.V	sp|P21333|FLNA_HUMAN	1.55665e-15	0
1194314	2778	K.VPVHDVTDASK.V	sp|P21333|FLNA_HUMAN	1.55665e-15	0
1194314	25850	K.M*TLGMIWTIILR.F	sp|O43707|ACTN4_HUMAN	1.55876e-15	0
1194313	23080	R.YNEDLELEDAIHTAILTLK.E	sp|P25787|PSA2_HUMAN	1.56208e-15	0
1194313	12789	K.VHSPSGALEECYVTEIDQDKYAVR.F	sp|P21333|FLNA_HUMAN	1.56937e-15	0
1194313	15751	R.DIDPQNDLTFLR.I	sp|Q8TF09|DLRB2_HUMAN	1.57125e-15	0
1194314	7618	K.IQNNIEISTQENK.E	T295_03955	1.59399e-15	0
1194313	22307	R.LGEDNINVVEGNEQFISASK.S	Contaminant_TRYP_BOVIN	1.60322e-15	0
1194312	26027	R.LGEDNINVVEGNEQFISASK.S	Contaminant_TRYP_BOVIN	1.61092e-15	0
1194313	23694	K.IQVTPPGFQLVFLPFADDK.R	sp|P12956|XRCC6_HUMAN	1.61266e-15	0
1194314	19938	K.GVDEVTIVNILTNR.S	sp|P07355|ANXA2_HUMAN	1.61343e-15	0
1194314	21362	K.FILFCDDFSFEK.G	T295_05450	1.6265e-15	0
1194314	5871	R.GFSSGSAVVSGGSR.R	Contaminant_K22E_HUMAN	1.6331e-15	0
1194313	4195	R.VLANPGNSQVAR.V	sp|Q14974|IMB1_HUMAN	1.63649e-15	0
1194314	15136	R.TTGIVMDSGDGVTHTVPIYEGYALPH.A	sp|P60709|ACTB_HUMAN	1.64579e-15	0
1194313	11022	L.GGGFSSGGFSGGSFSR.G	Contaminant_K1C10_HUMAN	1.6471e-15	0
1194313	19418	R.SGPFGQIFRPDNFVFGQSGAGNNWAK.G	sp|P04350|TBB4A_HUMAN	1.65328e-15	0
1194313	22786	N.EILNPSVMTEVQTLNEDIFLK.H	T295_03955	1.6555e-15	0
1194314	17415	R.LGEDNINVVEGNEQFISASK.S	Contaminant_TRYP_BOVIN	1.65599e-15	0
1194314	11658	K.LKGTEDELDKYSEALKDAQEK.L	sp|P06753|TPM3_HUMAN	1.66051e-15	0
1194313	19900	K.LLETIDQLYLEYAK.R	sp|P12814|ACTN1_HUMAN	1.66794e-15	0
1194314	14130	R.LGEDNINVVEGNEQFISASK.S	Contaminant_TRYP_BOVIN	1.6791e-15	0
1194313	10576	R.TSFSPCVPQCQTQGSYGSFTEQHR.S	sp|Q5T749|KPRP_HUMAN	1.685e-15	0
1194314	1892	R.GGSGGSYGGGSGSGGGSGGGYGGGSGGGH.S	Contaminant_K1C9_HUMAN	1.70052e-15	0
1194314	13888	R.LGEDNINVVEGNEQFISASK.S	Contaminant_TRYP_BOVIN	1.70612e-15	0
1194314	28983	K.SENVQDLLLLDVAPLSLGLETAGGVMTALIK.R	sp|P08107|HSP71_HUMAN	1.71363e-15	0
1194314	16229	L.NNDIMLIKLKSAASLNSR.V	Contaminant_TRYP_BOVIN	1.71921e-15	0
1194314	20076	R.VEQIAAIAQELNELDYYDSHNVNTR.C	sp|O43707|ACTN4_HUMAN	1.73114e-15	0
1194312	23197	K.IAALQAFADQLIAAGHYAK.G	sp|Q13813|SPTN1_HUMAN	1.73246e-15	0
1194312	9969	R.TAQIM*FQAYGDK.Q	sp|Q13085|ACACA_HUMAN	1.73343e-15	0
1194313	24628	R.LGEDNINVVEGNEQFISASK.S	Contaminant_TRYP_BOVIN	1.74063e-15	0
1194312	19295	R.LGEDNINVVEGNEQFISASK.S	Contaminant_TRYP_BOVIN	1.74474e-15	0
1194314	5373	R.HQGVMVGMGQK.D	sp|P60709|ACTB_HUMAN	1.7454e-15	0
1194313	21396	R.QIPVLQTNNGPSLTGLTTIAAHLVK.Q	sp|O43324|MCA3_HUMAN	1.75163e-15	0
1194314	6326	R.QNEILKEQELNRK.T	T295_03955	1.75486e-15	0
1194314	3780	R.SKEEAEALYHSK.Y	Contaminant_K22E_HUMAN	1.76343e-15	0
1194314	5827	R.MYGCDVGPDGR.F	sp|P18462|1A25_HUMAN	1.76661e-15	0
1194313	23799	K.TLRDPSLPLLELQDIMTSVSGR.I	sp|Q13085|ACACA_HUMAN	1.79042e-15	0
1194312	20844	K.AAFDDAIAELDTLSEESYK.D	sp|P62258|1433E_HUMAN	1.79528e-15	0
1194313	3876	R.SKEEAEALYHSK.Y	Contaminant_K22E_HUMAN	1.80076e-15	0
1194313	18026	K.LGLVGVNLTLDGVK.S	sp|P53396|ACLY_HUMAN	1.80102e-15	0
1194313	24995	K.IQNNIEISTQENK.E	T295_03955	1.80556e-15	0
1194312	21408	K.SDLEM*QYETLQEELMALK.K	Contaminant_K1C9_HUMAN	1.80556e-15	0
1194313	14591	K.VDQETLTEMVKPSIDYVR.H	sp|Q9NS86|LANC2_HUMAN	1.80672e-15	0
1194314	4132	R.SRCPDGSTCCELPSGK.Y	sp|P28799|GRN_HUMAN	1.82297e-15	0
1194314	20642	K.EKLCYVALDFEQEMATAASSSSLEK.S	sp|P60709|ACTB_HUMAN	1.82418e-15	0
1194312	19057	R.IIGLDQVAGMSETALPGAFK.T	sp|P35579|MYH9_HUMAN	1.83798e-15	0
1194314	18690	R.ILVLFEGLNSIKKDDLENR.L	T295_03955	1.84916e-15	0
1194313	22982	K.LQGIVSWGSGCAQK.N	Contaminant_TRYP_BOVIN	1.8672e-15	0
1194314	29717	R.LGEDNINVVEGNEQFISASK.S	Contaminant_TRYP_BOVIN	1.86996e-15	0
1194313	14817	K.FLKPLLEGSIEKAPNNVIIYASSNRR.H	T295_05450	1.87134e-15	0
1194312	23226	K.DGNASGTTLLEALDCILPPTRPTDKPLRLPLQDVYK.I	sp|P68104|EF1A1_HUMAN	1.8728e-15	0
1194313	18091	K.VEEQEPELTSTPNFVVEVIK.N	sp|Q07021|C1QBP_HUMAN	1.87301e-15	0
1194313	15326	K.ALYENTLNFIQDK.G	T295_05450	1.87379e-15	0
1194313	1369	R.HSGIGHGQASSAVR.D	sp|P20930|FILA_HUMAN	1.87721e-15	0
1194314	29882	R.LGEDNINVVEGNEQFISASK.S	Contaminant_TRYP_BOVIN	1.8841e-15	0
1194312	13560	K.DAGEGLLAVQITDPEGKPK.K	sp|P21333|FLNA_HUMAN	1.88527e-15	0
1194314	30862	R.LGEDNINVVEGNEQFISASK.S	Contaminant_TRYP_BOVIN	1.8867e-15	0
1194314	15673	R.LGEDNINVVEGNEQFISASK.S	Contaminant_TRYP_BOVIN	1.89652e-15	0
1194313	23179	K.TVLIMELINNVAK.A	sp|P06576|ATPB_HUMAN	1.90725e-15	0
1194313	8987	R.LPACVVDCGTGYTK.L	sp|P61158|ARP3_HUMAN	1.93142e-15	0
1194314	21002	R.LGEDNINVVEGNEQFISASK.S	Contaminant_TRYP_BOVIN	1.93288e-15	0
1194313	26279	R.LGEDNINVVEGNEQFISASK.S	Contaminant_TRYP_BOVIN	1.942e-15	0
1194313	13001	R.LGEDNINVVEGNEQFISASK.S	Contaminant_TRYP_BOVIN	1.95383e-15	0
1194314	18237	R.LGEDNINVVEGNEQFISASK.S	Contaminant_TRYP_BOVIN	1.95491e-15	0
1194312	17729	R.AVFVDLEPTVIDEVR.T	sp|P68363|TBA1B_HUMAN	1.95515e-15	0
1194313	7430	K.IQNNIEISTQENK.E	T295_03955	1.95812e-15	0
1194314	4605	R.MATNAAAQNAIK.K	sp|Q9Y490|TLN1_HUMAN	1.96427e-15	0
1194314	13450	K.SYELPDGQVITIGNER.F	sp|A5A3E0|POTEF_HUMAN	2.01854e-15	0
1194314	17507	K.AIM*TYVSSFYHAFSGAQK.A	sp|O43707|ACTN4_HUMAN	2.02398e-15	0
1194314	14945	R.LGEDNINVVEGNEQFISASK.S	Contaminant_TRYP_BOVIN	2.04292e-15	0
1194314	11140	K.YGGPYHIGGSPFK.A	sp|P21333|FLNA_HUMAN	2.05519e-15	0
1194314	25561	R.LMEPIYLVEIQCPEQVVGGIYGVLNR.K	sp|P13639|EF2_HUMAN	2.06075e-15	0
1194313	11413	K.AQIHDLVLVGGSTR.I	sp|P08107|HSP71_HUMAN	2.06716e-15	0
1194312	8390	R.M*SGECAPNVSVSVSTSHTTISGGGSR.G	Contaminant_K2C1_HUMAN	2.06718e-15	0
1194314	4505	Y.TVTVGQACNPSACR.A	sp|P21333|FLNA_HUMAN	2.07087e-15	0
1194313	22384	K.HVEDVPAFQALGSLNDLQFFR.Y	sp|P25311|ZA2G_HUMAN	2.09276e-15	0
1194314	11895	R.LNDGNEYLFQAK.D	sp|Q01082|SPTB2_HUMAN	2.09474e-15	0
1194312	20175	K.AIMTYVSSFYHAFSGAQK.A	sp|O43707|ACTN4_HUMAN	2.10813e-15	0
1194314	28617	R.LGEDNINVVEGNEQFISASK.S	Contaminant_TRYP_BOVIN	2.11127e-15	0
1194313	22110	K.IAALQAFADQLIAAGHYAK.G	sp|Q13813|SPTN1_HUMAN	2.11587e-15	0
1194312	12598	R.LVARPEPATGYTLEFR.S	sp|Q16658|FSCN1_HUMAN	2.11953e-15	0
1194314	6566	Q.KIQNNIEISTQENK.E	T295_03955	2.12006e-15	0
1194314	16009	K.QFGAQANVIGPWIQTK.M	sp|P12814|ACTN1_HUMAN	2.12912e-15	0
1194313	20521	R.TQGFLALFSGDTGEIK.S	sp|Q9Y230|RUVB2_HUMAN	2.14491e-15	0
1194314	24361	R.TTGIVMDSGDGVTHTVPIYEGYALPHAILRLDLAGRDLTDYLMK.I	sp|P60709|ACTB_HUMAN	2.14555e-15	0
1194314	19477	R.YWPQEAGEYAVHVLCNSEDIR.L	sp|P21333|FLNA_HUMAN	2.15941e-15	0
1194314	21984	R.KDGNASGTTLLEALDCILPPTRPTDKPLRLPLQDVYK.I	sp|P68104|EF1A1_HUMAN	2.16189e-15	0
1194312	1355	K.HSSGGGSRGGSSSGGGYGSGGGGSSSVK.G	Contaminant_K22E_HUMAN	2.17182e-15	0
1194313	21121	R.LGEDNINVVEGNEQFISASK.S	Contaminant_TRYP_BOVIN	2.18075e-15	0
1194312	23762	R.LLLEAMDELEVAFNNTNVR.T	sp|Q13085|ACACA_HUMAN	2.18104e-15	0
1194312	25455	R.LGEDNINVVEGNEQFISASK.S	Contaminant_TRYP_BOVIN	2.18894e-15	0
1194313	25454	R.LGEDNINVVEGNEQFISASK.S	Contaminant_TRYP_BOVIN	2.19076e-15	0
1194312	483	R.YGQQGSGSGQSPSR.G	sp|Q86YZ3|HORN_HUMAN	2.19368e-15	0
1194313	17284	R.EAEAAQGQAGDETYLDIFR.D	sp|Q15027|ACAP1_HUMAN	2.20081e-15	0
1194312	7904	K.IAPYVAHNFSK.L	sp|P11498|PYC_HUMAN	2.20512e-15	0
1194313	11730	K.HLEINPDHPIVETLR.Q	sp|P08238|HS90B_HUMAN	2.20639e-15	0
1194312	19060	R.SLLVIPNTLAVNAAQDSTDLVAK.L	sp|P17987|TCPA_HUMAN	2.21379e-15	0
1194314	827	K.SSSGQSSGYSQHGSGSGHSSGYGQHGSR.S	sp|Q86YZ3|HORN_HUMAN	2.22416e-15	0
1194314	15016	K.SIVHPSYNSNTLNNDIM*LIKLK.S	Contaminant_TRYP_BOVIN	2.22831e-15	0
1194313	14897	K.WELLQQVDTSTR.T	Contaminant_K2C1_HUMAN	2.23497e-15	0
1194312	10298	K.VLIANNGIAAVK.C	sp|O00763|ACACB_HUMAN	2.23898e-15	0
1194314	30007	K.IQNNIEISTQENK.E	T295_03955	2.24519e-15	0
1194312	79	R.LGEDNINVVEGNEQFISASK.S	Contaminant_TRYP_BOVIN	2.25382e-15	0
1194313	12374	R.MAPYQGPDAVPGALDYK.S	sp|O43707|ACTN4_HUMAN	2.25653e-15	0
1194313	9618	K.KLLETECPQYIR.K	sp|P05109|S10A8_HUMAN	2.2633e-15	0
1194313	19128	R.ILVLFEGLNSIKK.D	T295_03955	2.27313e-15	0
1194313	3875	R.SKEEAEALYHSK.Y	Contaminant_K22E_HUMAN	2.27675e-15	0
1194312	7993	R.EIVHIQAGQCGNQIGAK.F	sp|P07437|TBB5_HUMAN	2.27717e-15	0
1194312	16998	K.IIEEAPATIATPAVFEHMEQCAVK.L	sp|Q13085|ACACA_HUMAN	2.27967e-15	0
1194314	15242	K.SLNNQFASFIDK.V	Contaminant_K2C1_HUMAN	2.28822e-15	0
1194313	9434	R.AQIFANTVDNAR.I	sp|P05783|K1C18_HUMAN	2.29212e-15	0
1194312	18020	R.HIADLAGNSEVILPVPAFNVINGGSHAGNK.L	sp|P06733|ENOA_HUMAN	2.31276e-15	0
1194313	4440	R.TVLCGTCGQPADK.A	sp|P02545|LMNA_HUMAN	2.31317e-15	0
1194312	22761	R.HGEEVTPEDVLSAAMYPDVFAHFK.D	sp|P11498|PYC_HUMAN	2.32315e-15	0
1194313	14337	R.AETECQNTEYQQLLDIK.I	Contaminant_K1C10_HUMAN	2.33637e-15	0
1194313	16150	K.VLYDAEISQIHQSVTDTNVILSM*DNSR.N	Contaminant_K22E_HUMAN	2.34993e-15	0
1194314	14485	K.SIVHPSYNSNTLNNDIM*LIK.L	Contaminant_TRYP_BOVIN	2.35092e-15	0
1194314	18667	R.ALTVPELTQQVFDAK.N	sp|P07437|TBB5_HUMAN	2.3525e-15	0
1194314	29178	R.LGEDNINVVEGNEQFISASK.S	Contaminant_TRYP_BOVIN	2.3534e-15	0
1194313	12385	R.TINEVENQILTR.D	sp|O43707|ACTN4_HUMAN	2.36319e-15	0
1194314	12498	R.TINEVENQILTR.D	sp|O43707|ACTN4_HUMAN	2.36319e-15	0
1194312	21441	K.QFLQAAEAIDDIPFGITSNSDVFSK.Y	sp|P07237|PDIA1_HUMAN	2.36682e-15	0
1194314	30978	K.LCYVALDFEQEMATAASSSSLEK.S	sp|P60709|ACTB_HUMAN	2.36913e-15	0
1194312	21485	K.SAIYQLEEEYENLLK.A	sp|P15924|DESP_HUMAN	2.38115e-15	0
1194312	4557	R.VETQFQNGHYDK.C	sp|Q13085|ACACA_HUMAN	2.38582e-15	0
1194312	14997	K.SGIQVRLGEDNINVVEGNEQFISASK.S	Contaminant_TRYP_BOVIN	2.38621e-15	0
1194312	27435	R.LGEDNINVVEGNEQFISASK.S	Contaminant_TRYP_BOVIN	2.40011e-15	0
1194314	3577	R.HQGVM*VGMGQK.D	sp|P60709|ACTB_HUMAN	2.40736e-15	0
1194314	7876	K.AQGPAASAEEPKPVEAPAANSDQTVTVKE.-	sp|P80723|BASP1_HUMAN	2.45348e-15	0
1194313	8175	R.TLIQNCGASTIR.L	sp|P49368|TCPG_HUMAN	2.47503e-15	0
1194314	30597	R.LGEDNINVVEGNEQFISASK.S	Contaminant_TRYP_BOVIN	2.48217e-15	0
1194314	23788	K.LFVGGLNFNTDEQALEDHFSSFGPISEVVVVK.D	sp|P98179|RBM3_HUMAN	2.4908e-15	0
1194312	20827	K.ELASQPDVDGFLVGGASLKPEFVDIINAK.Q	sp|P60174|TPIS_HUMAN	2.5122e-15	0
1194313	26808	K.SENVQDLLLLDVTPLSLGIETAGGVMTVLIK.R	sp|P11142|HSP7C_HUMAN	2.51224e-15	0
1194314	16130	R.LGEDNINVVEGNEQFISASK.S	Contaminant_TRYP_BOVIN	2.51512e-15	0
1194312	20891	R.LGEDNINVVEGNEQFISASK.S	Contaminant_TRYP_BOVIN	2.52409e-15	0
1194312	22013	R.LGEDNINVVEGNEQFISASK.S	Contaminant_TRYP_BOVIN	2.52637e-15	0
1194314	2924	Y.GSGGGSYGSGGGGGGHGSYGSGSSSGGYR.G	Contaminant_K2C1_HUMAN	2.52939e-15	0
1194313	18578	R.LGEDNINVVEGNEQFISASKSIVHPSYNSNTLNNDIMLIKLKSAASLNSR.V	Contaminant_TRYP_BOVIN	2.52946e-15	0
1194313	3535	K.FGQGIHHAAGQVGK.E	sp|Q6UWP8|SBSN_HUMAN	2.55568e-15	0
1194314	27869	N.LTINFLEFLLANIEDK.L	T295_03955	2.55845e-15	0
1194313	8190	K.IQNNIEISTQENK.E	T295_03955	2.57445e-15	0
1194313	11641	R.AEAEAQAEELSFPR.S	sp|P11498|PYC_HUMAN	2.5783e-15	0
1194312	20368	K.TAFDDAIAELDTLNEDSYK.D	sp|P61981|1433G_HUMAN	2.57849e-15	0
1194312	17733	R.LGEDNINVVEGNEQFISASK.S	Contaminant_TRYP_BOVIN	2.58915e-15	0
1194314	7974	R.EIVHIQAGQCGNQIGAK.F	sp|P07437|TBB5_HUMAN	2.59317e-15	0
1194314	29354	R.LGEDNINVVEGNEQFISASK.S	Contaminant_TRYP_BOVIN	2.6071e-15	0
1194312	22773	R.LGEDNINVVEGNEQFISASK.S	Contaminant_TRYP_BOVIN	2.61482e-15	0
1194312	4893	K.HTNYTMEHIR.V	sp|O43707|ACTN4_HUMAN	2.62264e-15	0
1194314	4688	K.HTNYTMEHIR.V	sp|O43707|ACTN4_HUMAN	2.62264e-15	0
1194314	26065	K.NMITGTSQADCAVLIVAAGVGEFEAGISK.N	sp|P68104|EF1A1_HUMAN	2.64005e-15	0
1194314	6429	R.RQNEILKEQELNR.K	T295_03955	2.64243e-15	0
1194312	14204	K.VLDSGAPIKIPVGPETLGR.I	sp|P06576|ATPB_HUMAN	2.64342e-15	0
1194314	21127	R.SIVDYKPNLDLLEQQHQLIQEALIFDNK.H	sp|O43707|ACTN4_HUMAN	2.64738e-15	0
1194312	16987	R.LGEDNINVVEGNEQFISASK.S	Contaminant_TRYP_BOVIN	2.64917e-15	0
1194312	8512	R.GGGGNFGPGPGSNFR.G	sp|P22626|ROA2_HUMAN	2.65705e-15	0
1194312	7760	R.ADFAQACQDAGVR.F	sp|P11498|PYC_HUMAN	2.69198e-15	0
1194314	22974	R.LGEDNINVVEGNEQFISASK.S	Contaminant_TRYP_BOVIN	2.70865e-15	0
1194314	15231	K.FITHAPPGEFNEVFNDVR.L	sp|P52907|CAZA1_HUMAN	2.71763e-15	0
1194312	20882	R.EVFFMNTQSIVQLVQR.Y	sp|Q13085|ACACA_HUMAN	2.71964e-15	0
1194313	21471	N.YSPYYNTIDDLKDQIVDLTVGNNK.T	Contaminant_K1C9_HUMAN	2.7212e-15	0
1194313	8902	R.ALEEANADLEVK.I	sp|P02533|K1C14_HUMAN	2.73673e-15	0
1194314	8977	R.ALEEANADLEVK.I	sp|P02533|K1C14_HUMAN	2.73673e-15	0
1194314	19247	R.ILVLFEGLNSIKK.D	T295_03955	2.74413e-15	0
1194314	4493	K.AEPPKAPEQEQAAPGPAAGGEAPK.A	sp|P80723|BASP1_HUMAN	2.7459e-15	0
1194313	24729	K.SKENNIFYSPISITSALGM*VLLGAK.D	sp|P29508|SPB3_HUMAN	2.75024e-15	0
1194314	19646	R.NVQALEIELQSQLALK.Q	Contaminant_K1C10_HUMAN	2.75659e-15	0
1194313	16467	R.ISIEMNGTLEDQLSHLK.Q	sp|O43707|ACTN4_HUMAN	2.75727e-15	0
1194313	19594	K.GVDEVTIVNILTNR.S	sp|P07355|ANXA2_HUMAN	2.76505e-15	0
1194314	4520	K.CPAPCQTTYVK.C	sp|Q5T750|XP32_HUMAN	2.77953e-15	0
1194313	21511	K.VEGTEPTTAFNLFVGNLNFNK.S	sp|P19338|NUCL_HUMAN	2.78196e-15	0
1194314	9304	K.ILYSQCGDVMR.A	sp|P14649|MYL6B_HUMAN	2.7895e-15	0
1194312	18599	R.DNYVPEVSALDQEIIEVDPDTK.E	sp|P08708|RS17_HUMAN	2.79722e-15	0
1194312	20884	K.SYLENPAFM*LLDLK.-	sp|P11182|ODB2_HUMAN	2.79817e-15	0
1194313	22818	K.SEFVVPDLELPSWLTTGNYR.I	sp|P17900|SAP3_HUMAN	2.79933e-15	0
1194313	20303	K.NAGNCLSPAVIVGLLK.E	sp|O43175|SERA_HUMAN	2.80478e-15	0
1194312	22387	K.NYSPYYNTIDDLKDQIVDLTVGNNK.T	Contaminant_K1C9_HUMAN	2.80745e-15	0
1194312	19105	K.GHNGWVTQIATTPQFPDMILSASR.D	sp|P63244|GBLP_HUMAN	2.82888e-15	0
1194312	25511	R.LGEDNINVVEGNEQFISASK.S	Contaminant_TRYP_BOVIN	2.84108e-15	0
1194313	20283	K.DELPPMEFVCEELDTPQDLEDK.I	T295_03955	2.86588e-15	0
1194313	14558	R.ISIEM*NGTLEDQLSHLK.Q	sp|O43707|ACTN4_HUMAN	2.8746e-15	0
1194314	16686	R.LGEDNINVVEGNEQFISASK.S	Contaminant_TRYP_BOVIN	2.89353e-15	0
1194314	8288	R.TNAENEFVTIKK.D	Contaminant_K2C1_HUMAN	2.89916e-15	0
1194313	6148	R.AQHVFQHAVPQEGKPITNQK.S	sp|Q13867|BLMH_HUMAN	2.90239e-15	0
1194314	28287	R.LGEDNINVVEGNEQFISASK.S	Contaminant_TRYP_BOVIN	2.92625e-15	0
1194312	22397	R.LGEDNINVVEGNEQFISASK.S	Contaminant_TRYP_BOVIN	2.94307e-15	0
1194314	10489	R.ANLPQSFQVDTSK.A	sp|P21333|FLNA_HUMAN	3.00138e-15	0
1194313	19020	R.KLISEVDSDGDGEISFQEFLTAAK.K	sp|Q9NZT1|CALL5_HUMAN	3.0038e-15	0
1194314	10734	R.TSFSPCVPQCQTQGSYGSFTEQHR.S	sp|Q5T749|KPRP_HUMAN	3.02159e-15	0
1194312	11025	R.IM*NTFSVVPSPK.V	sp|P04350|TBB4A_HUMAN	3.02167e-15	0
1194313	20855	K.DELPPMEFVCEELDTPQDLEDK.I	T295_03955	3.03344e-15	0
1194314	20083	R.VEQIAAIAQELNELDYYDSHNVNTR.C	sp|O43707|ACTN4_HUMAN	3.03459e-15	0
1194313	575	R.LGEDNINVVEGNEQFISASK.S	Contaminant_TRYP_BOVIN	3.07705e-15	0
1194314	23851	K.LCYVALDFEQEMATAASSSSLEK.S	sp|P60709|ACTB_HUMAN	3.08747e-15	0
1194313	4602	R.SGAQASSTPLSPTR.I	sp|P02545|LMNA_HUMAN	3.09423e-15	0
1194313	25052	K.LGSAADFLLDISETDLSSLTASIK.A	sp|O75369|FLNB_HUMAN	3.09937e-15	0
1194312	12059	L.GEDNINVVEGNEQFISASK.S	Contaminant_TRYP_BOVIN	3.10405e-15	0
1194314	20851	R.LGEDNINVVEGNEQFISASK.S	Contaminant_TRYP_BOVIN	3.11857e-15	0
1194314	22597	R.LGEDNINVVEGNEQFISASK.S	Contaminant_TRYP_BOVIN	3.12154e-15	0
1194314	23519	K.VLDFEHFLPMLQTVAK.N	sp|P60660|MYL6_HUMAN	3.12667e-15	0
1194314	2986	R.QSGSRGGSGGGGSISGGGYGSGGGSGGR.Y	Contaminant_K22E_HUMAN	3.15609e-15	0
1194313	18097	K.TFAPEEISAMVLTK.M	sp|P11021|GRP78_HUMAN	3.15731e-15	0
1194312	21716	R.LGEDNINVVEGNEQFISASK.S	Contaminant_TRYP_BOVIN	3.1587e-15	0
1194314	12504	R.LGEDNINVVEGNEQFISASK.S	Contaminant_TRYP_BOVIN	3.17717e-15	0
1194313	24903	R.LGEDNINVVEGNEQFISASK.S	Contaminant_TRYP_BOVIN	3.21025e-15	0
1194314	1480	R.VNVGAGSHPNKVK.V	sp|P21333|FLNA_HUMAN	3.23799e-15	0
1194312	18311	R.ALTVPELTQQVFDAK.N	sp|P07437|TBB5_HUMAN	3.258e-15	0
1194313	23897	R.NIPLLFLQNITGFM*VGR.E	sp|Q9HCC0|MCCB_HUMAN	3.2641e-15	0
1194314	27851	R.DPLTIAMETANADIVTLLR.L	sp|Q15027|ACAP1_HUMAN	3.27472e-15	0
1194313	11731	E.FVCEELDTPQDLEDK.I	T295_03955	3.27964e-15	0
1194313	4749	R.CPDGSTCCELPSGK.Y	sp|P28799|GRN_HUMAN	3.28616e-15	0
1194312	16449	R.ISIEMNGTLEDQLSHLK.Q	sp|O43707|ACTN4_HUMAN	3.28894e-15	0
[truncated: 109,128 more rows]

## Sheet: 02 - identified spectra <1%FDR
Job	Scan	Peptide	Protein	MSGF_SpecProb	% Spectral FDR
1194312	5663	R.GSYGSGGSSYGSGGGSYGSGGGGGGHGSYGSGSSSGGYR.G	Contaminant_K2C1_HUMAN	4.26484e-33	0
1194313	5836	R.GSYGSGGSSYGSGGGSYGSGGGGGGHGSYGSGSSSGGYR.G	Contaminant_K2C1_HUMAN	4.85859e-30	0
1194314	16815	R.TTGIVMDSGDGVTHTVPIYEGYALPHAILR.L	sp|P60709|ACTB_HUMAN	7.68408e-30	0
1194314	5461	R.GSYGSGGSSYGSGGGSYGSGGGGGGHGSYGSGSSSGGYR.G	Contaminant_K2C1_HUMAN	8.78426e-30	0
1194312	6423	R.GSYGSGGSSYGSGGGSYGSGGGGGGHGSYGSGSSSGGYR.G	Contaminant_K2C1_HUMAN	9.0927e-30	0
1194314	5453	R.GSYGSGGSSYGSGGGSYGSGGGGGGHGSYGSGSSSGGYR.G	Contaminant_K2C1_HUMAN	1.1157e-29	0
1194312	6160	R.GSYGSGGSSYGSGGGSYGSGGGGGGHGSYGSGSSSGGYR.G	Contaminant_K2C1_HUMAN	4.83182e-29	0
1194313	7943	K.AQGPAASAEEPKPVEAPAANSDQTVTVKE.-	sp|P80723|BASP1_HUMAN	1.3497e-28	0
1194314	5478	R.GSYGSGGSSYGSGGGSYGSGGGGGGHGSYGSGSSSGGYR.G	Contaminant_K2C1_HUMAN	1.44312e-28	0
1194314	7807	K.AQGPAASAEEPKPVEAPAANSDQTVTVKE.-	sp|P80723|BASP1_HUMAN	2.51882e-28	0
1194313	5591	R.GSYGSGGSSYGSGGGSYGSGGGGGGHGSYGSGSSSGGYR.G	Contaminant_K2C1_HUMAN	2.95082e-28	0
1194312	24016	K.VIHDNFGIVEGLMTTVHAITATQK.T	sp|P04406|G3P_HUMAN	4.09152e-28	0
1194312	24458	R.LVELNKEDLFALADIIDEIRLENFK.F	T295_05450	7.97696e-28	0
1194313	5615	R.GSYGSGGSSYGSGGGSYGSGGGGGGHGSYGSGSSSGGYR.G	Contaminant_K2C1_HUMAN	1.03966e-27	0
1194312	5884	R.GSYGSGGSSYGSGGGSYGSGGGGGGHGSYGSGSSSGGYR.G	Contaminant_K2C1_HUMAN	1.17286e-27	0
1194313	21264	R.LPEEWSQWLGGSSWPGYVRPLPPAAIESPAVAAPAYSR.A	sp|P04792|HSPB1_HUMAN	2.33432e-27	0
1194312	23235	K.EMAQYASNITSVLCQFPSQQIANILDSHAATLNR.K	sp|Q13085|ACACA_HUMAN	2.45765e-27	0
1194312	24144	R.LVELNKEDLFALADIIDEIRLENFK.F	T295_05450	2.57751e-27	0
1194313	5801	R.GGSGGSHGGGSGFGGESGGSYGGGEEASGSGGGYGGGSGK.S	Contaminant_K1C9_HUMAN	3.16465e-27	0
1194312	6817	R.GSYGSGGSSYGSGGGSYGSGGGGGGHGSYGSGSSSGGYR.G	Contaminant_K2C1_HUMAN	3.76048e-27	0
1194313	19516	R.FGGFGGPGGVGGLGGPGGFGPGGYPGGIHEVSVNQSLLQPLNVK.V	Contaminant_K22E_HUMAN	4.23482e-27	0
1194312	7422	R.GSYGSGGSSYGSGGGSYGSGGGGGGHGSYGSGSSSGGYR.G	Contaminant_K2C1_HUMAN	4.43029e-27	0
1194314	2103	R.GGSGGSYGGGGSGGGYGGGSGSR.G	Contaminant_K1C9_HUMAN	5.0293e-27	0
1194312	7723	R.GSYGSGGSSYGSGGGSYGSGGGGGGHGSYGSGSSSGGYR.G	Contaminant_K2C1_HUMAN	5.72825e-27	0
1194314	16804	R.TTGIVMDSGDGVTHTVPIYEGYALPHAILR.L	sp|P60709|ACTB_HUMAN	8.86976e-27	0
1194313	24146	R.LVELNKEDLFALADIIDEIRLENFK.F	T295_05450	1.05633e-26	0
1194314	6015	R.GSYGSGGSSYGSGGGSYGSGGGGGGHGSYGSGSSSGGYR.G	Contaminant_K2C1_HUMAN	1.10893e-26	0
1194313	23015	K.EMAQYASNITSVLCQFPSQQIANILDSHAATLNR.K	sp|Q13085|ACACA_HUMAN	1.52002e-26	0
1194313	16744	R.TTGIVMDSGDGVTHTVPIYEGYALPHAILR.L	sp|P60709|ACTB_HUMAN	1.75824e-26	0
1194313	23227	K.VIHDNFGIVEGLMTTVHAITATQK.T	sp|P04406|G3P_HUMAN	2.29742e-26	0
1194314	5736	R.GSYGSGGSSYGSGGGSYGSGGGGGGHGSYGSGSSSGGYR.G	Contaminant_K2C1_HUMAN	2.62168e-26	0
1194313	16763	R.TTGIVMDSGDGVTHTVPIYEGYALPHAILR.L	sp|P60709|ACTB_HUMAN	3.60826e-26	0
1194312	5604	R.GSYGSGGSSYGSGGGSYGSGGGGGGHGSYGSGSSSGGYRG.G	Contaminant_K2C1_HUMAN	5.79531e-26	0
1194314	10052	K.LVQDVANNTNEEAGDGTTTATVLAR.S	sp|P10809|CH60_HUMAN	5.92638e-26	0
1194313	5802	R.GGSGGSHGGGSGFGGESGGSYGGGEEASGSGGGYGGGSGK.S	Contaminant_K1C9_HUMAN	6.91831e-26	0
1194312	7727	K.AQGPAASAEEPKPVEAPAANSDQTVTVKE.-	sp|P80723|BASP1_HUMAN	7.14185e-26	0
1194314	25517	K.KLTPFIIQENLNLALNSASAIGCHVVNIGAEDLR.A	sp|P13797|PLST_HUMAN	8.1853e-26	0
1194314	14581	R.GSSGGGCFGGSSGGYGGLGGFGGGSFR.G	sp|P13645|K1C10_HUMAN	8.48697e-26	0
1194312	5553	R.GSYGSGGSSYGSGGGSYGSGGGGGGHGSYGSGSSSGGYRGG.S	Contaminant_K2C1_HUMAN	1.21381e-25	0
1194313	3945	R.GGGGGGYGSGGSSYGSGGGSYGSGGGGGGGR.G	Contaminant_K2C1_HUMAN	1.25036e-25	0
1194312	10037	R.FSSCGGGGGSFGAGGGFGSR.S	Contaminant_K2C1_HUMAN	1.47546e-25	0
1194313	10412	R.FSSCGGGGGSFGAGGGFGSR.S	Contaminant_K2C1_HUMAN	1.89908e-25	0
1194314	10230	R.FSSCGGGGGSFGAGGGFGSR.S	Contaminant_K2C1_HUMAN	1.89908e-25	0
1194312	16710	R.TTGIVMDSGDGVTHTVPIYEGYALPHAILR.L	sp|P60709|ACTB_HUMAN	1.93621e-25	0
1194312	9722	R.FSSCGGGGGSFGAGGGFGSR.S	Contaminant_K2C1_HUMAN	2.04541e-25	0
1194312	16618	R.TTGIVMDSGDGVTHTVPIYEGYALPHAILR.L	sp|P60709|ACTB_HUMAN	2.10001e-25	0
1194312	2231	R.GGSGGSYGGGGSGGGYGGGSGSR.G	Contaminant_K1C9_HUMAN	2.36156e-25	0
1194314	4140	R.GGGGGGYGSGGSSYGSGGGSYGSGGGGGGGR.G	Contaminant_K2C1_HUMAN	2.42504e-25	0
1194313	10630	R.SLGSVQAPSYGARPVSSAASVYAGAGGSGSR.I	sp|P05783|K1C18_HUMAN	2.80507e-25	0
1194312	3982	R.GGGGGGYGSGGSSYGSGGGSYGSGGGGGGGR.G	Contaminant_K2C1_HUMAN	3.05197e-25	0
1194314	26590	R.FQSSAVMALQEASEAYLVGLFEDTNLCAIHAK.R	sp|Q71DI3|H32_HUMAN	3.63794e-25	0
1194313	10102	R.FSSCGGGGGSFGAGGGFGSR.S	Contaminant_K2C1_HUMAN	4.79066e-25	0
1194314	14867	R.GGGFGGGSSFGGGSGFSGGGFGGGGFGGGR.F	sp|P35908|K22E_HUMAN	5.74065e-25	0
1194314	9907	R.FSSCGGGGGSFGAGGGFGSR.S	Contaminant_K2C1_HUMAN	6.25495e-25	0
1194314	5935	R.GGSGGSHGGGSGFGGESGGSYGGGEEASGSGGGYGGGSGK.S	Contaminant_K1C9_HUMAN	6.87456e-25	0
1194314	25397	K.MLDAEDIVNTARPDEKAIMTYVSSFYHAFSGAQK.A	sp|O43707|ACTN4_HUMAN	8.67348e-25	0
1194313	14465	R.GSSGGGCFGGSSGGYGGLGGFGGGSFR.G	sp|P13645|K1C10_HUMAN	8.93113e-25	0
1194314	5675	R.GGSGGSHGGGSGFGGESGGSYGGGEEASGSGGGYGGGSGK.S	Contaminant_K1C9_HUMAN	8.95568e-25	0
1194313	22981	K.EMAQYASNITSVLCQFPSQQIANILDSHAATLNR.K	sp|Q13085|ACACA_HUMAN	9.02694e-25	0
1194314	14537	R.GGGGSFGYSYGGGSGGGFSASSLGGGFGGGSR.G	Contaminant_K1C9_HUMAN	1.16674e-24	0
1194314	14956	K.SIVHPSYNSNTLNNDIMLIK.L	Contaminant_TRYP_BOVIN	1.18991e-24	0
1194313	9798	R.FSSCGGGGGSFGAGGGFGSR.S	Contaminant_K2C1_HUMAN	1.26778e-24	0
1194312	10331	R.FSSCGGGGGSFGAGGGFGSR.S	Contaminant_K2C1_HUMAN	1.32645e-24	0
1194314	3868	R.GGGGGGYGSGGSSYGSGGGSYGSGGGGGGGR.G	Contaminant_K2C1_HUMAN	1.71908e-24	0
1194314	10562	R.FSSCGGGGGSFGAGGGFGSR.S	Contaminant_K2C1_HUMAN	1.82995e-24	0
1194314	6513	R.GGSGGSHGGGSGFGGESGGSYGGGEEASGSGGGYGGGSGK.S	Contaminant_K1C9_HUMAN	2.02031e-24	0
1194312	18132	R.NVSTGDVNVEMNAAPGVDLTQLLNNM*R.S	Contaminant_K1C10_HUMAN	2.29715e-24	0
1194313	14427	R.GGGGSFGYSYGGGSGGGFSASSLGGGFGGGSR.G	Contaminant_K1C9_HUMAN	2.43434e-24	0
1194312	5873	R.GGSGGSHGGGSGFGGESGGSYGGGEEASGSGGGYGGGSGK.S	Contaminant_K1C9_HUMAN	2.47451e-24	0
1194314	10581	K.GYGYGQGAGTLSTDKGESLGIK.H	sp|P21291|CSRP1_HUMAN	3.00262e-24	0
1194314	10695	R.ISNSATYSGSVAPANSALGQTQPSDQDTLVQR.A	sp|Q96HC4|PDLI5_HUMAN	3.58655e-24	0
1194313	22734	R.SGSAADTQAVADAVTYQLGFHSIELNEPPLVHTAASLFK.E	sp|P28072|PSB6_HUMAN	3.8009e-24	0
1194313	3940	R.GGGGGGYGSGGSSYGSGGGSYGSGGGGGGGR.G	Contaminant_K2C1_HUMAN	3.81098e-24	0
1194313	3923	Y.SGGGGYSGGGCGGGSSGGGGGGGIGGCGGGSGGSVK.Y	sp|P23490|LORI_HUMAN	4.30357e-24	0
1194314	14534	R.GGGGSFGYSYGGGSGGGFSASSLGGGFGGGSR.G	Contaminant_K1C9_HUMAN	4.40561e-24	0
1194312	14775	R.GGGFGGGSSFGGGSGFSGGGFGGGGFGGGR.F	sp|P35908|K22E_HUMAN	4.78577e-24	0
1194313	10463	K.GYGYGQGAGTLSTDKGESLGIK.H	sp|P21291|CSRP1_HUMAN	5.05048e-24	0
1194312	22755	R.HGEEVTPEDVLSAAMYPDVFAHFK.D	sp|P11498|PYC_HUMAN	7.58129e-24	0
1194314	7564	K.AQGPAASAEEPKPVEAPAANSDQTVTVK.E	sp|P80723|BASP1_HUMAN	8.1336e-24	0
1194314	3865	R.GGGGGGYGSGGSSYGSGGGSYGSGGGGGGGR.G	Contaminant_K2C1_HUMAN	1.22987e-23	0
1194314	26571	R.FQSSAVMALQEASEAYLVGLFEDTNLCAIHAK.R	sp|Q71DI3|H32_HUMAN	1.32442e-23	0
1194314	11284	K.NHKEEMSQLTGQNSGDVNVEINVAPGKDLTK.T	Contaminant_K1C9_HUMAN	1.3521e-23	0
1194314	25834	R.LVELNKEDLFALADIIDEIRLENFK.F	T295_05450	1.64163e-23	0
1194313	5528	R.GSYGSGGSSYGSGGGSYGSGGGGGGHGSYGSGSSSGGYRG.G	Contaminant_K2C1_HUMAN	1.71534e-23	0
1194312	14470	R.GSSGGGCFGGSSGGYGGLGGFGGGSFR.G	sp|P13645|K1C10_HUMAN	1.82834e-23	0
1194314	15981	R.TTGIVM*DSGDGVTHTVPIYEGYALPHAILR.L	sp|P60709|ACTB_HUMAN	2.02387e-23	0
1194313	5728	R.SSGSPYGGGYGSGGGSGGYGSR.R	sp|P51991|ROA3_HUMAN	2.08532e-23	0
1194312	3983	R.GGGGGGYGSGGSSYGSGGGSYGSGGGGGGGR.G	Contaminant_K2C1_HUMAN	2.12723e-23	0
1194314	5369	R.GSYGSGGSSYGSGGGSYGSGGGGGGHGSYGSGSSSGGYRG.G	Contaminant_K2C1_HUMAN	2.26092e-23	0
1194313	14662	K.LQVEPAVDTSGVQCYGPGIEGQGVFR.E	sp|P21333|FLNA_HUMAN	2.27555e-23	0
1194312	19431	R.HGEEVTPEDVLSAAM*YPDVFAHFK.D	sp|P11498|PYC_HUMAN	2.71895e-23	0
1194314	26826	K.YSVWIGGSILASLSTFQQMWISKQEYDESGPSIVHR.K	sp|P60709|ACTB_HUMAN	2.92826e-23	0
1194314	26395	R.FQSSAVM*ALQEASEAYLVGLFEDTNLCAIHAK.R	sp|Q71DI3|H32_HUMAN	2.9922e-23	0
1194314	16256	R.GGGFGGGSGFGGGSGFGGGSGFSGGGFGGGGFGGGR.F	Contaminant_K22E_HUMAN	3.09919e-23	0
1194314	10881	R.FSSCGGGGGSFGAGGGFGSR.S	Contaminant_K2C1_HUMAN	3.11228e-23	0
1194314	14356	K.SISISVAGGGGGFGAAGGFGGR.G	Contaminant_K22E_HUMAN	3.12269e-23	0
1194314	20147	R.FGGFGGPGGVGGLGGPGGFGPGGYPGGIHEVSVNQSLLQPLNVK.V	Contaminant_K22E_HUMAN	3.37595e-23	0
1194314	4139	R.GGGGGGYGSGGSSYGSGGGSYGSGGGGGGGR.G	Contaminant_K2C1_HUMAN	3.43411e-23	0
1194313	2407	R.NQGGYGGSSSSSSYGSGR.R	sp|P09651|ROA1_HUMAN	3.65094e-23	0
1194314	2336	R.NQGGYGGSSSSSSYGSGR.R	sp|P09651|ROA1_HUMAN	3.65094e-23	0
1194312	15930	R.TTGIVM*DSGDGVTHTVPIYEGYALPHAILR.L	sp|P60709|ACTB_HUMAN	3.99186e-23	0
1194312	19306	K.LDSHAELLDATQHTLQQQIQTLVK.E	sp|Q15027|ACAP1_HUMAN	4.20152e-23	0
1194314	26078	R.YALQMEQLNGILLHLESELAQTR.A	sp|P05783|K1C18_HUMAN	4.77786e-23	0
1194313	25834	K.ENNIFYSPISITSALGMVLLGAK.D	sp|P29508|SPB3_HUMAN	4.7895e-23	0
1194314	25458	R.YCVQLSQIQAQISALEEQLQQIR.A	Contaminant_K1C10_HUMAN	6.39342e-23	0
1194314	25835	R.FQSSAVMALQEACEAYLVGLFEDTNLCAIHAK.R	sp|P68431|H31_HUMAN	6.50546e-23	0
1194313	9891	K.LVQDVANNTNEEAGDGTTTATVLAR.S	sp|P10809|CH60_HUMAN	7.10786e-23	0
1194314	8161	K.ASASGSGAQVGGPISSGSSASSVTVTR.S	sp|P02545|LMNA_HUMAN	7.5603e-23	0
1194314	15980	R.TTGIVM*DSGDGVTHTVPIYEGYALPHAILR.L	sp|P60709|ACTB_HUMAN	7.96623e-23	0
1194314	22030	R.LGLALNYSVFYYEIQNAPEQACHLAK.T	sp|P61981|1433G_HUMAN	8.71584e-23	0
1194314	12815	K.GSLGGGFSSGGFSGGSFSR.G	Contaminant_K1C10_HUMAN	9.24997e-23	0
1194314	21338	K.YPIEHGIITNWDDMEKIWHHTFYNELR.V	sp|P68032|ACTC_HUMAN	9.2784e-23	0
1194312	15292	K.SIVHPSYNSNTLNNDIMLIK.L	Contaminant_TRYP_BOVIN	9.28617e-23	0
1194312	12531	R.VAPEEHPVLLTEAPLNPK.A	sp|P60709|ACTB_HUMAN	9.2899e-23	0
1194314	25527	R.EAMQQADDWLGIPQVITPEEIVDPNVDEHSVMTYLSQFPK.A	sp|P21333|FLNA_HUMAN	9.43799e-23	0
1194314	26048	R.DGHNLISLLEVLSGDSLPR.E	sp|Q15149|PLEC_HUMAN	9.8072e-23	0
1194314	22083	R.LPEEWSQWLGGSSWPGYVRPLPPAAIESPAVAAPAYSR.A	sp|P04792|HSPB1_HUMAN	1.01171e-22	0
1194312	14885	R.HLLSESITDNLDTQITHTELH.L	T295_05450	1.14445e-22	0
1194314	25870	R.LVELNKEDLFALADIIDEIR.L	T295_05450	1.19215e-22	0
1194314	25704	R.GSTPEAAAQVVQWVSFADSDIVPPASTWVFPTLGIMHHNK.Q	sp|P26641|EF1G_HUMAN	1.20115e-22	0
1194312	20439	R.NVSTGDVNVEM*NAAPGVDLTQLLNNMR.S	Contaminant_K1C10_HUMAN	1.33536e-22	0
1194313	14417	R.GGGGSFGYSYGGGSGGGFSASSLGGGFGGGSR.G	Contaminant_K1C9_HUMAN	1.60597e-22	0
1194312	14305	K.SISISVAGGGGGFGAAGGFGGR.G	Contaminant_K22E_HUMAN	1.67625e-22	0
1194314	6467	R.GGSGGSHGGGSGFGGESGGSYGGGEEASGSGGGYGGGSGK.S	Contaminant_K1C9_HUMAN	1.71466e-22	0
1194312	4251	R.GGGGGGYGSGGSSYGSGGGSYGSGGGGGGGR.G	Contaminant_K2C1_HUMAN	1.75479e-22	0
1194314	21545	R.LLQDSVDFSLADAINTEFK.N	sp|P08670|VIME_HUMAN	1.85e-22	0
1194312	17954	K.DIENQYETQITQIEHEVSSSGQEVQSSAK.E	Contaminant_K1C9_HUMAN	1.90397e-22	0
1194314	22998	K.WELLQQM*NVGTRPINLEPIFQGYIDSLKR.Y	Contaminant_K22E_HUMAN	2.09927e-22	0
1194314	1334	R.SGQSSYGQHSSGSSQSSGYGQHGSR.Q	sp|Q5D862|FILA2_HUMAN	2.10511e-22	0
1194312	20772	K.TAFDEAIAELDTLNEDSYK.D	sp|P27348|1433T_HUMAN	2.10681e-22	0
1194313	18209	R.NVSTGDVNVEMNAAPGVDLTQLLNNM*R.S	Contaminant_K1C10_HUMAN	2.20754e-22	0
1194313	20774	R.LLQDSVDFSLADAINTEFK.N	sp|P08670|VIME_HUMAN	2.29284e-22	0
1194312	2431	R.NQGGYGGSSSSSSYGSGR.R	sp|P09651|ROA1_HUMAN	2.36803e-22	0
1194312	23237	K.EMAQYASNITSVLCQFPSQQIANILDSHAATLNR.K	sp|Q13085|ACACA_HUMAN	2.4672e-22	0
1194312	16062	K.SAYPGQITSNMFCAGYLEGGK.D	Contaminant_TRYP_BOVIN	2.52346e-22	0
1194314	12700	R.VAPEEHPVLLTEAPLNPK.A	sp|P60709|ACTB_HUMAN	2.75242e-22	0
1194314	2516	R.GGSGGSYGGGGSGGGYGGGSGSR.G	Contaminant_K1C9_HUMAN	2.86302e-22	0
1194312	19583	R.EADIDGDGQVNYEEFVQMMTAK.-	sp|P62158|CALM_HUMAN	2.87737e-22	0
1194314	14319	K.DLYANTVLSGGTTM*YPGIADR.M	sp|P60709|ACTB_HUMAN	2.99799e-22	0
1194314	25625	K.STAISLFYELSENDLNFIK.Q	sp|P13639|EF2_HUMAN	3.17715e-22	0
1194313	17887	K.DIENQYETQITQIEHEVSSSGQEVQSSAK.E	Contaminant_K1C9_HUMAN	3.40625e-22	0
1194312	22984	K.VQAERPDTMLGVVCGALHVADVSLR.N	sp|Q13085|ACACA_HUMAN	3.83615e-22	0
1194313	12539	R.VAPEEHPVLLTEAPLNPK.A	sp|P60709|ACTB_HUMAN	3.8429e-22	0
1194312	22592	R.SVVEFLQGYIGVPHGGFPEPFR.S	sp|P11498|PYC_HUMAN	3.99327e-22	0
1194314	10471	R.AEDSGEYHCVYHFVSAPK.A	sp|Q9Y639|NPTN_HUMAN	4.02503e-22	0
1194314	4443	R.GGGGGGYGSGGSSYGSGGGSYGSGGGGGGGR.G	Contaminant_K2C1_HUMAN	4.10889e-22	0
1194314	22451	K.NYSPYYNTIDDLKDQIVDLTVGNNK.T	Contaminant_K1C9_HUMAN	4.18452e-22	0
1194312	17944	K.DIENQYETQITQIEHEVSSSGQEVQSSAK.E	Contaminant_K1C9_HUMAN	4.70638e-22	0
1194314	16666	K.SKELTTEIDNNIEQISSYKSEITELRR.N	Contaminant_K1C10_HUMAN	5.03909e-22	0
1194313	21504	K.DGNASGTTLLEALDCILPPTRPTDKPLR.L	sp|P68104|EF1A1_HUMAN	5.13574e-22	0
1194314	9112	R.MSGECAPNVSVSVSTSHTTISGGGSR.G	Contaminant_K2C1_HUMAN	5.41691e-22	0
1194314	19592	K.LDSHAELLDATQHTLQQQIQTLVK.E	sp|Q15027|ACAP1_HUMAN	5.43681e-22	0
1194312	20539	R.SLGQNPTEAELQDM*INEVDADGNGTIDFPEFLTM*M*AR.K	sp|P62158|CALM_HUMAN	6.60017e-22	0
1194312	14433	R.GGGGSFGYSYGGGSGGGFSASSLGGGFGGGSR.G	Contaminant_K1C9_HUMAN	6.69502e-22	0
1194312	19499	R.FGGFGGPGGVGGLGGPGGFGPGGYPGGIHEVSVNQSLLQPLNVK.V	Contaminant_K22E_HUMAN	6.75063e-22	0
1194314	27184	R.ALMLQGVDLLADAVAVTMGPK.G	sp|P10809|CH60_HUMAN	6.77711e-22	0
1194313	2930	R.GGSGGGGSISGGGYGSGGGSGGR.Y	Contaminant_K22E_HUMAN	6.89797e-22	0
1194313	25313	R.ALMLQGVDLLADAVAVTMGPK.G	sp|P10809|CH60_HUMAN	7.65271e-22	0
1194312	4360	R.GGGGGGYGSGGSSYGSGGGSYGSGGGGGGGR.G	Contaminant_K2C1_HUMAN	8.23543e-22	0
1194312	16964	R.FLEQQNQVLQTKWELLQQVDTSTR.T	Contaminant_K2C1_HUMAN	8.69909e-22	0
1194314	7785	R.HGSGSGQSSSYSPYGSGSGWSSSR.G	sp|Q86YZ3|HORN_HUMAN	8.86105e-22	0
1194314	17931	K.VLYDAEISQIHQSVTDTNVILSMDNSR.N	Contaminant_K22E_HUMAN	9.42958e-22	0
1194314	21198	R.VEQIAAIAQELNELDYYDSPSVNAR.C	sp|P12814|ACTN1_HUMAN	1.11497e-21	0
1194314	26175	K.LIIVSNPVDILTYVAWK.L	sp|Q9BYZ2|LDH6B_HUMAN	1.17903e-21	0
1194312	22795	K.EM*AQYASNITSVLCQFPSQQIANILDSHAATLNR.K	sp|Q13085|ACACA_HUMAN	1.25407e-21	0
1194313	16070	K.SAYPGQITSNMFCAGYLEGGK.D	Contaminant_TRYP_BOVIN	1.29232e-21	0
1194314	8097	R.NMGGPYGGGNYGPGGSGGSGGYGGR.S	sp|P22626|ROA2_HUMAN	1.30901e-21	0
1194314	14207	R.KDLYANTVLSGGTTMYPGIADR.M	sp|P60709|ACTB_HUMAN	1.34062e-21	0
1194314	26365	K.KIDFSEFLSLLGDIATDYHK.Q	sp|P31151|S10A7_HUMAN	1.63626e-21	0
1194313	21654	K.NPDDPDTVDVIMHMLDR.D	sp|Q5D862|FILA2_HUMAN	1.67863e-21	0
1194314	1663	H.SGGSGGGHSGGSGGNYGGGSGSGGGSGGGYGGGSGSR.G	Contaminant_K1C9_HUMAN	1.98235e-21	0
1194313	23981	K.STAISLFYELSENDLNFIK.Q	sp|P13639|EF2_HUMAN	2.11546e-21	0
1194314	26039	K.ATPPQIVNGDQYCGDYELFVEAVEQNTLQEFLK.L	sp|Q9H299|SH3L3_HUMAN	2.17709e-21	0
1194314	11766	R.M*SGDLSSNVTVSVTSSTISSNVASK.A	Contaminant_K22E_HUMAN	2.2207e-21	0
1194314	14955	K.SKELTTEIDNNIEQISSYK.S	Contaminant_K1C10_HUMAN	2.24632e-21	0
1194312	22089	K.NYSPYYNTIDDLKDQIVDLTVGNNK.T	Contaminant_K1C9_HUMAN	2.24766e-21	0
1194314	27144	R.YCVQLSQIQGLIGSVEEQLAQLR.C	sp|Q04695|K1C17_HUMAN	2.30545e-21	0
1194313	14899	K.SKELTTEIDNNIEQISSYK.S	Contaminant_K1C10_HUMAN	2.38237e-21	0
1194314	13714	K.GLVEPVDVVDNADGTQTVNYVPSR.E	sp|P21333|FLNA_HUMAN	2.38543e-21	0
1194314	11820	K.SKAEAESLYQSKYEELQITAGR.H	Contaminant_K2C1_HUMAN	2.48456e-21	0
1194314	17939	K.VLYDAEISQIHQSVTDTNVILSMDNSR.N	Contaminant_K22E_HUMAN	2.48748e-21	0
1194314	25695	R.DYSKYYKTIDDLKNQILNLTTDNANILLQIDNAR.L	Contaminant_K1C10_HUMAN	2.50318e-21	0
1194312	10554	R.SLGSVQAPSYGARPVSSAASVYAGAGGSGSR.I	sp|P05783|K1C18_HUMAN	2.51775e-21	0
1194314	22710	R.TDLEMQIEGLKEELAYLR.K	sp|P08779|K1C16_HUMAN	2.58845e-21	0
1194312	16696	K.SIVHPSYNSNTLNNDIMLIK.L	Contaminant_TRYP_BOVIN	2.63889e-21	0
1194314	1201	K.ITTGSSSAGTQSSTSNR.L	sp|O14974|MYPT1_HUMAN	2.66736e-21	0
1194314	7586	R.LLEGEDAHLSSQQASGQSYSSR.E	sp|P08779|K1C16_HUMAN	2.69771e-21	0
1194312	22039	K.VIHDNFGIVEGLM*TTVHAITATQK.T	sp|P04406|G3P_HUMAN	2.9588e-21	0
1194313	19924	K.SINPDEAVAYGAAVQAAILSGDK.S	sp|P11142|HSP7C_HUMAN	2.99805e-21	0
1194314	16254	K.SAYPGQITSNMFCAGYLEGGK.D	Contaminant_TRYP_BOVIN	3.02399e-21	0
1194314	5729	R.GGSGGSHGGGSGFGGESGGSYGGGEEASGSGGGYGGGSGK.S	Contaminant_K1C9_HUMAN	3.03836e-21	0
1194313	20171	R.EDPVSCAFVVLMAHGR.E	sp|P31944|CASPE_HUMAN	3.10257e-21	0
1194314	13279	K.EIETYHNLLEGGQEDFESSGAGK.I	Contaminant_K1C9_HUMAN	3.13662e-21	0
1194313	9004	R.MSGECAPNVSVSVSTSHTTISGGGSR.G	Contaminant_K2C1_HUMAN	3.43878e-21	0
1194313	17889	K.DIENQYETQITQIEHEVSSSGQEVQSSAK.E	Contaminant_K1C9_HUMAN	3.64958e-21	0
1194312	16213	R.VASISLPTSCASAGTQCLISGWGNTK.S	Contaminant_TRYP_BOVIN	3.73764e-21	0
1194312	12809	R.TIQVENSHLILTGAGALNK.V	sp|Q13085|ACACA_HUMAN	3.75859e-21	0
1194312	2182	R.GPYESGSGHSSGLGHR.E	sp|Q86YZ3|HORN_HUMAN	3.98922e-21	0
1194314	2045	R.GPYESGSGHSSGLGHR.E	sp|Q86YZ3|HORN_HUMAN	3.98922e-21	0
1194312	17432	K.ALYENTLNFIQDKGANHALLWGSK.G	T295_05450	4.12423e-21	0
1194314	6842	R.HGGGGGGFGGGGFGSR.S	Contaminant_K22E_HUMAN	4.32406e-21	0
1194314	2374	R.GGSGGSYGGGGSGGGYGGGSGSR.G	Contaminant_K1C9_HUMAN	4.36855e-21	0
1194313	12446	K.YTPVQQGPVGVNVTYGGDPIPK.S	sp|P21333|FLNA_HUMAN	4.54264e-21	0
1194313	23552	R.MPCAEDYLSVVLNQLCVLHEK.T	Contaminant_ALBU_HUMAN	4.56035e-21	0
1194313	16391	K.TIGGGDDSFNTFFSETGAGK.H	sp|P68363|TBA1B_HUMAN	4.58905e-21	0
1194314	26287	R.FQSAAIGALQEASEAYLVGLFEDTNLCAIHAK.R	sp|P84243|H33_HUMAN	4.64572e-21	0
1194312	20488	R.VEQIAAIAQELNELDYYDSPSVNAR.C	sp|P12814|ACTN1_HUMAN	4.84164e-21	0
1194314	22837	K.SLNWSSFVDNTFAEEFTTQNQK.S	sp|Q9UHB6|LIMA1_HUMAN	5.15713e-21	0
1194314	7827	R.HGSGSGQSSSYGPYGSGSGWSSSR.G	sp|Q86YZ3|HORN_HUMAN	5.22842e-21	0
1194312	6148	R.GGSGGSHGGGSGFGGESGGSYGGGEEASGSGGGYGGGSGK.S	Contaminant_K1C9_HUMAN	5.29197e-21	0
1194314	12940	K.VHSPSGALEECYVTEIDQDKYAVR.F	sp|P21333|FLNA_HUMAN	5.39503e-21	0
1194313	14630	K.LQVEPAVDTSGVQCYGPGIEGQGVFR.E	sp|P21333|FLNA_HUMAN	5.60026e-21	0
1194313	14970	K.SIVHPSYNSNTLNNDIMLIK.L	Contaminant_TRYP_BOVIN	5.75016e-21	0
1194313	8092	K.CDMEVSCPDGYTCCR.L	sp|P28799|GRN_HUMAN	6.00574e-21	0
1194313	2855	R.TGSSQSSCCGQYGSGGSQSCSNGQHEYGSCGR.F	sp|Q5D862|FILA2_HUMAN	6.08771e-21	0
1194313	23185	K.YAPTEAQLNAVDALIDSMSLAK.K	sp|P13010|XRCC5_HUMAN	6.44473e-21	0
1194314	12788	R.KAGTQIENIDEDFRDGLK.L	sp|O43707|ACTN4_HUMAN	6.49514e-21	0
1194314	15050	R.ISIEMHGTLEDQLSHLR.Q	sp|P12814|ACTN1_HUMAN	6.95377e-21	0
1194312	16979	R.FLEQQNQVLQTKWELLQQVDTSTR.T	Contaminant_K2C1_HUMAN	7.11181e-21	0
1194313	10342	R.AEDSGEYHCVYHFVSAPK.A	sp|Q9Y639|NPTN_HUMAN	7.1994e-21	0
1194312	18044	R.EEGPYEVEVTYDGVPVPGSPFPLEAVAPTKPSK.V	sp|P21333|FLNA_HUMAN	7.35355e-21	0
1194314	27953	K.YSVWIGGSILASLSTFQQMWISK.P	sp|P63267|ACTH_HUMAN	7.44894e-21	0
1194314	6223	R.FNAHGDANTIVCNSK.D	sp|P09382|LEG1_HUMAN	7.52389e-21	0
1194314	14115	R.KDLYANTVLSGGTTMYPGIADR.M	sp|P60709|ACTB_HUMAN	7.7187e-21	0
1194314	16264	K.SAYPGQITSNMFCAGYLEGGK.D	Contaminant_TRYP_BOVIN	7.78785e-21	0
1194313	20483	R.NVSTGDVNVEM*NAAPGVDLTQLLNNMR.S	Contaminant_K1C10_HUMAN	7.992e-21	0
1194314	24562	R.YALQM*EQLNGILLHLESELAQTR.A	sp|P05783|K1C18_HUMAN	8.22878e-21	0
1194314	12318	K.SADESGQALLAAGHYASDEVR.E	sp|Q13813|SPTN1_HUMAN	8.43057e-21	0
1194313	16062	K.SAYPGQITSNMFCAGYLEGGK.D	Contaminant_TRYP_BOVIN	8.43824e-21	0
1194313	25391	K.ENNIFYSPISITSALGM*VLLGAK.D	sp|P29508|SPB3_HUMAN	8.8014e-21	0
1194313	21537	K.NYSPYYNTIDDLKDQIVDLTVGNNK.T	Contaminant_K1C9_HUMAN	9.06819e-21	0
1194312	23146	K.DYLKPIFEIDPIALKDLVGMESQK.K	T295_05450	9.39706e-21	0
1194314	22419	K.DGNASGTTLLEALDCILPPTRPTDKPLR.L	sp|P68104|EF1A1_HUMAN	9.70284e-21	0
1194312	20203	K.AIMTYVSSFYHAFSGAQK.A	sp|O43707|ACTN4_HUMAN	9.82337e-21	0
1194314	5022	R.FSSSGGGGGGGRFSSSSGYGGGSSR.V	sp|P35527|K1C9_HUMAN	1.018e-20	0
1194314	14405	K.DLYANTVLSGGTTM*YPGIADR.M	sp|P60709|ACTB_HUMAN	1.06287e-20	0
1194314	24140	K.WELLQQM*NVGTRPINLEPIFQGYIDSLK.R	Contaminant_K22E_HUMAN	1.06647e-20	0
1194314	19719	K.SDLEMQYETLQEELMALKK.N	Contaminant_K1C9_HUMAN	1.06913e-20	0
1194314	26120	R.IM*SLVDPNHSGLVTFQAFIDFMSR.E	sp|O43707|ACTN4_HUMAN	1.0966e-20	0
1194314	22360	R.KSDLFQDDLYPDTAGPEAALEAEEWFEGK.N	sp|Q9ULV4|COR1C_HUMAN	1.10173e-20	0
1194313	14237	K.AMLSGPGQFAENETNEVNFR.E	sp|Q15369|ELOC_HUMAN	1.23478e-20	0
1194314	28925	R.VGATAAVYSAAILEYLTAEVLELAGNASK.D	sp|P0C0S5|H2AZ_HUMAN	1.25698e-20	0
1194313	13413	R.IINEPTAAAIAYGLDKR.E	sp|P11021|GRP78_HUMAN	1.27664e-20	0
1194312	19970	K.VIHDNFGIVEGLM*TTVHAITATQK.T	sp|P04406|G3P_HUMAN	1.27755e-20	0
1194314	20583	R.KDYLKPIFEIDPIALKDLVGMESQKK.A	T295_05450	1.34939e-20	0
1194314	25935	K.GDLENAFLNLVQCIQNKPLYFADR.L	sp|P07355|ANXA2_HUMAN	1.36473e-20	0
1194313	11316	R.VFDKDGNGYISAAELR.H	sp|P62158|CALM_HUMAN	1.37296e-20	0
1194313	13203	K.EIETYHNLLEGGQEDFESSGAGK.I	Contaminant_K1C9_HUMAN	1.41112e-20	0
1194313	25266	R.NLPQYVSNELLEEAFSVFGQVER.A	sp|Q15233|NONO_HUMAN	1.42868e-20	0
1194313	20239	R.CPEALFQPSFLGMESCGIHETTFNSIMK.C	sp|P60709|ACTB_HUMAN	1.47355e-20	0
1194313	10468	R.GQVGGDVNVEM*DAAPGVDLSR.I	sp|P02533|K1C14_HUMAN	1.50646e-20	0
1194314	27917	K.IGGILANELSVDEAALHAAVIAINEAIDR.R	sp|P46940|IQGA1_HUMAN	1.51646e-20	0
1194312	22657	R.TDLEMQIEGLKEELAYLR.K	sp|P08779|K1C16_HUMAN	1.55167e-20	0
1194312	25404	K.YSVWIGGSILASLSTFQQMWISKQEYDESGPSIVHR.K	sp|P60709|ACTB_HUMAN	1.61053e-20	0
1194312	9287	R.AIGGGLSSVGGGSSTIK.Y	sp|P02538|K2C6A_HUMAN	1.63131e-20	0
1194314	9455	R.AIGGGLSSVGGGSSTIK.Y	sp|P02538|K2C6A_HUMAN	1.63131e-20	0
1194314	2902	R.GGSGGSYGGGGSGGGYGGGSGSR.G	Contaminant_K1C9_HUMAN	1.63705e-20	0
1194314	5639	R.GSYGSGGSSYGSGGGSYGSGGGGGGHGSYGSGSSSGGYRG.G	Contaminant_K2C1_HUMAN	1.79557e-20	0
1194313	23471	R.QAAPCVLFFDELDSIAK.A	sp|P55072|TERA_HUMAN	1.81801e-20	0
1194312	4102	R.GGGGGGYGSGGSSYGSGGGSYGSGGGGGGGR.G	Contaminant_K2C1_HUMAN	1.85022e-20	0
1194312	21595	R.FQAQSLGTTYIYDIPEMFR.Q	sp|Q13085|ACACA_HUMAN	1.87897e-20	0
1194314	26403	R.QQPPDLVEFAVEYFTR.L	sp|P13861|KAP2_HUMAN	1.896e-20	0
1194312	12511	R.KDLYANTVLSGGTTM*YPGIADR.M	sp|P60709|ACTB_HUMAN	1.98625e-20	0
1194314	25543	R.NLDLDSIIAEVKAQYEEIAQR.S	Contaminant_K22E_HUMAN	2.00288e-20	0
1194313	21517	K.VEGTEPTTAFNLFVGNLNFNK.S	sp|P19338|NUCL_HUMAN	2.02437e-20	0
1194314	2841	R.GGSGGGGSISGGGYGSGGGSGGR.Y	Contaminant_K22E_HUMAN	2.05721e-20	0
1194312	11268	R.VFDKDGNGYISAAELR.H	sp|P62158|CALM_HUMAN	2.08267e-20	0
1194313	14207	R.VINEPTAAALAYGLDK.S	sp|P38646|GRP75_HUMAN	2.12953e-20	0
1194314	26556	K.LPESENLQEFWDNLIGGVDMVTDDDRR.W	sp|P49327|FAS_HUMAN	2.28736e-20	0
1194313	25832	K.ENNIFYSPISITSALGMVLLGAK.D	sp|P29508|SPB3_HUMAN	2.31194e-20	0
1194312	13462	R.KDDPVTNLNNAFEVAEK.Y	sp|O43707|ACTN4_HUMAN	2.43097e-20	0
1194314	26582	R.FQSSAVMALQEASEAYLVGLFEDTNLCAIHAK.R	sp|Q71DI3|H32_HUMAN	2.48453e-20	0
1194313	21770	R.TDLEMQIEGLKEELAYLR.K	sp|P08779|K1C16_HUMAN	2.49161e-20	0
1194312	18774	R.AYSEALAAFGNGALFVEK.F	sp|P11498|PYC_HUMAN	2.51094e-20	0
1194314	9206	R.DVDIIDHHDNTYTVK.Y	sp|P21333|FLNA_HUMAN	2.53764e-20	0
1194314	23046	K.WELLQQM*NVGTRPINLEPIFQGYIDSLKR.Y	Contaminant_K22E_HUMAN	2.58223e-20	0
1194314	22564	K.SADFVVEAIGDDVGTLGFSVEGPSQAK.I	sp|P21333|FLNA_HUMAN	2.59873e-20	0
1194314	6607	K.GAEAANVTGPGGVPVQGSK.Y	sp|P67809|YBOX1_HUMAN	2.67471e-20	0
1194314	20467	K.AIMTYVSSFYHAFSGAQK.A	sp|O43707|ACTN4_HUMAN	2.68681e-20	0
1194312	15650	K.SIVHPSYNSNTLNNDIMLIK.L	Contaminant_TRYP_BOVIN	2.71957e-20	0
1194314	21139	R.SIVDYKPNLDLLEQQHQLIQEALIFDNK.H	sp|O43707|ACTN4_HUMAN	2.75322e-20	0
1194313	24784	R.FQSSAVMALQEASEAYLVGLFEDTNLCAIHAK.R	sp|Q71DI3|H32_HUMAN	2.81444e-20	0
1194312	13295	K.EIETYHNLLEGGQEDFESSGAGK.I	Contaminant_K1C9_HUMAN	2.87069e-20	0
1194314	22345	R.VFTTQELVQAFTHAPATLEADR.G	sp|O95433|AHSA1_HUMAN	2.93698e-20	0
1194312	20794	R.ILAIGLINEALDEGDAQK.T	sp|P46940|IQGA1_HUMAN	2.95711e-20	0
1194313	23001	K.MTLVASEDYGDTLAAIQGLLK.K	sp|Q13813|SPTN1_HUMAN	2.98606e-20	0
1194314	27567	R.LNTIPLFVQLLYSSVENIQR.V	sp|P14923|PLAK_HUMAN	3.19041e-20	0
1194313	8186	K.ASASGSGAQVGGPISSGSSASSVTVTR.S	sp|P02545|LMNA_HUMAN	3.19778e-20	0
1194312	17004	K.LQVELDNVTGLLSQSDSK.S	sp|P35579|MYH9_HUMAN	3.44594e-20	0
1194314	9715	R.NSNLVGAAHEELQQSR.I	sp|P02545|LMNA_HUMAN	3.45105e-20	0
1194312	15984	K.SAYPGQITSNMFCAGYLEGGK.D	Contaminant_TRYP_BOVIN	3.5222e-20	0
1194312	23576	R.YALQM*EQLNGILLHLESELAQTR.A	sp|P05783|K1C18_HUMAN	3.55079e-20	0
1194314	7562	R.GSGGLGGACGGAGFGSR.S	sp|P02538|K2C6A_HUMAN	3.56754e-20	0
1194312	24581	R.DPSLPLLELQDIMTSVSGR.I	sp|Q13085|ACACA_HUMAN	3.68627e-20	0
1194312	10597	K.KNHKEEMSQLTGQNSGDVNVEINVAPGKDLTK.T	Contaminant_K1C9_HUMAN	3.72664e-20	0
1194312	7983	R.HGSGSGQSSSYGPYGSGSGWSSSR.G	sp|Q86YZ3|HORN_HUMAN	3.7284e-20	0
1194312	16430	K.SAYPGQITSNMFCAGYLEGGK.D	Contaminant_TRYP_BOVIN	3.76272e-20	0
1194313	20132	R.KDYLKPIFEIDPIALKDLVGMESQKK.A	T295_05450	3.77468e-20	0
1194314	5707	R.GGSGGSHGGGSGFGGESGGSYGGGEEASGSGGGYGGGSGK.S	Contaminant_K1C9_HUMAN	3.78459e-20	0
1194314	18687	R.ILVLFEGLNSIKKDDLENR.L	T295_03955	3.78572e-20	0
1194312	14947	K.QVGYENAGTVEFLVDR.H	sp|P11498|PYC_HUMAN	3.86252e-20	0
1194313	8536	R.M*SGECAPNVSVSVSTSHTTISGGGSR.G	Contaminant_K2C1_HUMAN	3.97147e-20	0
1194312	1498	R.GGSSSGGGYGSGGGGSSSVK.G	Contaminant_K22E_HUMAN	3.98246e-20	0
1194313	22309	K.TAFDEAIAELDTLSEESYK.D	sp|P63104|1433Z_HUMAN	4.09716e-20	0
1194314	23476	K.TLVLSNLSYSATEETLQEVFEK.A	sp|P19338|NUCL_HUMAN	4.231e-20	0
1194314	11821	R.GQTGGDVNVEMDAAPGVDLSR.I	sp|P08779|K1C16_HUMAN	4.31185e-20	0
1194314	22820	K.NYSPYYNTIDDLKDQIVDLTVGNNK.T	Contaminant_K1C9_HUMAN	4.45758e-20	0
1194313	21024	K.EGSLSPASVGSDTLSDLGISSLQDGLALHIR.S	sp|Q13085|ACACA_HUMAN	4.56043e-20	0
1194313	20616	K.GHYTEGAELVDSVLDVVR.K	sp|P07437|TBB5_HUMAN	4.69738e-20	0
1194314	2181	R.HGSGSGHSSSYGQHGSGSGWSSSSGR.H	sp|Q86YZ3|HORN_HUMAN	4.80701e-20	0
1194313	16302	R.VASISLPTSCASAGTQCLISGWGNTK.S	Contaminant_TRYP_BOVIN	4.84077e-20	0
1194313	20250	K.LCYVALDFEQEMATAASSSSLEK.S	sp|P60709|ACTB_HUMAN	5.01552e-20	0
1194312	20190	K.AYNMVDIIHSVVDER.E	sp|P05166|PCCB_HUMAN	5.08746e-20	0
1194314	12907	K.VHSPSGALEECYVTEIDQDKYAVR.F	sp|P21333|FLNA_HUMAN	5.1903e-20	0
1194314	3326	R.HGSGSGQSSSYGPYR.S	sp|Q86YZ3|HORN_HUMAN	5.40879e-20	0
1194314	23532	K.DYLKPIFEIDPIALKDLVGMESQK.K	T295_05450	5.44446e-20	0
1194313	23825	R.YCVQLSQIQAQISALEEQLQQIR.A	Contaminant_K1C10_HUMAN	5.49773e-20	0
1194314	27542	K.HGITQANELVNLTEFFVNHILPDLK.S	sp|P55060|XPO2_HUMAN	5.56013e-20	0
1194313	11235	R.EEIQSSISGVTAAYNR.E	sp|P46940|IQGA1_HUMAN	5.77098e-20	0
1194312	16447	K.TIGGGDDSFNTFFSETGAGK.H	sp|P68363|TBA1B_HUMAN	5.80222e-20	0
1194313	20763	R.ILAIGLINEALDEGDAQK.T	sp|P46940|IQGA1_HUMAN	5.81396e-20	0
1194312	20630	K.EPLFGISTGNLITGLAAGAK.T	sp|P31327|CPSM_HUMAN	5.83147e-20	0
1194312	21210	K.AM*GIMNSFVNDIFER.I	sp|O60814|H2B1K_HUMAN	6.01897e-20	0
1194313	20220	K.LCYVALDFEQEMATAASSSSLEK.S	sp|P60709|ACTB_HUMAN	6.07892e-20	0
1194314	15319	K.SIVHPSYNSNTLNNDIMLIK.L	Contaminant_TRYP_BOVIN	6.15676e-20	0
1194314	9119	R.MSGECAPNVSVSVSTSHTTISGGGSR.G	Contaminant_K2C1_HUMAN	6.25178e-20	0
1194312	19621	K.M*ASTFIGNSTAIQELFK.R	sp|Q9BUF5|TBB6_HUMAN	6.31234e-20	0
1194314	27187	R.GVDNTFADELVELSTALEHQEYITFLEDLK.S	sp|Q07021|C1QBP_HUMAN	6.47891e-20	0
1194313	25979	K.YSVWIGGSILASLSTFQQMWISK.P	sp|P63267|ACTH_HUMAN	6.77756e-20	0
1194314	14735	K.ICDQWDALGSLTHSR.R	sp|O43707|ACTN4_HUMAN	6.8004e-20	0
1194313	20032	K.AIMTYVSSFYHAFSGAQK.A	sp|O43707|ACTN4_HUMAN	6.88888e-20	0
1194314	26844	R.GVDLDQLLDMSYEQLMQLYSAR.Q	sp|P62841|RS15_HUMAN	7.19908e-20	0
1194313	20475	R.VEQIAAIAQELNELDYYDSPSVNAR.C	sp|P12814|ACTN1_HUMAN	7.20561e-20	0
1194314	5762	K.AAFGGSGGRGSSSGGGYSSGSSSYGSGGR.Q	Contaminant_K22E_HUMAN	7.20695e-20	0
1194313	8161	R.NMGGPYGGGNYGPGGSGGSGGYGGR.S	sp|P22626|ROA2_HUMAN	7.33734e-20	0
1194313	23569	R.EVAAFAQFGSDLDAATQQLLSR.G	sp|P25705|ATPA_HUMAN	7.33837e-20	0
1194314	26168	K.LIIVSNPVDILTYVAWK.L	sp|Q9BYZ2|LDH6B_HUMAN	7.46985e-20	0
1194314	20005	R.FGGFGGPGGVGGLGGPGGFGPGGYPGGIHEVSVNQSLLQPLNVK.V	Contaminant_K22E_HUMAN	7.79782e-20	0
1194314	22525	R.QMQLENVSVALEFLDR.E	sp|O75369|FLNB_HUMAN	7.83167e-20	0
1194313	24591	R.QQPPDLVEFAVEYFTR.L	sp|P13861|KAP2_HUMAN	7.97993e-20	0
1194312	22348	K.TAFDEAIAELDTLSEESYK.D	sp|P63104|1433Z_HUMAN	8.05982e-20	0
1194313	21573	K.NYSPYYNTIDDLKDQIVDLTVGNNK.T	Contaminant_K1C9_HUMAN	8.33377e-20	0
1194314	19144	R.AIFLADGNVFTTGFSR.M	sp|Q9ULV4|COR1C_HUMAN	8.60722e-20	0
1194313	10211	R.SVGGSGGGSFGDNLVTR.S	sp|P02545|LMNA_HUMAN	9.20053e-20	0
1194313	16246	K.SIVHPSYNSNTLNNDIMLIKLKSAASLNSR.V	Contaminant_TRYP_BOVIN	9.47438e-20	0
1194314	23587	K.GLVLIAFSQYLQQCPFDEHVK.L	Contaminant_ALBU_BOVIN	9.4831e-20	0
1194313	23023	K.TISQEFLTPGKLEINFEELLK.Q	sp|Q0ZGT2|NEXN_HUMAN	9.56815e-20	0
1194313	22814	R.AGTLSITEFADMLSGNAGGFR.S	sp|Q15149|PLEC_HUMAN	9.69401e-20	0
1194313	9312	R.LLEGEDAHLSSSQFSSGSQSSR.D	sp|P02533|K1C14_HUMAN	9.83584e-20	0
1194313	18224	R.IITITGTQDQIQNAQYLLQNSVK.Q	sp|P61978|HNRPK_HUMAN	9.94174e-20	0
1194314	14403	K.SISISVAGGGGGFGAAGGFGGR.G	Contaminant_K22E_HUMAN	1.00702e-19	0
1194313	14951	R.HLLSESITDNLDTQITHTELH.L	T295_05450	1.01132e-19	0
1194312	10371	R.GQVGGDVNVEM*DAAPGVDLSR.I	sp|P02533|K1C14_HUMAN	1.01807e-19	0
1194312	12877	R.GANAVGYTNYPDNVVFK.F	sp|P11498|PYC_HUMAN	1.02043e-19	0
1194314	24624	K.ALINADELASDVAGAEALLDR.H	sp|Q13813|SPTN1_HUMAN	1.03365e-19	0
1194312	20387	R.NVSTGDVNVEM*NAAPGVDLTQLLNNMR.S	Contaminant_K1C10_HUMAN	1.04318e-19	0
1194313	25863	R.DPLTIAMETANADIVTLLR.L	sp|Q15027|ACAP1_HUMAN	1.11586e-19	0
1194314	9445	R.VANPSGNLTETYVQDR.G	sp|P21333|FLNA_HUMAN	1.12207e-19	0
1194313	24014	K.EEPFLQNEILNPSVMTEVQTLNEDIFLK.H	T295_03955	1.12619e-19	0
1194314	24300	K.LADQCTGLQGFLVFHSFGGGTGSGFTSLLMER.L	sp|P68363|TBA1B_HUMAN	1.13532e-19	0
1194314	21804	K.LTTPTYGDLNHLVSATMSGVTTCLR.F	sp|P04350|TBB4A_HUMAN	1.14866e-19	0
1194312	14329	K.IVGDLAQFM*VQNGLSR.A	sp|P11498|PYC_HUMAN	1.15007e-19	0
1194313	22267	K.EGGLGPLNIPLLADVTR.R	sp|P32119|PRDX2_HUMAN	1.16529e-19	0
1194313	9360	R.VANPSGNLTETYVQDR.G	sp|P21333|FLNA_HUMAN	1.17127e-19	0
1194313	16081	K.SAYPGQITSNMFCAGYLEGGK.D	Contaminant_TRYP_BOVIN	1.17965e-19	0
1194314	13501	R.KDDPVTNLNNAFEVAEK.Y	sp|O43707|ACTN4_HUMAN	1.1946e-19	0
1194312	19124	R.VFEVSLADLQNDEVAFR.K	sp|P61247|RS3A_HUMAN	1.21055e-19	0
1194313	21572	R.QMQLENVSVALEFLDR.E	sp|O75369|FLNB_HUMAN	1.23006e-19	0
1194312	7900	R.HGSGSGQSSSYSPYGSGSGWSSSR.G	sp|Q86YZ3|HORN_HUMAN	1.23954e-19	0
1194313	21683	R.HGEEVTPEDVLSAAMYPDVFAHFK.D	sp|P11498|PYC_HUMAN	1.26366e-19	0
1194314	18333	R.EEGPYEVEVTYDGVPVPGSPFPLEAVAPTKPSK.V	sp|P21333|FLNA_HUMAN	1.31172e-19	0
1194314	26893	R.AAPFNNWMEGAM*EDLQDTFIVHTIEEIQGLTTAHEQFK.A	sp|P12814|ACTN1_HUMAN	1.33157e-19	0
1194312	17984	K.DIENQYETQITQIEHEVSSSGQEVQSSAK.E	Contaminant_K1C9_HUMAN	1.34321e-19	0
1194313	8611	K.HGEVCPAGWKPGSDTIKPDVQK.S	sp|Q06830|PRDX1_HUMAN	1.35364e-19	0
1194313	8587	R.SPYTVTVGQACNPSACR.A	sp|P21333|FLNA_HUMAN	1.36586e-19	0
1194313	9630	R.ALVDHENVISCPHLGASTK.E	sp|O43175|SERA_HUMAN	1.36684e-19	0
1194313	24852	R.LLQLWVSAVQSSIASAFSQAR.L	sp|Q15027|ACAP1_HUMAN	1.3795e-19	0
1194312	21955	K.VSDTVVEPYNATLSVHQLVENTDETYCIDNEALYDICFR.T	sp|P04350|TBB4A_HUMAN	1.40346e-19	0
1194314	24305	K.NYSPYYNTIDDLKDQIVDLTVGNNKTLLDIDNTR.M	Contaminant_K1C9_HUMAN	1.41907e-19	0
1194313	23870	K.QETFDAGLQAFQQEGIANITALKDQLLAAK.H	sp|Q13813|SPTN1_HUMAN	1.51986e-19	0
1194314	12599	K.YTPVQQGPVGVNVTYGGDPIPK.S	sp|P21333|FLNA_HUMAN	1.52351e-19	0
1194314	20071	R.AETECQNTEYQQLLDIKIRLENEIQTYR.S	Contaminant_K1C10_HUMAN	1.53038e-19	0
1194313	8945	K.ADKDYHFKVDNDENEHQLSLR.T	sp|P06748|NPM_HUMAN	1.5324e-19	0
1194314	16577	K.TIGGGDDSFNTFFSETGAGK.H	sp|P68363|TBA1B_HUMAN	1.53382e-19	0
1194312	9334	R.VANPSGNLTETYVQDR.G	sp|P21333|FLNA_HUMAN	1.53796e-19	0
1194314	7871	R.QAVTNPNNTFYATK.R	sp|P38646|GRP75_HUMAN	1.54408e-19	0
1194314	25659	R.YCGQLQMIQEQISNLEAQITDVR.Q	Contaminant_K1C9_HUMAN	1.5451e-19	0
1194314	25278	K.TLVTQNSGVEALIHAILR.A	sp|P14923|PLAK_HUMAN	1.57195e-19	0
1194312	13270	K.EIETYHNLLEGGQEDFESSGAGK.I	Contaminant_K1C9_HUMAN	1.61042e-19	0
1194312	6413	R.GGSGGSHGGGSGFGGESGGSYGGGEEASGSGGGYGGGSGK.S	Contaminant_K1C9_HUMAN	1.63408e-19	0
1194313	16739	K.ACLISLGYDIGNDPQGEAEFAR.I	sp|P12814|ACTN1_HUMAN	1.68096e-19	0
1194314	15162	K.EKLCYVALDFEQEM*ATAASSSSLEK.S	sp|P60709|ACTB_HUMAN	1.74079e-19	0
1194313	4322	R.SGGGGGGGGCGGGGGVSSLR.I	Contaminant_K1C10_HUMAN	1.83582e-19	0
1194312	26318	K.MTQIMFETFNTPAMYVAIQAVLSLYASGR.T	sp|P60709|ACTB_HUMAN	1.85269e-19	0
1194314	21640	K.AAFDDAIAELDTLSEESYK.D	sp|P62258|1433E_HUMAN	1.85369e-19	0
1194314	10768	K.KNHKEEMSQLTGQNSGDVNVEINVAPGKDLTK.T	Contaminant_K1C9_HUMAN	1.87698e-19	0
1194313	20814	K.AAFDDAIAELDTLSEESYK.D	sp|P62258|1433E_HUMAN	1.90144e-19	0
1194313	24536	R.FQSAAIGALQEASEAYLVGLFEDTNLCAIHAK.R	sp|P84243|H33_HUMAN	1.90879e-19	0
1194312	18119	R.NVSTGDVNVEMNAAPGVDLTQLLNNM*R.S	Contaminant_K1C10_HUMAN	1.93881e-19	0
1194313	21697	R.GFGFVTYATVEEVDAAMNAR.P	sp|P09651|ROA1_HUMAN	1.9519e-19	0
1194313	23997	K.EEPFLQNEILNPSVMTEVQTLNEDIFLK.H	T295_03955	1.97582e-19	0
1194314	22249	R.QVLDNLTMEKSDLEMQYETLQEELMALKK.N	Contaminant_K1C9_HUMAN	1.98299e-19	0
1194314	27288	K.LCYVALDFEQEMATAASSSSLEK.S	sp|P60709|ACTB_HUMAN	2.02476e-19	0
1194314	30182	K.LCYVALDFEQEMATAASSSSLEK.S	sp|P60709|ACTB_HUMAN	2.06353e-19	0
1194312	3238	K.TSTTGVATTQSPTPR.S	sp|Q8WWI1|LMO7_HUMAN	2.08087e-19	0
1194314	3261	K.TSTTGVATTQSPTPR.S	sp|Q8WWI1|LMO7_HUMAN	2.08087e-19	0
1194314	23506	K.TAFDEAIAELDTLSEESYK.D	sp|P63104|1433Z_HUMAN	2.09099e-19	0
1194314	27215	R.GVDNTFADELVELSTALEHQEYITFLEDLK.S	sp|Q07021|C1QBP_HUMAN	2.11015e-19	0
1194313	18799	K.STMDNPTTTQYASLMHSFILK.A	sp|Q9NP97|DLRB1_HUMAN	2.17943e-19	0
1194313	13232	K.EIETYHNLLEGGQEDFESSGAGK.I	Contaminant_K1C9_HUMAN	2.26822e-19	0
1194314	8601	R.SPYTVTVGQACNPSACR.A	sp|P21333|FLNA_HUMAN	2.29149e-19	0
1194313	10264	K.FEEEQKIQNNIEISTQENK.E	T295_03955	2.37659e-19	0
1194314	18502	R.NVSTGDVNVEMNAAPGVDLTQLLNNM*R.S	Contaminant_K1C10_HUMAN	2.44716e-19	0
1194314	21417	R.ILAIGLINEALDEGDAQK.T	sp|P46940|IQGA1_HUMAN	2.6238e-19	0
1194312	18015	K.AM*GIM*NSFVNDIFER.I	sp|O60814|H2B1K_HUMAN	2.63692e-19	0
1194314	12619	R.KDLYANTVLSGGTTM*YPGIADR.M	sp|P60709|ACTB_HUMAN	2.65572e-19	0
1194312	9791	R.ISIGGGSCAISGGYGSR.A	sp|P02538|K2C6A_HUMAN	2.66185e-19	0
1194312	8859	R.MSGECAPNVSVSVSTSHTTISGGGSR.G	Contaminant_K2C1_HUMAN	2.67549e-19	0
1194313	18336	R.LGEDNINVVEGNEQFISASKSIVHPSYNSNTLNNDIMLIK.L	Contaminant_TRYP_BOVIN	2.67706e-19	0
1194314	27600	K.LCYVALDFEQEMATAASSSSLEK.S	sp|P60709|ACTB_HUMAN	2.70151e-19	0
1194313	24745	R.TGPAATTLPDGAAAESLVESSEVAVIGFFK.D	sp|P07237|PDIA1_HUMAN	2.70627e-19	0
1194312	20061	K.QLLQANPILEAFGNAK.T	sp|P35749|MYH11_HUMAN	2.76894e-19	0
1194314	25438	R.YCVQLSQIQAQISALEEQLQQIR.A	Contaminant_K1C10_HUMAN	2.79909e-19	0
1194313	14919	R.HGVQELEIELQSQLSKK.A	Contaminant_K1C9_HUMAN	2.87172e-19	0
1194314	10618	R.GQVGGDVNVEM*DAAPGVDLSR.I	sp|P02533|K1C14_HUMAN	2.89968e-19	0
1194314	22418	K.LGFAGLVQEISFGTTK.D	sp|P48643|TCPE_HUMAN	2.89978e-19	0
1194312	14898	K.SIVHPSYNSNTLNNDIM*LIKLK.S	Contaminant_TRYP_BOVIN	2.94846e-19	0
1194314	5292	K.KHEAFESDLAAHQDR.V	sp|P12814|ACTN1_HUMAN	3.01819e-19	0
1194314	26252	K.LTPFIIQENLNLALNSASAIGCHVVNIGAEDLR.A	sp|P13797|PLST_HUMAN	3.02268e-19	0
1194312	20693	K.GHYTEGAELVDSVLDVVR.K	sp|P07437|TBB5_HUMAN	3.04051e-19	0
1194312	12823	K.HSQAVEELAEQLEQTKR.V	sp|P35579|MYH9_HUMAN	3.05768e-19	0
1194313	20099	K.QLLQANPILEAFGNAK.T	sp|P35749|MYH11_HUMAN	3.09516e-19	0
1194314	10842	K.KNHKEEMSQLTGQNSGDVNVEINVAPGKDLTK.T	Contaminant_K1C9_HUMAN	3.14869e-19	0
1194314	22248	K.KEEPFLQNEILNPSVMTEVQTLNEDIFLKHLRER.I	T295_03955	3.15835e-19	0
1194313	20240	R.CPEALFQPSFLGMESCGIHETTFNSIMK.C	sp|P60709|ACTB_HUMAN	3.20026e-19	0
1194312	20841	K.AAFDDAIAELDTLSEESYK.D	sp|P62258|1433E_HUMAN	3.26122e-19	0
1194313	2345	R.GSSSGGGYSSGSSSYGSGGR.Q	Contaminant_K22E_HUMAN	3.2869e-19	0
1194313	22567	K.NPVTIFSLATNEMWR.S	sp|Q04837|SSBP_HUMAN	3.29887e-19	0
1194313	13971	R.KDLYANTVLSGGTTMYPGIADR.M	sp|P60709|ACTB_HUMAN	3.39016e-19	0
1194313	19494	R.EADIDGDGQVNYEEFVQMMTAK.-	sp|P62158|CALM_HUMAN	3.42527e-19	0
1194313	7534	R.APSTYGGGLSVSSSR.F	sp|P02533|K1C14_HUMAN	3.57718e-19	0
1194314	7422	R.APSTYGGGLSVSSSR.F	sp|P02533|K1C14_HUMAN	3.57718e-19	0
1194312	6481	R.GGSGGSHGGGSGFGGESGGSYGGGEEASGSGGGYGGGSGK.S	Contaminant_K1C9_HUMAN	3.58997e-19	0
1194313	25966	K.YSVWIGGSILASLSTFQQMWISK.P	sp|P63267|ACTH_HUMAN	3.62636e-19	0
1194312	24457	R.LVELNKEDLFALADIIDEIR.L	T295_05450	3.6884e-19	0
1194313	1501	R.GGSSSGGGYGSGGGGSSSVK.G	Contaminant_K22E_HUMAN	3.71114e-19	0
1194314	26057	K.ATPPQIVNGDQYCGDYELFVEAVEQNTLQEFLK.L	sp|Q9H299|SH3L3_HUMAN	3.77809e-19	0
1194314	11019	K.ASIHEAWTDGKEAMLK.H	sp|O43707|ACTN4_HUMAN	4.04508e-19	0
1194313	26887	K.SENVQDLLLLDVAPLSLGLETAGGVMTALIK.R	sp|P08107|HSP71_HUMAN	4.25991e-19	0
1194314	11493	K.AGNNMLLVGVHGPR.T	sp|P21333|FLNA_HUMAN	4.27859e-19	0
1194313	20886	R.AGTFQAFEQFGQQLLAHGHYASPEIK.Q	sp|Q13813|SPTN1_HUMAN	4.31343e-19	0
1194314	12939	K.TDLEKDIISDTSGDFRK.L	sp|A6NMY6|AXA2L_HUMAN	4.36105e-19	0
1194314	3457	R.SSQSNYGQHGSGSSQSSGYGQHGSSSGQTTGFGQHR.S	sp|Q5D862|FILA2_HUMAN	4.40387e-19	0
1194314	12307	R.VPTANVSVVDLTCR.L	sp|P04406|G3P_HUMAN	4.52575e-19	0
1194314	26585	R.TGPAATTLPDGAAAESLVESSEVAVIGFFK.D	sp|P07237|PDIA1_HUMAN	4.61277e-19	0
1194314	22666	K.SDLEMQYETLQEELMALK.K	Contaminant_K1C9_HUMAN	4.63474e-19	0
1194312	14013	K.DLYANTVLSGGTTM*YPGIADR.M	sp|P60709|ACTB_HUMAN	4.84706e-19	0
1194313	21582	K.KEEPFLQNEILNPSVM*TEVQTLNEDIFLK.H	T295_03955	4.87701e-19	0
1194314	26586	R.EKIEAELQDICNDVLELLDK.Y	sp|P31946|1433B_HUMAN	4.90125e-19	0
1194314	12483	Y.SYGGGSGGGFSASSLGGGFGGGSR.G	Contaminant_K1C9_HUMAN	5.07216e-19	0
1194314	27895	K.LCYVALDFEQEMATAASSSSLEK.S	sp|P60709|ACTB_HUMAN	5.12872e-19	0
1194313	18066	K.AYLPVNESFGFTADLR.S	sp|P13639|EF2_HUMAN	5.13495e-19	0
1194314	2192	R.HGSGSGHSSSYGQHGSGSGWSSSSGR.H	sp|Q86YZ3|HORN_HUMAN	5.17929e-19	0
1194312	10822	K.THINIVVIGHVDSGK.S	sp|P68104|EF1A1_HUMAN	5.18746e-19	0
1194314	23744	K.AMGIMNSFVNDIFER.I	sp|O60814|H2B1K_HUMAN	5.19523e-19	0
1194313	8236	R.RPQYSNPPVQGEVMEGADNQGAGEQGRPVR.Q	sp|P67809|YBOX1_HUMAN	5.23904e-19	0
1194314	26297	R.FQSAAIGALQEASEAYLVGLFEDTNLCAIHAK.R	sp|P84243|H33_HUMAN	5.24269e-19	0
1194314	13223	R.SLGYAYVNFQQPADAER.A	sp|P11940|PABP1_HUMAN	5.31155e-19	0
1194313	10880	K.VNQIGSVTESIQACK.L	sp|P13929|ENOB_HUMAN	5.46654e-19	0
1194314	21255	K.SDLEMQYETLQEELM*ALK.K	Contaminant_K1C9_HUMAN	5.57076e-19	0
1194314	12626	R.KDLYANTVLSGGTTM*YPGIADR.M	sp|P60709|ACTB_HUMAN	5.57684e-19	0
1194313	20747	K.TAFDEAIAELDTLNEESYK.D	sp|P31946|1433B_HUMAN	5.81535e-19	0
1194314	10328	R.SVGGSGGGSFGDNLVTR.S	sp|P02545|LMNA_HUMAN	5.96e-19	0
1194313	12709	R.LVSNHSLHETSSVFVDSLTK.A	sp|P21333|FLNA_HUMAN	6.0794e-19	0
1194313	26393	R.TALLDAAGVASLLTTAEVVVTEIPK.E	sp|P10809|CH60_HUMAN	6.09125e-19	0
1194314	9391	R.LLEGEDAHLSSSQFSSGSQSSR.D	sp|P02533|K1C14_HUMAN	6.17529e-19	0
1194312	22743	K.VGSAADIPINISETDLSLLTATVVPPSGR.E	sp|P21333|FLNA_HUMAN	6.1979e-19	0
1194313	22776	N.EILNPSVMTEVQTLNEDIFLK.H	T295_03955	6.29897e-19	0
1194314	10443	K.NHKEEM*SQLTGQNSGDVNVEINVAPGKDLTK.T	Contaminant_K1C9_HUMAN	6.3537e-19	0
1194314	27156	R.NLPQYVSNELLEEAFSVFGQVER.A	sp|Q15233|NONO_HUMAN	6.38863e-19	0
1194314	18589	R.IITITGTQDQIQNAQYLLQNSVK.Q	sp|P61978|HNRPK_HUMAN	6.40434e-19	0
1194312	9423	K.NHKEEM*SQLTGQNSGDVNVEINVAPGK.D	Contaminant_K1C9_HUMAN	6.45779e-19	0
1194313	14233	K.SISISVAGGGGGFGAAGGFGGR.G	Contaminant_K22E_HUMAN	6.489e-19	0
1194312	18230	K.GFFDPNTEENLTYLQLK.E	sp|P15924|DESP_HUMAN	6.76589e-19	0
1194312	21508	K.SDLEMQYETLQEELMALK.K	Contaminant_K1C9_HUMAN	6.81901e-19	0
1194314	20698	R.CPEALFQPSFLGMESCGIHETTFNSIMK.C	sp|P60709|ACTB_HUMAN	6.99604e-19	0
1194312	21462	R.NVSTGDVNVEMNAAPGVDLTQLLNNMR.S	Contaminant_K1C10_HUMAN	7.02469e-19	0
1194314	11708	K.M*VSDINNGWQHLEQAEK.G	sp|O43707|ACTN4_HUMAN	7.17479e-19	0
1194314	25540	K.IECSDNGDGTCSVSYLPTKPGEYFVNILFEEVHIPGSPFK.A	sp|O75369|FLNB_HUMAN	7.28197e-19	0
1194312	20269	K.LCYVALDFEQEMATAASSSSLEK.S	sp|P60709|ACTB_HUMAN	7.30047e-19	0
1194312	24051	K.SALSGHLETVILGLLK.T	sp|A6NMY6|AXA2L_HUMAN	7.4038e-19	0
1194314	9294	K.GNVFSSPTAAGTPNKETAGLK.V	sp|Q05682|CALD1_HUMAN	7.43092e-19	0
1194313	4227	R.GGGGGGYGSGGSSYGSGGGSYGSGGGGGGGR.G	Contaminant_K2C1_HUMAN	7.55318e-19	0
1194314	22538	R.NVSTGDVNVEMNAAPGVDLTQLLNNMR.S	Contaminant_K1C10_HUMAN	7.58076e-19	0
1194312	6470	K.GAEAANVTGPGGVPVQGSK.Y	sp|P67809|YBOX1_HUMAN	7.69843e-19	0
1194313	17874	K.STNGDTFLGGEDFDQALLR.H	sp|P38646|GRP75_HUMAN	7.76298e-19	0
1194314	10031	R.GQTGGDVNVEM*DAAPGVDLSR.I	sp|P08779|K1C16_HUMAN	7.84189e-19	0
1194314	24613	K.WELLQQMNVGTRPINLEPIFQGYIDSLKR.Y	Contaminant_K22E_HUMAN	7.97671e-19	0
1194314	27022	K.DLVILLYETALLSSGFSLEDPQTHANR.I	sp|P07900|HS90A_HUMAN	8.03326e-19	0
1194314	4441	R.GGGGGGYGSGGSSYGSGGGSYGSGGGGGGGR.G	Contaminant_K2C1_HUMAN	8.08525e-19	0
1194314	11048	K.VILHLKEDQTEYLEER.R	sp|P07900|HS90A_HUMAN	8.10861e-19	0
1194313	24400	R.IM*SLVDPNHSGLVTFQAFIDFMSR.E	sp|O43707|ACTN4_HUMAN	8.29338e-19	0
1194314	29063	K.LCYVALDFEQEMATAASSSSLEK.S	sp|P60709|ACTB_HUMAN	8.37817e-19	0
1194312	1634	R.GGSGGSYGGGSGSGGGSGGGYGGGSGGGHSGGSGGGH.S	Contaminant_K1C9_HUMAN	8.37907e-19	0
1194312	21044	R.LGEDNINVVEGNEQFISASKSIVHPSYNSNTLNNDIMLIKLKSAASLNSR.V	Contaminant_TRYP_BOVIN	8.63988e-19	0
1194313	3799	K.IHSDCAANQQVTYR.I	sp|Q02413|DSG1_HUMAN	8.64545e-19	0
1194313	17590	R.LPCIYLVDSGGAYLPR.Q	sp|Q9HCC0|MCCB_HUMAN	8.67941e-19	0
1194313	20397	R.NVSTGDVNVEM*NAAPGVDLTQLLNNMR.S	Contaminant_K1C10_HUMAN	8.74496e-19	0
1194313	12541	R.KDLYANTVLSGGTTM*YPGIADR.M	sp|P60709|ACTB_HUMAN	8.84223e-19	0
1194313	23320	K.KEEPFLQNEILNPSVMTEVQTLNEDIFLK.H	T295_03955	8.96501e-19	0
1194312	25547	R.GVDNTFADELVELSTALEHQEYITFLEDLK.S	sp|Q07021|C1QBP_HUMAN	8.97791e-19	0
1194314	12315	G.EDNINVVEGNEQFISASK.S	Contaminant_TRYP_BOVIN	9.09742e-19	0
1194314	29334	K.LCYVALDFEQEMATAASSSSLEK.S	sp|P60709|ACTB_HUMAN	9.11886e-19	0
1194314	16908	K.ACLISLGYDIGNDPQGEAEFAR.I	sp|P12814|ACTN1_HUMAN	9.16997e-19	0
1194314	29916	K.LCYVALDFEQEMATAASSSSLEK.S	sp|P60709|ACTB_HUMAN	9.20195e-19	0
1194312	13124	K.SAYPGQITSNM*FCAGYLEGGK.D	Contaminant_TRYP_BOVIN	9.24906e-19	0
1194312	16639	R.AAVPSGASTGIYEALELR.D	sp|P06733|ENOA_HUMAN	9.28096e-19	0
1194314	21534	K.LCYVALDFEQEMATAASSSSLEK.S	sp|P60709|ACTB_HUMAN	9.33486e-19	0
1194313	16059	R.HGVQELEIELQSQLSK.K	Contaminant_K1C9_HUMAN	9.34819e-19	0
1194314	20824	K.LCYVALDFEQEMATAASSSSLEK.S	sp|P60709|ACTB_HUMAN	9.40637e-19	0
1194313	24442	K.DQAVENILVSPVVVASSLGLVSLGGK.A	sp|P50454|SERPH_HUMAN	9.48223e-19	0
1194312	23649	R.SGETEDTFIADLVVGLCTGQIK.T	sp|P06733|ENOA_HUMAN	9.4943e-19	0
1194314	12148	R.NPDDITQEEYGEFYK.S	sp|P08238|HS90B_HUMAN	9.59074e-19	0
1194314	26312	K.LCYVALDFEQEMATAASSSSLEK.S	sp|P60709|ACTB_HUMAN	9.64651e-19	0
1194314	13426	K.EIETYHNLLEGGQEDFESSGAGK.I	Contaminant_K1C9_HUMAN	9.65729e-19	0
1194314	16066	R.HGVQELEIELQSQLSK.K	Contaminant_K1C9_HUMAN	9.73496e-19	0
1194313	21669	R.NVSTGDVNVEMNAAPGVDLTQLLNNMR.S	Contaminant_K1C10_HUMAN	9.75629e-19	0
1194314	20829	K.LCYVALDFEQEMATAASSSSLEK.S	sp|P60709|ACTB_HUMAN	9.85909e-19	0
1194313	22081	R.AAVENLPTFLVELSR.V	sp|Q14974|IMB1_HUMAN	9.88749e-19	0
1194313	19323	K.GHYTEGAELVDSVLDVVRK.E	sp|P07437|TBB5_HUMAN	9.96561e-19	0
1194313	24771	R.AGTLTVEELGATLTSLLAQAQAQAR.A	sp|P58107|EPIPL_HUMAN	1.00649e-18	0
1194312	4453	R.SGGGGGGGLGSGGSIR.S	Contaminant_K1C9_HUMAN	1.02337e-18	0
1194313	4556	R.SGGGGGGGLGSGGSIR.S	Contaminant_K1C9_HUMAN	1.02337e-18	0
1194314	4468	R.SGGGGGGGLGSGGSIR.S	Contaminant_K1C9_HUMAN	1.02337e-18	0
1194314	23748	K.NPVTIFSLATNEMWR.S	sp|Q04837|SSBP_HUMAN	1.05082e-18	0
1194314	9603	K.NHKEEM*SQLTGQNSGDVNVEINVAPGK.D	Contaminant_K1C9_HUMAN	1.05172e-18	0
1194314	27850	K.DLVVLLFETALLSSGFSLEDPQTHSNR.I	sp|P08238|HS90B_HUMAN	1.05643e-18	0
1194312	14088	R.VSLDVNHFAPDELTVK.T	sp|P04792|HSPB1_HUMAN	1.07744e-18	0
1194312	12393	K.VLAGDKNFITAEELR.R	sp|O43707|ACTN4_HUMAN	1.08078e-18	0
1194314	12524	K.VLAGDKNFITAEELR.R	sp|O43707|ACTN4_HUMAN	1.08078e-18	0
1194312	14814	R.HGVQELEIELQSQLSKK.A	Contaminant_K1C9_HUMAN	1.09887e-18	0
1194313	12316	K.LVSIGAEEIVDGNAK.M	sp|O43707|ACTN4_HUMAN	1.1143e-18	0
1194313	5338	K.GSCGIGGGIGGGSSR.I	sp|P02533|K1C14_HUMAN	1.11486e-18	0
1194314	5176	K.GSCGIGGGIGGGSSR.I	sp|P02533|K1C14_HUMAN	1.11486e-18	0
1194314	27463	K.LCYVALDFEQEMATAASSSSLEK.S	sp|P60709|ACTB_HUMAN	1.12322e-18	0
1194314	26728	K.LCYVALDFEQEMATAASSSSLEK.S	sp|P60709|ACTB_HUMAN	1.12472e-18	0
1194312	13470	K.DATNVGDEGGFAPNILENK.E	sp|P06733|ENOA_HUMAN	1.13434e-18	0
1194312	7519	R.TVAIYSEQDTGQMHR.Q	sp|P11498|PYC_HUMAN	1.14215e-18	0
1194314	11706	K.NASTFEDVTQVSSAYQK.T	sp|Q14247|SRC8_HUMAN	1.14427e-18	0
1194312	10587	R.VYNVTQHAVGIVVNK.Q	sp|P46778|RL21_HUMAN	1.14452e-18	0
1194314	13138	K.SAYPGQITSNM*FCAGYLEGGK.D	Contaminant_TRYP_BOVIN	1.16317e-18	0
1194312	10748	R.SGGGFSSGSAGIINYQR.R	Contaminant_K2C1_HUMAN	1.22553e-18	0
1194314	22046	R.EELLAEFGSGTLDLPALTR.R	sp|P58107|EPIPL_HUMAN	1.23658e-18	0
1194314	14339	R.VSLDVNHFAPDELTVK.T	sp|P04792|HSPB1_HUMAN	1.2669e-18	0
1194313	21796	K.LPEDPLLSGLLDSPALK.A	sp|P49327|FAS_HUMAN	1.27071e-18	0
1194313	17354	K.ASGPGLNTTGVPASLPVEFTIDAK.D	sp|P21333|FLNA_HUMAN	1.27221e-18	0
1194314	27552	R.LNTIPLFVQLLYSSVENIQR.V	sp|P14923|PLAK_HUMAN	1.28775e-18	0
1194313	12270	R.GQVGGDVNVEMDAAPGVDLSR.I	sp|P02533|K1C14_HUMAN	1.29186e-18	0
1194313	9814	K.KQISNLQQSISDAEQR.G	Contaminant_K2C1_HUMAN	1.31455e-18	0
1194313	19130	R.IIGLDQVAGMSETALPGAFK.T	sp|P35579|MYH9_HUMAN	1.32366e-18	0
1194314	19611	K.GHYTEGAELVDSVLDVVRK.E	sp|P07437|TBB5_HUMAN	1.32848e-18	0
1194313	22673	C.SVSQAQKDELILEGNDIELVSNSAALIQQATTVK.N	sp|P32969|RL9_HUMAN	1.34664e-18	0
1194313	8206	K.ASASGSGAQVGGPISSGSSASSVTVTR.S	sp|P02545|LMNA_HUMAN	1.35088e-18	0
1194313	22552	K.AMGIMNSFVNDIFER.I	sp|O60814|H2B1K_HUMAN	1.36463e-18	0
1194313	25311	R.GVDNTFADELVELSTALEHQEYITFLEDLK.S	sp|Q07021|C1QBP_HUMAN	1.36897e-18	0
1194312	18308	R.ISVMGGEQAANVLATITK.D	sp|Q9HCC0|MCCB_HUMAN	1.38127e-18	0
1194312	24898	K.MTQIMFETFNTPAM*YVAIQAVLSLYASGR.T	sp|P60709|ACTB_HUMAN	1.43644e-18	0
1194314	23861	K.YGIICMEDLIHEIYTVGKR.F	sp|P18124|RL7_HUMAN	1.47101e-18	0
1194313	1344	K.HSSGGGSRGGSSSGGGYGSGGGGSSSVK.G	Contaminant_K22E_HUMAN	1.48458e-18	0
1194312	12242	K.LVSIGAEEIVDGNAK.M	sp|O43707|ACTN4_HUMAN	1.49295e-18	0
1194314	12460	K.LVSIGAEEIVDGNAK.M	sp|O43707|ACTN4_HUMAN	1.49295e-18	0
1194312	14255	R.QFASQANVVGPWIQTK.M	sp|O43707|ACTN4_HUMAN	1.51594e-18	0
1194314	21071	R.NVSTGDVNVEM*NAAPGVDLTQLLNNMR.S	Contaminant_K1C10_HUMAN	1.51829e-18	0
1194314	26340	R.VLTDAVDDITSIDDFLAVSENHILEDVNK.C	sp|P35221|CTNA1_HUMAN	1.57835e-18	0
1194314	14949	R.HGVQELEIELQSQLSKK.A	Contaminant_K1C9_HUMAN	1.58737e-18	0
1194313	20120	K.EKLCYVALDFEQEMATAASSSSLEK.S	sp|P60709|ACTB_HUMAN	1.61003e-18	0
1194314	18523	K.GFFDPNTEENLTYLQLK.E	sp|P15924|DESP_HUMAN	1.62205e-18	0
1194314	23947	K.ADLEM*QIESLTEELAYLKK.N	Contaminant_K1C10_HUMAN	1.62214e-18	0
1194313	16703	R.AAVPSGASTGIYEALELR.D	sp|P06733|ENOA_HUMAN	1.69206e-18	0
1194313	15440	K.IIAATIENAQPILQIDNAR.L	sp|P08779|K1C16_HUMAN	1.72579e-18	0
1194314	15010	K.SIVHPSYNSNTLNNDIM*LIKLK.S	Contaminant_TRYP_BOVIN	1.75325e-18	0
1194313	23178	K.SALSGHLETVILGLLK.T	sp|A6NMY6|AXA2L_HUMAN	1.78063e-18	0
1194314	10269	R.ASFNHFDKDHGGALGPEEFK.A	sp|O43707|ACTN4_HUMAN	1.80803e-18	0
1194314	15915	K.ELTTEIDNNIEQISSYK.S	Contaminant_K1C10_HUMAN	1.8206e-18	0
1194312	18419	R.LGEDNINVVEGNEQFISASKSIVHPSYNSNTLNNDIMLIK.L	Contaminant_TRYP_BOVIN	1.85903e-18	0
1194312	23403	R.YCGQLQM*IQEQISNLEAQITDVR.Q	Contaminant_K1C9_HUMAN	1.86722e-18	0
1194314	26912	K.LGSAADFLLDISETDLSSLTASIK.A	sp|O75369|FLNB_HUMAN	1.8994e-18	0
1194313	20738	R.ILAIGLINEALDEGDAQK.T	sp|P46940|IQGA1_HUMAN	1.93825e-18	0
1194313	21692	R.GFGFVTYATVEEVDAAMNAR.P	sp|P09651|ROA1_HUMAN	1.95266e-18	0
1194312	20517	K.SDLEMQYETLQEELM*ALK.K	Contaminant_K1C9_HUMAN	1.96392e-18	0
1194313	14893	K.SYELPDGQVITIGNER.F	sp|A5A3E0|POTEF_HUMAN	1.96924e-18	0
1194312	10900	K.NQLTSNPENTVFDAK.R	sp|P11021|GRP78_HUMAN	2.02429e-18	0
1194312	12423	K.YTPVQQGPVGVNVTYGGDPIPK.S	sp|P21333|FLNA_HUMAN	2.04403e-18	0
1194312	14950	K.SIVHPSYNSNTLNNDIMLIK.L	Contaminant_TRYP_BOVIN	2.0567e-18	0
1194312	23442	R.YCGQLQM*IQEQISNLEAQITDVR.Q	Contaminant_K1C9_HUMAN	2.06791e-18	0
1194314	9648	R.KGNIELASSEPQHFTTTVTR.C	sp|Q9UPQ0|LIMC1_HUMAN	2.10511e-18	0
1194314	17648	K.ASGPGLNTTGVPASLPVEFTIDAK.D	sp|P21333|FLNA_HUMAN	2.15965e-18	0
1194313	6787	K.TYGGCEGPDAM*YVK.L	sp|Q15369|ELOC_HUMAN	2.19466e-18	0
1194314	26408	K.LCYVALDFEQEMATAASSSSLEK.S	sp|P60709|ACTB_HUMAN	2.22687e-18	0
1194312	18215	K.M*EYDGILIAGGPGNPALAEPLIQNVR.K	sp|P31327|CPSM_HUMAN	2.26022e-18	0
1194314	13088	K.FAEWCLDYGAHGCR.I	sp|Q9NS86|LANC2_HUMAN	2.26793e-18	0
1194314	22220	K.TIAECLADELINAAK.G	sp|P46782|RS5_HUMAN	2.27896e-18	0
1194313	20110	K.TEIKDELPPMEFVCEELDTPQDLEDK.I	T295_03955	2.28896e-18	0
1194314	15684	K.IIAATIENAQPILQIDNAR.L	sp|P08779|K1C16_HUMAN	2.28952e-18	0
1194313	24870	R.LLQLWVSAVQSSIASAFSQAR.L	sp|Q15027|ACAP1_HUMAN	2.2931e-18	0
1194314	19280	R.EAEAAIYHLQLFEELR.R	sp|P14618|KPYM_HUMAN	2.29395e-18	0
1194314	21759	K.LMCELGNVIINQIYEAR.V	sp|Q15027|ACAP1_HUMAN	2.31819e-18	0
1194313	19328	R.FPSVSLQEASSFFQR.D	sp|Q16378|PROL4_HUMAN	2.3306e-18	0
1194313	10655	R.YYTSASGDEMVSLK.D	sp|P07900|HS90A_HUMAN	2.34299e-18	0
1194314	4290	Y.GSGGSSYGSGGGSYGSGGGGGGHGSYGSGSSSGGYR.G	Contaminant_K2C1_HUMAN	2.36518e-18	0
1194313	18806	K.STMDNPTTTQYASLMHSFILK.A	sp|Q9NP97|DLRB1_HUMAN	2.40875e-18	0
1194312	24099	R.YCGQLQMIQEQISNLEAQITDVR.Q	Contaminant_K1C9_HUMAN	2.4396e-18	0
1194313	3600	R.QSSYGQHGSGSSQSSGYGQYGSR.E	sp|Q5D862|FILA2_HUMAN	2.47823e-18	0
1194313	21581	K.KEEPFLQNEILNPSVM*TEVQTLNEDIFLK.H	T295_03955	2.47972e-18	0
1194313	1381	R.HSEHIHTQAGSHYPK.S	sp|Q5D862|FILA2_HUMAN	2.55117e-18	0
1194314	26285	K.FGVEQDVDMVFASFIR.K	sp|P14618|KPYM_HUMAN	2.57297e-18	0
1194314	26181	K.ILLANFLAQTEALMR.G	sp|P06744|G6PI_HUMAN	2.597e-18	0
1194313	9881	K.LVQDVANNTNEEAGDGTTTATVLAR.S	sp|P10809|CH60_HUMAN	2.6107e-18	0
1194314	25044	K.TEFLSFMNTELAAFTK.N	sp|P31949|S10AB_HUMAN	2.65199e-18	0
1194314	10311	R.DANVSGTLVSSSTLEK.K	sp|Q96IZ0|PAWR_HUMAN	2.73251e-18	0
1194313	11924	K.VIEHIMEDLDTNADK.Q	sp|P06702|S10A9_HUMAN	2.74265e-18	0
1194312	19501	R.FGGFGGPGGVGGLGGPGGFGPGGYPGGIHEVSVNQSLLQPLNVK.V	Contaminant_K22E_HUMAN	2.74343e-18	0
1194314	22402	K.DGNASGTTLLEALDCILPPTRPTDKPLR.L	sp|P68104|EF1A1_HUMAN	2.76589e-18	0
1194314	24077	R.VLDELTLTKADLEMQIESLTEELAYLKKNHEEEMK.D	Contaminant_K1C10_HUMAN	2.86002e-18	0
1194312	20855	R.LGEDNINVVEGNEQFISASKSIVHPSYNSNTLNNDIMLIKLK.S	Contaminant_TRYP_BOVIN	2.87013e-18	0
1194312	22339	K.TLVLSNLSYSATEETLQEVFEK.A	sp|P19338|NUCL_HUMAN	2.95308e-18	0
1194312	10468	K.TPAFAESVTEGDVR.W	sp|P36957|ODO2_HUMAN	2.95693e-18	0
1194312	21826	R.NVSTGDVNVEMNAAPGVDLTQLLNNMR.S	Contaminant_K1C10_HUMAN	2.98051e-18	0
1194313	16255	K.SFYPEEVSSMVLTK.M	sp|P11142|HSP7C_HUMAN	2.98291e-18	0
1194312	16123	K.VLYDAEISQIHQSVTDTNVILSM*DNSR.N	Contaminant_K22E_HUMAN	2.9835e-18	0
1194313	14469	R.GSSGGGCFGGSSGGYGGLGGFGGGSFR.G	sp|P13645|K1C10_HUMAN	3.01802e-18	0
1194312	9292	R.LLEGEDAHLSSSQFSSGSQSSR.D	sp|P02533|K1C14_HUMAN	3.02961e-18	0
1194312	9011	R.VSLAGACGVGGYGSR.S	sp|P13647|K2C5_HUMAN	3.04528e-18	0
1194312	24325	K.ADLEMQIESLTEELAYLK.K	Contaminant_K1C10_HUMAN	3.07045e-18	0
1194313	18290	R.LGEDNINVVEGNEQFISASKSIVHPSYNSNTLNNDIMLIK.L	Contaminant_TRYP_BOVIN	3.10366e-18	0
1194313	9180	R.VSLAGACGVGGYGSR.S	sp|P13647|K2C5_HUMAN	3.13532e-18	0
1194312	24914	R.AGTLTVEELGATLTSLLAQAQAQAR.A	sp|P58107|EPIPL_HUMAN	3.14797e-18	0
1194313	23756	K.TISSSLAVVDLIDAIQPGCINYDLVK.S	sp|P13797|PLST_HUMAN	3.15338e-18	0
1194314	24426	K.SGTIFDNFLITNDEAYAEEFGNETWGVTK.A	sp|P27797|CALR_HUMAN	3.1539e-18	0
1194313	19725	K.LISEVDSDGDGEISFQEFLTAAK.K	sp|Q9NZT1|CALL5_HUMAN	3.18831e-18	0
1194314	26655	K.LCYVALDFEQEMATAASSSSLEK.S	sp|P60709|ACTB_HUMAN	3.21186e-18	0
1194314	22502	K.NYSPYYNTIDDLKDQIVDLTVGNNK.T	Contaminant_K1C9_HUMAN	3.2452e-18	0
1194313	23706	K.YSLQYYMGLAEELVR.A	sp|P11498|PYC_HUMAN	3.24529e-18	0
1194312	23931	K.YSLQYYMGLAEELVR.A	sp|P11498|PYC_HUMAN	3.28486e-18	0
1194314	11461	R.SKEEAEALYHSKYEELQVTVGR.H	Contaminant_K22E_HUMAN	3.29746e-18	0
1194312	8514	R.SPYTVTVGQACNPSACR.A	sp|P21333|FLNA_HUMAN	3.32827e-18	0
1194314	24789	K.YWTVGSDSAVTSSGDTPVDFFFEFCDYNK.V	sp|Q16658|FSCN1_HUMAN	3.34325e-18	0
1194313	26851	R.VGATAAVYSAAILEYLTAEVLELAGNASK.D	sp|P0C0S5|H2AZ_HUMAN	3.36972e-18	0
1194312	14785	K.SYELPDGQVITIGNER.F	sp|A5A3E0|POTEF_HUMAN	3.42042e-18	0
1194313	9031	R.MSGECAPNVSVSVSTSHTTISGGGSR.G	Contaminant_K2C1_HUMAN	3.45736e-18	0
1194313	23917	K.YNVYPTYDFACPIVDSIEGVTHALR.T	sp|P07814|SYEP_HUMAN	3.48406e-18	0
1194313	24982	R.GVDLDQLLDMSYEQLMQLYSAR.Q	sp|P62841|RS15_HUMAN	3.548e-18	0
1194312	15769	K.LCYVALDFEQEM*ATAASSSSLEK.S	sp|P60709|ACTB_HUMAN	3.73664e-18	0
1194314	8572	R.M*SGECAPNVSVSVSTSHTTISGGGSR.G	Contaminant_K2C1_HUMAN	3.76101e-18	0
1194312	12812	R.LVSNHSLHETSSVFVDSLTK.A	sp|P21333|FLNA_HUMAN	3.7683e-18	0
1194313	15539	K.SIVHPSYNSNTLNNDIM*LIKLKSAASLNSR.V	Contaminant_TRYP_BOVIN	3.86479e-18	0
1194312	19388	K.AMGIM*NSFVNDIFER.I	sp|O60814|H2B1K_HUMAN	3.88422e-18	0
1194312	24347	K.ADLEMQIESLTEELAYLK.K	Contaminant_K1C10_HUMAN	4.06255e-18	0
1194313	11846	D.NINVVEGNEQFISASK.S	Contaminant_TRYP_BOVIN	4.19984e-18	0
1194314	21148	K.LCYVALDFEQEMATAASSSSLEK.S	sp|P60709|ACTB_HUMAN	4.21093e-18	0
1194313	19669	R.ATSNVFAMFDQSQIQEFK.E	sp|O14950|ML12B_HUMAN	4.21339e-18	0
1194314	11970	R.VQVQDNEGCPVEALVK.D	sp|P21333|FLNA_HUMAN	4.24172e-18	0
1194314	27146	K.LCYVALDFEQEMATAASSSSLEK.S	sp|P60709|ACTB_HUMAN	4.30878e-18	0
1194313	24520	K.FGVEQDVDMVFASFIR.K	sp|P14618|KPYM_HUMAN	4.33553e-18	0
1194314	16911	R.AAVPSGASTGIYEALELR.D	sp|P06733|ENOA_HUMAN	4.36674e-18	0
1194313	17359	K.DFTATFGPLDSLNTR.L	sp|P11498|PYC_HUMAN	4.39198e-18	0
1194313	8580	R.M*SGECAPNVSVSVSTSHTTISGGGSR.G	Contaminant_K2C1_HUMAN	4.40545e-18	0
1194314	2363	K.SCCSCCPVGCAK.C	sp|P02795|MT2_HUMAN	4.41412e-18	0
1194314	10234	K.KNHKEEMSQLTGQNSGDVNVEINVAPGK.D	Contaminant_K1C9_HUMAN	4.45694e-18	0
1194313	9238	R.FSTQCQYQGSYSSCGPQFQSR.A	sp|Q5T749|KPRP_HUMAN	4.46736e-18	0
1194313	20809	K.AAFDDAIAELDTLSEESYK.D	sp|P62258|1433E_HUMAN	4.47144e-18	0
1194313	15979	R.TTGIVM*DSGDGVTHTVPIYEGYALPHAILR.L	sp|P60709|ACTB_HUMAN	4.50212e-18	0
1194313	18552	R.ILVLFEGLNSIKKDDLENR.L	T295_03955	4.56022e-18	0
1194314	13368	R.IIDVVYNASNNELVR.T	sp|P62241|RS8_HUMAN	4.63334e-18	0
1194313	20319	K.IAPSFAVESIEDALK.A	sp|P31327|CPSM_HUMAN	4.63603e-18	0
1194314	1172	K.SAAQAAAQTNSNAAGK.Q	sp|Q8NC51|PAIRB_HUMAN	4.79122e-18	0
1194314	25752	K.LCYVALDFEQEMATAASSSSLEK.S	sp|P60709|ACTB_HUMAN	4.80227e-18	0
1194313	18457	R.LGEDNINVVEGNEQFISASKSIVHPSYNSNTLNNDIMLIKLK.S	Contaminant_TRYP_BOVIN	4.83961e-18	0
1194312	11804	D.NINVVEGNEQFISASK.S	Contaminant_TRYP_BOVIN	4.98169e-18	0
1194314	24190	R.QVLDNLTMEKSDLEMQYETLQEELMALK.K	Contaminant_K1C9_HUMAN	4.98202e-18	0
1194314	6806	K.VAVTSSSSSSSSSSSIPSAEKVPTTK.S	sp|Q6WCQ1|MPRIP_HUMAN	5.09053e-18	0
1194314	27189	R.GVDNTFADELVELSTALEHQEYITFLEDLK.S	sp|Q07021|C1QBP_HUMAN	5.12467e-18	0
1194314	27132	R.YCVQLSQIQGLIGSVEEQLAQLR.C	sp|Q04695|K1C17_HUMAN	5.12896e-18	0
1194314	24437	K.SALSGHLETVILGLLK.T	sp|A6NMY6|AXA2L_HUMAN	5.13229e-18	0
1194314	13593	K.HWPFMVVNDAGRPK.V	sp|P11142|HSP7C_HUMAN	5.17218e-18	0
1194314	11105	K.VLAVNQENEHLMEDYEK.L	sp|O43707|ACTN4_HUMAN	5.23629e-18	0
1194314	14315	K.DLYANTVLSGGTTM*YPGIADR.M	sp|P60709|ACTB_HUMAN	5.31031e-18	0
1194313	20572	K.ELASQPDVDGFLVGGASLKPEFVDIINAK.Q	sp|P60174|TPIS_HUMAN	5.3521e-18	0
1194313	20130	R.KDGNASGTTLLEALDCILPPTRPTDKPLR.L	sp|P68104|EF1A1_HUMAN	5.35427e-18	0
1194313	8567	K.HGEVCPAGWKPGSDTIKPDVQK.S	sp|Q06830|PRDX1_HUMAN	5.45708e-18	0
1194314	26516	R.IMSLVDPNHSGLVTFQAFIDFMSR.E	sp|O43707|ACTN4_HUMAN	5.46729e-18	0
1194312	13975	K.SIVHPSYNSNTLNNDIM*LIK.L	Contaminant_TRYP_BOVIN	5.51184e-18	0
1194313	18279	R.IPGLLSPHPLLQLSYTATDR.H	sp|P49327|FAS_HUMAN	5.67185e-18	0
1194313	21374	R.ADLEMQIENLKEELAYLK.K	sp|Q04695|K1C17_HUMAN	5.67731e-18	0
1194314	4024	K.APKPDGPGGGPGGSHMGGNYGDDR.R	sp|P35637|FUS_HUMAN	5.76494e-18	0
1194314	11336	K.NHKEEMSQLTGQNSGDVNVEINVAPGKDLTK.T	Contaminant_K1C9_HUMAN	5.85985e-18	0
1194314	12570	R.VAPEEHPVLLTEAPLNPK.A	sp|P60709|ACTB_HUMAN	5.87689e-18	0
1194314	26972	K.LCYVALDFEQEMATAASSSSLEK.S	sp|P60709|ACTB_HUMAN	5.9706e-18	0
1194314	24861	R.EIFLSQPILLELEAPLK.I	sp|P36873|PP1G_HUMAN	5.9864e-18	0
1194312	14478	R.GSSGGGCFGGSSGGYGGLGGFGGGSFR.G	sp|P13645|K1C10_HUMAN	6.02063e-18	0
1194312	22918	K.AMGIMNSFVNDIFER.I	sp|O60814|H2B1K_HUMAN	6.06802e-18	0
1194312	21165	K.LTTPTYGDLNHLVSATMSGVTTCLR.F	sp|P04350|TBB4A_HUMAN	6.12305e-18	0
1194313	12792	R.GANAVGYTNYPDNVVFK.F	sp|P11498|PYC_HUMAN	6.16759e-18	0
1194312	7572	R.APSTYGGGLSVSSR.F	sp|P08779|K1C16_HUMAN	6.24357e-18	0
1194314	26648	R.AGTLTVEELGATLTSLLAQAQAQAR.A	sp|P58107|EPIPL_HUMAN	6.24858e-18	0
1194314	27201	R.YCMQLSQIQGLIGSVEEQLAQLR.C	sp|P08779|K1C16_HUMAN	6.25279e-18	0
1194313	24171	K.ADLEMQIESLTEELAYLK.K	Contaminant_K1C10_HUMAN	6.32854e-18	0
1194314	11781	R.QPYAVSELAGHQTSAESWGTGR.A	sp|P36578|RL4_HUMAN	6.33327e-18	0
1194313	25385	K.ENNIFYSPISITSALGM*VLLGAK.D	sp|P29508|SPB3_HUMAN	6.35394e-18	0
1194314	25881	K.ADLEMQIESLTEELAYLK.K	Contaminant_K1C10_HUMAN	6.35501e-18	0
1194313	16143	K.LISWYDNEFGYSNR.V	sp|P04406|G3P_HUMAN	6.36656e-18	0
1194313	1538	K.FGQGAHHAAGQAGNEAGR.F	sp|Q6UWP8|SBSN_HUMAN	6.36751e-18	0
1194313	10973	K.VLAVNQENEHLMEDYEK.L	sp|O43707|ACTN4_HUMAN	6.3676e-18	0
1194313	23234	K.ALINADELASDVAGAEALLDR.H	sp|Q13813|SPTN1_HUMAN	6.50343e-18	0
1194314	5785	R.ASNGDAWVEAHGK.L	sp|P38646|GRP75_HUMAN	6.66325e-18	0
1194312	23910	R.ALMLQGVDLLADAVAVTM*GPK.G	sp|P10809|CH60_HUMAN	6.70406e-18	0
1194313	16096	K.SIVHPSYNSNTLNNDIMLIKLKSAASLNSR.V	Contaminant_TRYP_BOVIN	6.72767e-18	0
1194313	22311	K.KIGYNPDTVAFVPISGWNGDNMLEPSANMPWFK.G	sp|P68104|EF1A1_HUMAN	6.74088e-18	0
1194313	20555	K.SDLEMQYETLQEELM*ALK.K	Contaminant_K1C9_HUMAN	6.75284e-18	0
1194313	11751	K.LSGSNPYTTVTPQIINSK.W	sp|O43707|ACTN4_HUMAN	6.75834e-18	0
1194314	9527	K.GLESTTLADKDGEIYCK.G	sp|P21291|CSRP1_HUMAN	6.79171e-18	0
1194313	6740	R.KIQALQQQADEAEDR.A	sp|P67936|TPM4_HUMAN	6.93956e-18	0
1194313	21658	K.SDLEMQYETLQEELMALK.K	Contaminant_K1C9_HUMAN	7.13702e-18	0
1194314	26835	R.GVDLDQLLDMSYEQLMQLYSAR.Q	sp|P62841|RS15_HUMAN	7.19305e-18	0
1194314	6622	R.KIQALQQQADEAEDR.A	sp|P67936|TPM4_HUMAN	7.25272e-18	0
1194314	9180	R.VSLAGACGVGGYGSR.S	sp|P13647|K2C5_HUMAN	7.25945e-18	0
1194313	23617	K.KEEPFLQNEILNPSVMTEVQTLNEDIFLK.H	T295_03955	7.36741e-18	0
1194312	5752	S.LQCYNCPNPTADCK.T	sp|P13987|CD59_HUMAN	7.36908e-18	0
1194312	26249	K.YSVWIGGSILASLSTFQQMWISK.P	sp|P63267|ACTH_HUMAN	7.3838e-18	0
1194313	9040	R.MSGECAPNVSVSVSTSHTTISGGGSR.G	Contaminant_K2C1_HUMAN	7.389e-18	0
1194314	16167	K.SIVHPSYNSNTLNNDIMLIKLKSAASLNSR.V	Contaminant_TRYP_BOVIN	7.45336e-18	0
1194312	22534	K.AMGIMNSFVNDIFER.I	sp|O60814|H2B1K_HUMAN	7.46054e-18	0
1194312	19614	R.SGPFGQIFRPDNFVFGQSGAGNNWAK.G	sp|P04350|TBB4A_HUMAN	7.57568e-18	0
1194313	19002	R.EAEAAIYHLQLFEELR.R	sp|P14618|KPYM_HUMAN	7.73529e-18	0
1194314	9037	K.VQALEEANNDLENK.I	Contaminant_K1C9_HUMAN	7.73768e-18	0
1194313	20819	K.AAFDDAIAELDTLSEESYK.D	sp|P62258|1433E_HUMAN	7.74951e-18	0
1194312	14016	K.DLYANTVLSGGTTM*YPGIADR.M	sp|P60709|ACTB_HUMAN	7.84633e-18	0
1194313	23807	R.YCVQLSQIQAQISALEEQLQQIR.A	Contaminant_K1C10_HUMAN	7.90829e-18	0
1194313	18493	R.LGEDNINVVEGNEQFISASKSIVHPSYNSNTLNNDIMLIKLK.S	Contaminant_TRYP_BOVIN	7.94048e-18	0
1194312	8845	K.VQALEEANNDLENK.I	Contaminant_K1C9_HUMAN	8.01027e-18	0
1194312	18275	R.AVCMLSNTTAIAEAWAR.L	sp|P68363|TBA1B_HUMAN	8.01373e-18	0
1194312	16150	K.SIVHPSYNSNTLNNDIMLIKLKSAASLNSR.V	Contaminant_TRYP_BOVIN	8.02304e-18	0
1194313	9859	R.ISIGGGSCAISGGYGSR.A	sp|P02538|K2C6A_HUMAN	8.03065e-18	0
1194314	25793	R.GQLEANLLQVLEKVEEFR.I	sp|Q6KB66|K2C80_HUMAN	8.11561e-18	0
1194314	26837	K.LCYVALDFEQEMATAASSSSLEK.S	sp|P60709|ACTB_HUMAN	8.1242e-18	0
1194312	24452	R.LVELNKEDLFALADIIDEIRLENFK.F	T295_05450	8.19442e-18	0
1194314	12461	R.GQVGGDVNVEMDAAPGVDLSR.I	sp|P02533|K1C14_HUMAN	8.22202e-18	0
1194314	25378	K.ALVLIAFAQYLQQCPFEDHVK.L	Contaminant_ALBU_HUMAN	8.44861e-18	0
1194313	18909	R.LGEDNINVVEGNEQFISASKSIVHPSYNSNTLNNDIMLIKLKSAASLNSR.V	Contaminant_TRYP_BOVIN	8.47222e-18	0
1194313	8249	K.VAQPTITDNKDGTVTVR.Y	sp|P21333|FLNA_HUMAN	8.47479e-18	0
1194312	12497	R.LGEDNINVVEGNEQFISASK.S	Contaminant_TRYP_BOVIN	8.489e-18	0
1194313	15694	K.ELTTEIDNNIEQISSYK.S	Contaminant_K1C10_HUMAN	8.49371e-18	0
1194312	17982	K.DIENQYETQITQIEHEVSSSGQEVQSSAK.E	Contaminant_K1C9_HUMAN	8.52713e-18	0
1194314	26036	K.ATPPQIVNGDQYCGDYELFVEAVEQNTLQEFLK.L	sp|Q9H299|SH3L3_HUMAN	8.55252e-18	0
1194314	24708	K.EEPFLQNEILNPSVMTEVQTLNEDIFLKHLR.E	T295_03955	8.5966e-18	0
1194313	8950	K.VQALEEANNDLENK.I	Contaminant_K1C9_HUMAN	8.61048e-18	0
1194314	28783	K.LCYVALDFEQEMATAASSSSLEK.S	sp|P60709|ACTB_HUMAN	8.65547e-18	0
1194313	24519	R.FQSAAIGALQEASEAYLVGLFEDTNLCAIHAK.R	sp|P84243|H33_HUMAN	8.70896e-18	0
1194314	26035	K.AGTQIENIDEDFRDGLKLMLLLEVISGERLPKPER.G	sp|O43707|ACTN4_HUMAN	8.85586e-18	0
1194314	22264	R.IM*SLVDPNHSGLVTFQAFIDFM*SR.E	sp|O43707|ACTN4_HUMAN	8.92816e-18	0
1194313	14191	R.VSLDVNHFAPDELTVK.T	sp|P04792|HSPB1_HUMAN	8.97311e-18	0
1194312	18868	Y.YNTIDDLKDQIVDLTVGNNK.T	Contaminant_K1C9_HUMAN	8.97964e-18	0
1194312	20114	K.YSLQYYM*GLAEELVR.A	sp|P11498|PYC_HUMAN	8.98269e-18	0
1194313	13149	K.LVVECVMNNVTCTR.I	sp|Q01469|FABP5_HUMAN	9.53017e-18	0
1194313	17337	K.QTQIFTTYSDNQPGVLIQVYEGER.A	sp|P08107|HSP71_HUMAN	9.68615e-18	0
1194314	12073	D.NINVVEGNEQFISASK.S	Contaminant_TRYP_BOVIN	9.70412e-18	0
1194314	12027	R.NPDDITNEEYGEFYK.S	sp|P07900|HS90A_HUMAN	9.72172e-18	0
1194314	1116	K.SGSGQSSGYSQHGSGSSHSSGYR.K	sp|Q86YZ3|HORN_HUMAN	9.76076e-18	0
1194314	29915	K.LCYVALDFEQEMATAASSSSLEK.S	sp|P60709|ACTB_HUMAN	9.78994e-18	0
1194314	25840	R.FQSSAVMALQEACEAYLVGLFEDTNLCAIHAK.R	sp|P68431|H31_HUMAN	9.91466e-18	0
1194312	14904	R.KVNNADDFPNLFR.Q	sp|Q13085|ACACA_HUMAN	9.92177e-18	0
1194313	24763	R.AGTLTVEELGATLTSLLAQAQAQAR.A	sp|P58107|EPIPL_HUMAN	1.00607e-17	0
1194312	1223	K.SAAQAAAQTNSNAAGK.Q	sp|Q8NC51|PAIRB_HUMAN	1.00918e-17	0
1194314	20752	K.TEIKDELPPMEFVCEELDTPQDLEDK.I	T295_03955	1.01469e-17	0
1194314	24836	K.LCYVALDFEQEMATAASSSSLEK.S	sp|P60709|ACTB_HUMAN	1.02259e-17	0
1194313	21508	R.ALLELQLEPEELYQTFQR.I	sp|P13639|EF2_HUMAN	1.04171e-17	0
1194314	18711	K.NKLNDLEDALQQAKEDLAR.L	Contaminant_K2C1_HUMAN	1.04213e-17	0
1194313	9525	K.NQVAM*NPTNTVFDAK.R	sp|P11142|HSP7C_HUMAN	1.05426e-17	0
1194313	13122	K.NTSADEFQATLNEVK.N	T295_06210	1.06963e-17	0
1194313	25191	R.DSEGRDPLTIAMETANADIVTLLR.L	sp|Q15027|ACAP1_HUMAN	1.07232e-17	0
1194312	28920	R.LGEDNINVVEGNEQFISASK.S	Contaminant_TRYP_BOVIN	1.08368e-17	0
1194312	8889	R.MSGECAPNVSVSVSTSHTTISGGGSR.G	Contaminant_K2C1_HUMAN	1.09338e-17	0
1194313	15597	K.SIVHPSYNSNTLNNDIM*LIKLKSAASLNSR.V	Contaminant_TRYP_BOVIN	1.10509e-17	0
1194314	12733	M.EFVCEELDTPQDLEDK.I	T295_03955	1.13297e-17	0
1194312	25453	R.DSEGRDPLTIAMETANADIVTLLR.L	sp|Q15027|ACAP1_HUMAN	1.1397e-17	0
1194313	21205	R.QNLEPLFEQYINNLR.R	sp|P02538|K2C6A_HUMAN	1.14724e-17	0
1194313	22769	K.ADLEM*QIESLTEELAYLKK.N	Contaminant_K1C10_HUMAN	1.14831e-17	0
1194313	24194	R.INALTAASEAACLIVSVDETIKNPR.S	sp|Q99832|TCPH_HUMAN	1.15392e-17	0
1194312	12213	Y.SYGGGSGGGFSASSLGGGFGGGSR.G	Contaminant_K1C9_HUMAN	1.16346e-17	0
1194314	22498	R.SVVEFLQGYIGVPHGGFPEPFR.S	sp|P11498|PYC_HUMAN	1.16601e-17	0
1194313	14112	K.DLYANTVLSGGTTM*YPGIADR.M	sp|P60709|ACTB_HUMAN	1.17296e-17	0
1194313	16746	R.NVSTGDVNVEM*NAAPGVDLTQLLNNM*R.S	Contaminant_K1C10_HUMAN	1.1743e-17	0
1194312	12278	R.NFILDQTNVSAAAQR.R	sp|Q00839|HNRPU_HUMAN	1.21365e-17	0
1194313	16846	K.DNHLLGTFDLTGIPPAPR.G	sp|P11021|GRP78_HUMAN	1.21399e-17	0
1194313	20444	K.SDQVNGVLVLSLLDK.I	sp|Q6NZI2|PTRF_HUMAN	1.23127e-17	0
1194313	18656	K.LAATNALLNSLEFTK.A	sp|Q14974|IMB1_HUMAN	1.23489e-17	0
1194314	23129	K.FISDKDASIVGFFDDSFSEAHSEFLK.A	sp|P30101|PDIA3_HUMAN	1.23921e-17	0
1194314	7530	R.APSTYGGGLSVSSR.F	sp|P08779|K1C16_HUMAN	1.24186e-17	0
1194312	14633	R.ETTDTDTADQVIASFK.V	sp|O43707|ACTN4_HUMAN	1.25629e-17	0
1194312	5926	R.GFSSGSAVVSGGSR.R	Contaminant_K22E_HUMAN	1.27321e-17	0
1194313	20863	R.SNDPVATAFAEMLK.V	sp|Q9NYL9|TMOD3_HUMAN	1.28137e-17	0
1194314	22513	R.SVVEFLQGYIGVPHGGFPEPFR.S	sp|P11498|PYC_HUMAN	1.28733e-17	0
1194313	27906	R.LGEDNINVVEGNEQFISASK.S	Contaminant_TRYP_BOVIN	1.29025e-17	0
1194314	12249	K.LQGIVSWGSGCAQK.N	Contaminant_TRYP_BOVIN	1.29155e-17	0
1194314	25639	K.YNVYPTYDFACPIVDSIEGVTHALR.T	sp|P07814|SYEP_HUMAN	1.29832e-17	0
1194314	26583	K.DTNYTLNTDSLDWALYDHLMDFLADR.G	sp|Q07021|C1QBP_HUMAN	1.31645e-17	0
1194314	23636	K.KEEPFLQNEILNPSVMTEVQTLNEDIFLKHLR.E	T295_03955	1.33535e-17	0
1194312	11134	K.QISNLQQSISDAEQR.G	Contaminant_K2C1_HUMAN	1.33889e-17	0
1194314	29651	K.LCYVALDFEQEMATAASSSSLEK.S	sp|P60709|ACTB_HUMAN	1.35338e-17	0
1194314	9778	R.ALVDHENVISCPHLGASTK.E	sp|O43175|SERA_HUMAN	1.35465e-17	0
1194313	24412	K.EIVDSYLPVILDIIK.G	sp|P07602|SAP_HUMAN	1.35522e-17	0
1194312	21484	R.NVSTGDVNVEMNAAPGVDLTQLLNNMR.S	Contaminant_K1C10_HUMAN	1.37936e-17	0
1194312	23774	R.LLLEAMDELEVAFNNTNVR.T	sp|Q13085|ACACA_HUMAN	1.3983e-17	0
1194314	22184	K.KEEPFLQNEILNPSVMTEVQTLNEDIFLKHLRER.I	T295_03955	1.40007e-17	0
1194313	12310	Y.SYGGGSGGGFSASSLGGGFGGGSR.G	Contaminant_K1C9_HUMAN	1.42616e-17	0
1194313	11496	K.YYYDGKDYIEFNK.E	sp|P25311|ZA2G_HUMAN	1.4354e-17	0
1194312	14845	K.ANLQIDQINTDLNLER.S	sp|P35579|MYH9_HUMAN	1.44187e-17	0
1194314	27319	R.YCMQLAQIQEMIGSVEEQLAQLR.C	sp|P02533|K1C14_HUMAN	1.44572e-17	0
1194314	30586	R.VGAGAPVYMAAVLEYLTAEILELAGNAAR.D	sp|Q16777|H2A2C_HUMAN	1.453e-17	0
1194313	14629	R.LASYLDKVQALEEANNDLENK.I	Contaminant_K1C9_HUMAN	1.50879e-17	0
1194314	26769	R.LGEDNINVVEGNEQFISASK.S	Contaminant_TRYP_BOVIN	1.51376e-17	0
1194312	22124	R.THNLEPYFESFINNLR.R	Contaminant_K2C1_HUMAN	1.51511e-17	0
1194312	24052	K.FGVEQDVDM*VFASFIR.K	sp|P14618|KPYM_HUMAN	1.51935e-17	0
1194314	27147	R.KYSVWIGGSILASLSTFQQMWISK.P	sp|P63267|ACTH_HUMAN	1.52202e-17	0
1194312	20431	K.YSLQYYM*GLAEELVR.A	sp|P11498|PYC_HUMAN	1.55026e-17	0
1194314	14779	R.LASYLDKVQALEEANNDLENK.I	Contaminant_K1C9_HUMAN	1.55935e-17	0
1194312	17507	K.AYVEANQMLGDLIK.V	sp|P11498|PYC_HUMAN	1.57682e-17	0
1194314	25053	R.PADEIAVDRDVPWGVDSLITLAFQDQR.Y	sp|Q16658|FSCN1_HUMAN	1.59337e-17	0
1194314	6776	R.LNFSHGTHEYHAETIK.N	sp|P14618|KPYM_HUMAN	1.60501e-17	0
1194313	25323	R.GVDNTFADELVELSTALEHQEYITFLEDLK.S	sp|Q07021|C1QBP_HUMAN	1.62412e-17	0
1194313	18537	K.IVGDLAQFMVQNGLSR.A	sp|P11498|PYC_HUMAN	1.62668e-17	0
1194313	1217	K.SAAQAAAQTNSNAAGK.Q	sp|Q8NC51|PAIRB_HUMAN	1.6465e-17	0
1194314	14623	R.ISIEM*NGTLEDQLSHLK.Q	sp|O43707|ACTN4_HUMAN	1.64882e-17	0
1194314	12271	K.LQGIVSWGSGCAQK.N	Contaminant_TRYP_BOVIN	1.65793e-17	0
1194312	19454	R.HGEEVTPEDVLSAAM*YPDVFAHFK.D	sp|P11498|PYC_HUMAN	1.68833e-17	0
1194313	13015	K.SAYPGQITSNM*FCAGYLEGGK.D	Contaminant_TRYP_BOVIN	1.74258e-17	0
1194312	14764	R.VFDYSEYWEGAR.G	sp|P11498|PYC_HUMAN	1.74842e-17	0
1194314	22982	R.ELDECFAQANDQMEILDSLIR.E	sp|P15924|DESP_HUMAN	1.74986e-17	0
1194314	27143	K.LCYVALDFEQEMATAASSSSLEK.S	sp|P60709|ACTB_HUMAN	1.75797e-17	0
1194314	970	R.QSLGHGQHGSGSGQSPSPSR.G	sp|Q86YZ3|HORN_HUMAN	1.76844e-17	0
1194312	11547	R.AEAEAQAEELSFPR.S	sp|P11498|PYC_HUMAN	1.77102e-17	0
1194314	12543	R.ALKDEEKMELQEIQLK.E	sp|P06753|TPM3_HUMAN	1.79264e-17	0
1194312	18625	R.TAVDSGIPLLTNFQVTK.L	sp|P31327|CPSM_HUMAN	1.80703e-17	0
1194312	14129	K.KALYENTLNFIQDK.G	T295_05450	1.87037e-17	0
1194312	17777	R.TATESFASDPILYRPVAVALDTK.G	sp|P14618|KPYM_HUMAN	1.87324e-17	0
1194313	22205	K.DGNASGTTLLEALDCILPPTRPTDKPLRLPLQDVYK.I	sp|P68104|EF1A1_HUMAN	1.88082e-17	0
1194313	15988	K.SIVHPSYNSNTLNNDIMLIKLK.S	Contaminant_TRYP_BOVIN	1.88829e-17	0
1194314	22026	R.KDGNASGTTLLEALDCILPPTRPTDKPLRLPLQDVYK.I	sp|P68104|EF1A1_HUMAN	1.92941e-17	0
1194314	16943	Y.VALDFEQEMATAASSSSLEK.S	sp|P60709|ACTB_HUMAN	1.94697e-17	0
1194313	12094	K.LQGIVSWGSGCAQK.N	Contaminant_TRYP_BOVIN	1.95681e-17	0
1194314	25828	R.LVELNKEDLFALADIIDEIRLENFK.F	T295_05450	1.9754e-17	0
1194314	26814	K.ELEAVCQDVLSLLDNYLIK.N	sp|P61981|1433G_HUMAN	1.99562e-17	0
1194313	9276	K.TGVAVNKPAEFTVDAK.H	sp|P21333|FLNA_HUMAN	2.0247e-17	0
1194314	17541	R.NMQDLVEDFKNKYEDEINKR.T	sp|P13647|K2C5_HUMAN	2.05143e-17	0
1194314	24793	K.TVTIWEIINSEYFTAEQR.R	sp|Q15149|PLEC_HUMAN	2.05186e-17	0
1194314	24276	K.LADQCTGLQGFLVFHSFGGGTGSGFTSLLMER.L	sp|P68363|TBA1B_HUMAN	2.05272e-17	0
1194314	5717	S.LQCYNCPNPTADCK.T	sp|P13987|CD59_HUMAN	2.05843e-17	0
1194313	20210	K.LCYVALDFEQEMATAASSSSLEK.S	sp|P60709|ACTB_HUMAN	2.05848e-17	0
1194312	13689	K.EAFSLFDKDGDGTITTK.E	sp|P62158|CALM_HUMAN	2.06961e-17	0
1194314	19757	K.LEGVLAEVAQHYQDTLIR.A	sp|P46940|IQGA1_HUMAN	2.09513e-17	0
1194313	25258	R.YCVQLSQIQGLIGSVEEQLAQLR.C	sp|Q04695|K1C17_HUMAN	2.09642e-17	0
1194314	26012	K.ADLEM*QIESLTEELAYLK.K	Contaminant_K1C10_HUMAN	2.1142e-17	0
1194312	15364	K.IIAATIENAQPILQIDNAR.L	sp|P08779|K1C16_HUMAN	2.15246e-17	0
1194313	11833	R.VQVQDNEGCPVEALVK.D	sp|P21333|FLNA_HUMAN	2.2135e-17	0
1194313	14543	K.IEWLESHQDADIEDFK.A	sp|P11021|GRP78_HUMAN	2.22121e-17	0
1194314	9975	K.APNNVIIYASSNR.R	T295_05450	2.23396e-17	0
1194314	25395	K.LCYVALDFEQEMATAASSSSLEK.S	sp|P60709|ACTB_HUMAN	2.23509e-17	0
1194312	12828	K.LLHYLGHVMVNGPTTPIPVK.A	sp|P11498|PYC_HUMAN	2.23663e-17	0
1194313	21727	R.LGEDNINVVEGNEQFISASK.S	Contaminant_TRYP_BOVIN	2.24646e-17	0
1194312	11358	K.AGNNMLLVGVHGPR.T	sp|P21333|FLNA_HUMAN	2.26156e-17	0
1194313	24168	K.ADLEMQIESLTEELAYLK.K	Contaminant_K1C10_HUMAN	2.30724e-17	0
1194313	24976	R.GVDLDQLLDMSYEQLMQLYSAR.Q	sp|P62841|RS15_HUMAN	2.30806e-17	0
1194314	7570	R.IIYGGSVTGATCK.E	sp|P60174|TPIS_HUMAN	2.32533e-17	0
1194312	18549	K.IVGDLAQFMVQNGLSR.A	sp|P11498|PYC_HUMAN	2.34187e-17	0
1194312	22879	R.AGTLSITEFADMLSGNAGGFR.S	sp|Q15149|PLEC_HUMAN	2.34214e-17	0
1194313	21103	K.DELPPMEFVCEELDTPQDLEDK.I	T295_03955	2.35942e-17	0
1194312	14164	R.GNPTVEVDLFTSK.G	sp|P06733|ENOA_HUMAN	2.36588e-17	0
1194313	20831	R.DPTAEQFQEELEKFQQAIDSR.E	sp|P31944|CASPE_HUMAN	2.38961e-17	0
1194314	25595	K.IECSDNGDGTCSVSYLPTKPGEYFVNILFEEVHIPGSPFK.A	sp|O75369|FLNB_HUMAN	2.44764e-17	0
1194314	23543	K.HVEDVPAFQALGSLNDLQFFR.Y	sp|P25311|ZA2G_HUMAN	2.51386e-17	0
1194312	20554	R.TQGFLALFSGDTGEIK.S	sp|Q9Y230|RUVB2_HUMAN	2.51413e-17	0
1194314	13085	R.FAIQDISVEETSAK.E	sp|O43707|ACTN4_HUMAN	2.55518e-17	0
1194313	21846	K.LAMQEFMILPVGAANFR.E	sp|P06733|ENOA_HUMAN	2.56271e-17	0
1194312	23179	R.LGEDNINVVEGNEQFISASK.S	Contaminant_TRYP_BOVIN	2.65682e-17	0
1194314	28072	K.LCYVALDFEQEMATAASSSSLEK.S	sp|P60709|ACTB_HUMAN	2.67104e-17	0
1194314	26088	K.LCYVALDFEQEMATAASSSSLEK.S	sp|P60709|ACTB_HUMAN	2.67607e-17	0
1194312	7876	R.HGSGSGQSSSYSPYGSGSGWSSSR.G	sp|Q86YZ3|HORN_HUMAN	2.68979e-17	0
1194313	13472	K.HWPFMVVNDAGRPK.V	sp|P11142|HSP7C_HUMAN	2.69006e-17	0
1194313	20476	K.M*AATFIGNSTAIQELFK.R	sp|P04350|TBB4A_HUMAN	2.70417e-17	0
1194313	19504	K.LYSPSQIGAFVLMK.M	sp|P38646|GRP75_HUMAN	2.74447e-17	0
1194314	8627	R.SPYTVTVGQACNPSACR.A	sp|P21333|FLNA_HUMAN	2.75663e-17	0
1194313	13505	K.QLEAIDQLHLEYAK.R	sp|O43707|ACTN4_HUMAN	2.76062e-17	0
1194314	13692	K.QLEAIDQLHLEYAK.R	sp|O43707|ACTN4_HUMAN	2.76062e-17	0
1194313	13531	K.EAFSLFDKDGDGTITTK.E	sp|P62158|CALM_HUMAN	2.79063e-17	0
1194314	1326	R.SGQSSYGQHSSGSSQSSGYGQHGSR.Q	sp|Q5D862|FILA2_HUMAN	2.79904e-17	0
1194314	26651	R.LLQLWVSAVQSSIASAFSQAR.L	sp|Q15027|ACAP1_HUMAN	2.83082e-17	0
1194314	25571	K.QETFDAGLQAFQQEGIANITALKDQLLAAK.H	sp|Q13813|SPTN1_HUMAN	2.83721e-17	0
1194312	22551	R.SVVEFLQGYIGVPHGGFPEPFR.S	sp|P11498|PYC_HUMAN	2.84287e-17	0
1194314	27176	R.GVDNTFADELVELSTALEHQEYITFLEDLK.S	sp|Q07021|C1QBP_HUMAN	2.84593e-17	0
1194314	27399	R.IPDRPYSLFEGMAGAIHFLSDVLGPETSR.F	sp|Q9NS86|LANC2_HUMAN	2.86896e-17	0
1194314	12239	K.LQGIVSWGSGCAQK.N	Contaminant_TRYP_BOVIN	2.86971e-17	0
1194314	10988	K.TAASGVEANSRPLDHAQPPSSLVIDKESEVYK.M	sp|O00151|PDLI1_HUMAN	2.87516e-17	0
1194313	18323	R.ISVMGGEQAANVLATITK.D	sp|Q9HCC0|MCCB_HUMAN	2.87837e-17	0
1194313	18193	K.LVINGNPITIFQER.D	sp|P04406|G3P_HUMAN	2.89005e-17	0
1194312	20356	K.IAPSFAVESIEDALK.A	sp|P31327|CPSM_HUMAN	2.92546e-17	0
1194314	2165	R.GGSGGSYGGGGSGGGYGGGSGSR.G	Contaminant_K1C9_HUMAN	2.93739e-17	0
1194314	12265	K.NQALNTDNYGHDLASVQALQR.K	sp|Q13813|SPTN1_HUMAN	2.94906e-17	0
1194314	12629	R.VAPEEHPVLLTEAPLNPK.A	sp|P60709|ACTB_HUMAN	2.97749e-17	0
1194313	18175	R.NVSTGDVNVEMNAAPGVDLTQLLNNM*R.S	Contaminant_K1C10_HUMAN	2.99028e-17	0
1194313	18991	R.EAEAAIYHLQLFEELR.R	sp|P14618|KPYM_HUMAN	2.99114e-17	0
1194313	24287	K.ADLEM*QIESLTEELAYLK.K	Contaminant_K1C10_HUMAN	3.00636e-17	0
1194313	21450	K.DYLKPIFEIDPIALKDLVGMESQKK.A	T295_05450	3.02382e-17	0
1194313	13967	K.NVNVQNFHISWK.D	sp|O43707|ACTN4_HUMAN	3.0964e-17	0
1194314	25746	R.LGEDNINVVEGNEQFISASK.S	Contaminant_TRYP_BOVIN	3.12668e-17	0
1194314	20370	K.LLETIDQLYLEYAK.R	sp|P12814|ACTN1_HUMAN	3.13128e-17	0
1194313	27272	R.LGEDNINVVEGNEQFISASK.S	Contaminant_TRYP_BOVIN	3.16664e-17	0
1194313	18765	R.ALTVPELTQQMFDAK.N	sp|P04350|TBB4A_HUMAN	3.17369e-17	0
1194313	16152	K.SIVHPSYNSNTLNNDIMLIKLKSAASLNSR.V	Contaminant_TRYP_BOVIN	3.1783e-17	0
1194313	28711	R.LGEDNINVVEGNEQFISASK.S	Contaminant_TRYP_BOVIN	3.22275e-17	0
1194312	14521	R.LASYLDKVQALEEANNDLENK.I	Contaminant_K1C9_HUMAN	3.2296e-17	0
1194314	3449	R.SSSSGQHGSGLGESSGFGHHESSSGQSSSYSQHGSGSGHSSGYGQHGSR.S	sp|Q86YZ3|HORN_HUMAN	3.28278e-17	0
1194313	21479	K.SDLEM*QYETLQEELMALK.K	Contaminant_K1C9_HUMAN	3.29233e-17	0
1194312	12322	R.VAPEEHPVLLTEAPLNPK.A	sp|P60709|ACTB_HUMAN	3.29833e-17	0
1194312	22321	K.TLVLSNLSYSATEETLQEVFEK.A	sp|P19338|NUCL_HUMAN	3.30253e-17	0
1194312	18565	K.NKLNDLEDALQQAKEDLAR.L	Contaminant_K2C1_HUMAN	3.30611e-17	0
1194313	7954	K.GNVFSSPTAAGTPNK.E	sp|Q05682|CALD1_HUMAN	3.32249e-17	0
1194313	17918	K.DIENQYETQITQIEHEVSSSGQEVQSSAK.E	Contaminant_K1C9_HUMAN	3.32503e-17	0
1194313	23959	R.YCGQLQMIQEQISNLEAQITDVR.Q	Contaminant_K1C9_HUMAN	3.4059e-17	0
1194314	13698	K.YPIEHGIVTNWDDMEK.I	sp|P60709|ACTB_HUMAN	3.43407e-17	0
1194314	1413	R.GGSSSGGGYGSGGGGSSSVK.G	Contaminant_K22E_HUMAN	3.47907e-17	0
1194312	11464	K.QLTEEDGVHSVIEENIK.C	sp|Q13085|ACACA_HUMAN	3.4892e-17	0
1194314	27074	R.LPTPIAGLDNIILFLR.G	sp|Q9UPQ0|LIMC1_HUMAN	3.53182e-17	0
1194313	9725	K.LASVPAGGAVAVSAAPGSAAPAAGSAPAAAEEK.K	sp|P05387|RLA2_HUMAN	3.5464e-17	0
1194312	24900	R.TGPAATTLPDGAAAESLVESSEVAVIGFFK.D	sp|P07237|PDIA1_HUMAN	3.54876e-17	0
1194314	24540	K.WELLQQMNVGTRPINLEPIFQGYIDSLKR.Y	Contaminant_K22E_HUMAN	3.55182e-17	0
1194314	26077	R.LGEDNINVVEGNEQFISASK.S	Contaminant_TRYP_BOVIN	3.60566e-17	0
1194314	3513	R.QSSYGQHGSGSSQSSGYGQYGSR.E	sp|Q5D862|FILA2_HUMAN	3.6166e-17	0
1194313	19883	K.LLETIDQLYLEYAK.R	sp|P12814|ACTN1_HUMAN	3.62336e-17	0
1194314	24076	R.AGTLSITEFADMLSGNAGGFR.S	sp|Q15149|PLEC_HUMAN	3.66036e-17	0
1194314	7027	R.ATGGGLSSVGGGSSTIK.Y	sp|P04259|K2C6B_HUMAN	3.66911e-17	0
1194312	19005	R.EAEAAIYHLQLFEELR.R	sp|P14618|KPYM_HUMAN	3.71201e-17	0
1194313	20730	F.IIQENLNLALNSASAIGCHVVNIGAEDLR.A	sp|P13797|PLST_HUMAN	3.73301e-17	0
1194313	21446	K.LTTPTYGDLNHLVSATMSGVTTSLR.F	sp|Q9BUF5|TBB6_HUMAN	3.74879e-17	0
1194314	15674	K.IIAATIENAQPILQIDNAR.L	sp|P08779|K1C16_HUMAN	3.75253e-17	0
1194314	25222	K.TLVTQNSGVEALIHAILR.A	sp|P14923|PLAK_HUMAN	3.76277e-17	0
1194313	11227	R.LDTEAPYCGPSSYNQGQESGAGCGPGDVFPERR.G	sp|Q5T749|KPRP_HUMAN	3.76604e-17	0
1194314	21423	F.IIQENLNLALNSASAIGCHVVNIGAEDLR.A	sp|P13797|PLST_HUMAN	3.78294e-17	0
1194312	20518	K.M*AATFIGNSTAIQELFK.R	sp|P04350|TBB4A_HUMAN	3.82094e-17	0
1194314	11042	K.NHKEEMSQLTGQNSGDVNVEINVAPGK.D	Contaminant_K1C9_HUMAN	3.85915e-17	0
1194313	13441	K.ENFPNFLSACDKK.G	sp|P31151|S10A7_HUMAN	3.87259e-17	0
1194314	5848	R.GFSSGSAVVSGGSR.R	Contaminant_K22E_HUMAN	3.87559e-17	0
1194313	7687	R.IIYGGSVTGATCK.E	sp|P60174|TPIS_HUMAN	3.91004e-17	0
1194312	27710	R.LGEDNINVVEGNEQFISASK.S	Contaminant_TRYP_BOVIN	3.96032e-17	0
1194314	20455	K.AIMTYVSSFYHAFSGAQK.A	sp|O43707|ACTN4_HUMAN	4.00879e-17	0
1194314	18900	R.SSYDVFQLEFNDGAYNIK.D	sp|Q16658|FSCN1_HUMAN	4.01092e-17	0
1194314	11605	K.ATFYGEQVDYYK.S	sp|P46940|IQGA1_HUMAN	4.0532e-17	0
1194314	25069	R.SLDLDSIIAEVKAQYEDIAQK.S	sp|P04264|K2C1_HUMAN	4.05432e-17	0
1194313	20637	K.ATENDIYNFFSPLNPVR.V	sp|P52597|HNRPF_HUMAN	4.09202e-17	0
1194314	22516	K.SADFVVEAIGDDVGTLGFSVEGPSQAK.I	sp|P21333|FLNA_HUMAN	4.11493e-17	0
1194312	17580	R.SIQFVDWCPTGFK.V	sp|P68363|TBA1B_HUMAN	4.13819e-17	0
1194314	27080	R.TALLDAAGVASLLTTAEVVVTEIPKEEK.D	sp|P10809|CH60_HUMAN	4.13961e-17	0
1194314	14630	K.IEWLESHQDADIEDFK.A	sp|P11021|GRP78_HUMAN	4.16599e-17	0
1194313	9014	R.KTFTAWCNSHLR.K	sp|O43707|ACTN4_HUMAN	4.17231e-17	0
1194312	21192	R.QNLEPLFEQYINNLR.R	sp|P02538|K2C6A_HUMAN	4.19363e-17	0
1194314	22507	K.QFLQAAEAIDDIPFGITSNSDVFSK.Y	sp|P07237|PDIA1_HUMAN	4.22524e-17	0
1194313	11426	K.ATFYGEQVDYYK.S	sp|P46940|IQGA1_HUMAN	4.22853e-17	0
1194314	27781	K.LCYVALDFEQEMATAASSSSLEK.S	sp|P60709|ACTB_HUMAN	4.23711e-17	0
1194314	25059	K.LCYVALDFEQEMATAASSSSLEK.S	sp|P60709|ACTB_HUMAN	4.29714e-17	0
1194314	28743	K.LCYVALDFEQEMATAASSSSLEK.S	sp|P60709|ACTB_HUMAN	4.30938e-17	0
1194314	7567	R.LLEGEDAHLSSQQASGQSYSSR.E	sp|P08779|K1C16_HUMAN	4.40774e-17	0
1194314	25618	K.STAISLFYELSENDLNFIK.Q	sp|P13639|EF2_HUMAN	4.41535e-17	0
1194314	23264	K.DGNASGTTLLEALDCILPPTRPTDKPLRLPLQDVYK.I	sp|P68104|EF1A1_HUMAN	4.4808e-17	0
1194313	20149	K.EKLCYVALDFEQEMATAASSSSLEK.S	sp|P60709|ACTB_HUMAN	4.51382e-17	0
1194314	25871	R.INALTAASEAACLIVSVDETIKNPR.S	sp|Q99832|TCPH_HUMAN	4.53496e-17	0
1194314	14054	K.NVNVQNFHISWK.D	sp|O43707|ACTN4_HUMAN	4.5435e-17	0
1194314	15266	R.EGPYSISVLYGDEEVPR.S	sp|P21333|FLNA_HUMAN	4.5792e-17	0
1194314	27785	K.LCYVALDFEQEMATAASSSSLEK.S	sp|P60709|ACTB_HUMAN	4.58295e-17	0
1194313	24764	K.DTNYTLNTDSLDWALYDHLMDFLADR.G	sp|Q07021|C1QBP_HUMAN	4.60849e-17	0
1194314	29625	K.LCYVALDFEQEMATAASSSSLEK.S	sp|P60709|ACTB_HUMAN	4.60892e-17	0
1194312	19094	R.AVFVDLEPTVIDEIR.N	sp|P68366|TBA4A_HUMAN	4.61583e-17	0
1194312	13245	R.GLYAAFDCTATMK.S	sp|P11498|PYC_HUMAN	4.63042e-17	0
1194313	7940	K.AQNTWGCGNSLR.T	sp|P02545|LMNA_HUMAN	4.67907e-17	0
1194312	26357	R.LGEDNINVVEGNEQFISASK.S	Contaminant_TRYP_BOVIN	4.79235e-17	0
1194313	26094	K.MTQIMFETFNTPAMYVAIQAVLSLYASGR.T	sp|P60709|ACTB_HUMAN	4.82171e-17	0
1194312	20880	R.EVFFMNTQSIVQLVQR.Y	sp|Q13085|ACACA_HUMAN	4.87769e-17	0
1194314	10720	K.NHKEEMSQLTGQNSGDVNVEINVAPGK.D	Contaminant_K1C9_HUMAN	4.8839e-17	0
1194312	24157	K.TLRDPSLPLLELQDIMTSVSGR.I	sp|Q13085|ACACA_HUMAN	4.91309e-17	0
1194312	16176	K.LISWYDNEFGYSNR.V	sp|P04406|G3P_HUMAN	4.9557e-17	0
1194312	24641	R.LGEDNINVVEGNEQFISASK.S	Contaminant_TRYP_BOVIN	4.9873e-17	0
1194313	14794	K.LATQSNEITIPVTFESR.A	sp|P04792|HSPB1_HUMAN	4.98878e-17	0
1194314	25883	K.ADLEMQIESLTEELAYLK.K	Contaminant_K1C10_HUMAN	5.01463e-17	0
1194312	19565	R.EADIDGDGQVNYEEFVQMMTAK.-	sp|P62158|CALM_HUMAN	5.02086e-17	0
1194312	23811	R.SLDLDSIIAEVKAQYEDIAQK.S	sp|P04264|K2C1_HUMAN	5.06758e-17	0
1194314	28643	K.LCYVALDFEQEMATAASSSSLEK.S	sp|P60709|ACTB_HUMAN	5.11581e-17	0
1194313	19651	K.MADHYVPVPGGPNNNNYANVELILDIAK.R	sp|Q13085|ACACA_HUMAN	5.16727e-17	0
1194314	25358	K.QGLLEFVDITATNHTNEIQDYLQQLTGAR.T	sp|P35754|GLRX1_HUMAN	5.18576e-17	0
1194313	22291	K.TLVLSNLSYSATEETLQEVFEK.A	sp|P19338|NUCL_HUMAN	5.25693e-17	0
1194314	19130	R.LAALADQWQFLVQK.S	sp|Q13813|SPTN1_HUMAN	5.27356e-17	0
1194314	27614	K.LCYVALDFEQEMATAASSSSLEK.S	sp|P60709|ACTB_HUMAN	5.28779e-17	0
1194313	19636	R.ATSNVFAMFDQSQIQEFK.E	sp|O14950|ML12B_HUMAN	5.31441e-17	0
1194314	14631	R.IQYQLVDISQDNALR.D	sp|Q9H299|SH3L3_HUMAN	5.31765e-17	0
1194312	7272	K.LVINSGNGAVEDR.K	sp|P16070|CD44_HUMAN	5.36923e-17	0
1194312	10234	K.NHKEEM*SQLTGQNSGDVNVEINVAPGKDLTK.T	Contaminant_K1C9_HUMAN	5.43873e-17	0
1194313	11925	E.DNINVVEGNEQFISASK.S	Contaminant_TRYP_BOVIN	5.45179e-17	0
1194313	21597	K.MAVTFIGNSTAIQELFK.R	sp|P07437|TBB5_HUMAN	5.46141e-17	0
1194313	22334	R.TMLELLNQLDGFEATK.N	sp|P62195|PRS8_HUMAN	5.54546e-17	0
1194313	9558	K.NHKEEM*SQLTGQNSGDVNVEINVAPGK.D	Contaminant_K1C9_HUMAN	5.59677e-17	0
1194312	9511	R.AGTGVDNVDLEAATR.K	sp|O43175|SERA_HUMAN	5.62115e-17	0
1194312	24342	K.ADLEMQIESLTEELAYLK.K	Contaminant_K1C10_HUMAN	5.71531e-17	0
1194314	16000	K.SIVHPSYNSNTLNNDIMLIKLK.S	Contaminant_TRYP_BOVIN	5.8432e-17	0
1194313	22782	N.EILNPSVMTEVQTLNEDIFLK.H	T295_03955	5.84661e-17	0
1194312	19936	K.LLETIDQLYLEYAK.R	sp|P12814|ACTN1_HUMAN	5.88477e-17	0
1194313	24470	K.NIFFSPLSLSAALGMVR.L	sp|Q96P63|SPB12_HUMAN	5.89501e-17	0
1194314	22327	R.KSDLFQDDLYPDTAGPEAALEAEEWFEGK.N	sp|Q9ULV4|COR1C_HUMAN	5.90127e-17	0
1194313	17732	K.VLYDAEISQIHQSVTDTNVILSMDNSR.N	Contaminant_K22E_HUMAN	5.92046e-17	0
1194312	19736	R.VEQIAAIAQELNELDYYDSHNVNTR.C	sp|O43707|ACTN4_HUMAN	5.98799e-17	0
1194314	17953	R.SIQFVDWCPTGFK.V	sp|P68363|TBA1B_HUMAN	6.01437e-17	0
1194314	11857	K.SKAEAESLYQSKYEELQITAGR.H	Contaminant_K2C1_HUMAN	6.05212e-17	0
1194314	14205	R.QFASQANVVGPWIQTK.M	sp|O43707|ACTN4_HUMAN	6.10621e-17	0
1194314	25407	K.ALVLIAFAQYLQQCPFEDHVK.L	Contaminant_ALBU_HUMAN	6.11858e-17	0
1194314	6963	K.STAGDTHLGGEDFDNR.M	sp|P11142|HSP7C_HUMAN	6.15725e-17	0
1194314	23052	K.TVLELMNPEAQLPQVYPFAADLYQK.E	sp|P46940|IQGA1_HUMAN	6.16928e-17	0
1194313	5582	R.FGQGGAGPVGGQGPR.G	sp|P23246|SFPQ_HUMAN	6.23993e-17	0
1194312	18497	R.DGFIDKEDLHDMLASLGK.N	sp|O14950|ML12B_HUMAN	6.40432e-17	0
1194314	8186	K.VAQPTITDNKDGTVTVR.Y	sp|P21333|FLNA_HUMAN	6.48286e-17	0
1194312	19335	R.IFGYPVGIVGNNGVLFSESAK.K	sp|Q9HCC0|MCCB_HUMAN	6.49398e-17	0
1194313	2864	K.LGHGVNNAAGQVGK.E	sp|Q6UWP8|SBSN_HUMAN	6.62244e-17	0
1194313	24303	R.FQSVPAQPGQTSPLLQYFGILLDQGQLNK.Y	sp|Q00610|CLH1_HUMAN	6.63647e-17	0
1194313	6002	R.GFSSGSAVVSGGSR.R	Contaminant_K22E_HUMAN	6.64859e-17	0
1194314	19786	K.MFFDAELSQMQTHVSDTSVVLSMDNNR.N	sp|P13647|K2C5_HUMAN	6.66904e-17	0
1194312	24435	K.ADLEM*QIESLTEELAYLK.K	Contaminant_K1C10_HUMAN	6.76958e-17	0
1194313	19474	K.LEGVLAEVAQHYQDTLIR.A	sp|P46940|IQGA1_HUMAN	6.81524e-17	0
1194313	19527	K.NQILNLTTDNANILLQIDNAR.L	Contaminant_K1C10_HUMAN	6.90857e-17	0
1194314	10348	K.KTHIQDNHDGTYTVAYVPDVTGR.Y	sp|P21333|FLNA_HUMAN	6.97214e-17	0
1194313	20658	R.ISLPLPNFSSLNLR.E	sp|P08670|VIME_HUMAN	6.97944e-17	0
1194314	15968	K.SIVHPSYNSNTLNNDIMLIKLK.S	Contaminant_TRYP_BOVIN	7.01785e-17	0
1194312	13888	R.SSFYVNGLTLGGQK.C	sp|P07737|PROF1_HUMAN	7.04673e-17	0
1194312	20171	K.DYLKPIFEIDPIALK.D	T295_05450	7.06246e-17	0
1194314	28915	R.VGATAAVYSAAILEYLTAEVLELAGNASK.D	sp|P0C0S5|H2AZ_HUMAN	7.06434e-17	0
1194313	17336	K.NSSYFVEWIPNNVK.T	sp|P04350|TBB4A_HUMAN	7.0686e-17	0
1194313	16257	K.SIVHPSYNSNTLNNDIMLIKLKSAASLNSR.V	Contaminant_TRYP_BOVIN	7.17008e-17	0
1194312	20660	R.LGEDNINVVEGNEQFISASK.S	Contaminant_TRYP_BOVIN	7.18587e-17	0
1194314	21412	K.DELPPMEFVCEELDTPQDLEDK.I	T295_03955	7.22225e-17	0
1194314	7839	K.AQNTWGCGNSLR.T	sp|P02545|LMNA_HUMAN	7.29414e-17	0
1194314	22342	K.LCYVALDFEQEMATAASSSSLEK.S	sp|P60709|ACTB_HUMAN	7.30299e-17	0
1194314	17049	R.LGEDNINVVEGNEQFISASK.S	Contaminant_TRYP_BOVIN	7.30939e-17	0
1194313	15389	K.SIVHPSYNSNTLNNDIMLIK.L	Contaminant_TRYP_BOVIN	7.3283e-17	0
1194312	23904	R.YCVQLSQIQAQISALEEQLQQIR.A	Contaminant_K1C10_HUMAN	7.49304e-17	0
1194314	17196	K.SLNNQFASFIDKVR.F	Contaminant_K2C1_HUMAN	7.54397e-17	0
1194313	23827	R.DVPWGVDSLITLAFQDQR.Y	sp|Q16658|FSCN1_HUMAN	7.56895e-17	0
1194313	20188	K.DYLKPIFEIDPIALK.D	T295_05450	7.59903e-17	0
1194313	17742	K.AYVEANQMLGDLIK.V	sp|P11498|PYC_HUMAN	7.64458e-17	0
1194314	21220	K.SDLEMQYETLQEELM*ALK.K	Contaminant_K1C9_HUMAN	7.66688e-17	0
1194312	16450	K.SAYPGQITSNMFCAGYLEGGK.D	Contaminant_TRYP_BOVIN	7.79098e-17	0
1194314	12363	L.GEDNINVVEGNEQFISASK.S	Contaminant_TRYP_BOVIN	7.84922e-17	0
1194314	8204	R.ASSVTTFTGEPNTCPR.C	sp|P52943|CRIP2_HUMAN	7.86089e-17	0
1194314	22860	R.ADLEM*QIESLKEELAYLK.K	sp|P02533|K1C14_HUMAN	7.89821e-17	0
1194314	8603	R.M*SGECAPNVSVSVSTSHTTISGGGSR.G	Contaminant_K2C1_HUMAN	7.94075e-17	0
1194314	9047	K.TEELNKEVASNSELVQSSR.S	sp|P08779|K1C16_HUMAN	8.0267e-17	0
1194313	23986	K.QEAFLLNEDLGDSLDSVEALLK.K	sp|Q13813|SPTN1_HUMAN	8.04211e-17	0
1194314	25636	R.YCGQLQMIQEQISNLEAQITDVR.Q	Contaminant_K1C9_HUMAN	8.0431e-17	0
1194313	21342	R.FGNPLLVQDVESYDPVLNPVLNR.E	sp|Q14204|DYHC1_HUMAN	8.07975e-17	0
1194314	21293	K.SFIKDYPVVSIEDPFDQDDWGAWQK.F	sp|P06733|ENOA_HUMAN	8.11979e-17	0
1194314	30773	R.LGEDNINVVEGNEQFISASK.S	Contaminant_TRYP_BOVIN	8.2038e-17	0
1194313	28621	R.LGEDNINVVEGNEQFISASK.S	Contaminant_TRYP_BOVIN	8.25936e-17	0
1194312	4472	R.HVAAGTQQPYTDGVR.M	sp|P14923|PLAK_HUMAN	8.38139e-17	0
1194312	24708	R.LGEDNINVVEGNEQFISASK.S	Contaminant_TRYP_BOVIN	8.39209e-17	0
1194312	12464	R.ITSENPDEGFKPSSGTVQELNFR.S	sp|O00763|ACACB_HUMAN	8.43007e-17	0
1194312	18069	K.DMAGLLKPTACTMLVSSLR.D	sp|P11498|PYC_HUMAN	8.52261e-17	0
1194313	8974	R.KTFTAWCNSHLR.K	sp|O43707|ACTN4_HUMAN	8.56363e-17	0
1194312	26929	R.LGEDNINVVEGNEQFISASK.S	Contaminant_TRYP_BOVIN	8.58614e-17	0
1194312	22819	R.PINLEPIFQGYIDSLKR.Y	Contaminant_K22E_HUMAN	8.68945e-17	0
1194313	25178	R.LGEDNINVVEGNEQFISASK.S	Contaminant_TRYP_BOVIN	8.7779e-17	0
1194314	27077	R.LGEDNINVVEGNEQFISASK.S	Contaminant_TRYP_BOVIN	8.83998e-17	0
1194314	21414	R.LGEDNINVVEGNEQFISASK.S	Contaminant_TRYP_BOVIN	8.94021e-17	0
1194312	24130	K.QEAFLLNEDLGDSLDSVEALLK.K	sp|Q13813|SPTN1_HUMAN	8.95474e-17	0
1194312	18294	K.DIENQYETQITQIEHEVSSSGQEVQSSAK.E	Contaminant_K1C9_HUMAN	8.96285e-17	0
1194312	2748	R.FSSSSGYGGGSSR.V	Contaminant_K1C9_HUMAN	9.06893e-17	0
1194313	17927	K.VVLAYEPVWAIGTGK.T	sp|P60174|TPIS_HUMAN	9.07321e-17	0
1194314	20739	K.DYLKPIFEIDPIALK.D	T295_05450	9.07584e-17	0
1194314	26311	K.LILSETSIFDVLPNFFYHSNQVVR.M	sp|Q13085|ACACA_HUMAN	9.15119e-17	0
1194314	11004	K.ALCAEADRLQQSHPLSATQIQVK.R	sp|Q13813|SPTN1_HUMAN	9.22833e-17	0
1194313	22535	K.KEEPFLQNEILNPSVMTEVQTLNEDIFLKHLR.E	T295_03955	9.28592e-17	0
1194312	15530	K.SIVHPSYNSNTLNNDIM*LIKLKSAASLNSR.V	Contaminant_TRYP_BOVIN	9.33377e-17	0
1194312	20375	K.SDLEM*QYETLQEELM*ALK.K	Contaminant_K1C9_HUMAN	9.3655e-17	0
1194313	12847	R.LGEDNINVVEGNEQFISASK.S	Contaminant_TRYP_BOVIN	9.37828e-17	0
1194312	18812	R.AYSEALAAFGNGALFVEK.F	sp|P11498|PYC_HUMAN	9.41477e-17	0
1194313	18140	K.VDALMDEINFMK.M	sp|P13647|K2C5_HUMAN	9.42082e-17	0
1194314	18427	K.VDALMDEINFMK.M	sp|P13647|K2C5_HUMAN	9.42082e-17	0
1194314	4414	R.HVAAGTQQPYTDGVR.M	sp|P14923|PLAK_HUMAN	9.45861e-17	0
1194314	5430	R.KISSDLDGHPVPK.Q	sp|P29401|TKT_HUMAN	9.47013e-17	0
1194314	10755	K.NHKEEMSQLTGQNSGDVNVEINVAPGK.D	Contaminant_K1C9_HUMAN	9.50681e-17	0
1194313	18840	R.VALTGLTVAEYFR.D	sp|P06576|ATPB_HUMAN	9.58286e-17	0
1194313	21570	R.NVSTGDVNVEMNAAPGVDLTQLLNNMR.S	Contaminant_K1C10_HUMAN	9.61455e-17	0
1194313	19912	K.SINPDEAVAYGAAVQAAILSGDK.S	sp|P11142|HSP7C_HUMAN	9.65206e-17	0
1194314	25693	K.EEPFLQNEILNPSVMTEVQTLNEDIFLK.H	T295_03955	9.70603e-17	0
1194313	12092	G.EDNINVVEGNEQFISASK.S	Contaminant_TRYP_BOVIN	9.74716e-17	0
1194313	12105	L.GEDNINVVEGNEQFISASK.S	Contaminant_TRYP_BOVIN	9.83434e-17	0
1194314	1949	K.KTEAPAAPAAQETK.S	sp|P80723|BASP1_HUMAN	9.88204e-17	0
1194314	24093	R.AGTLSITEFADMLSGNAGGFR.S	sp|Q15149|PLEC_HUMAN	9.98088e-17	0
1194312	15373	R.LQVEHTVTEEITDVDLVHAQIHVAEGR.S	sp|P11498|PYC_HUMAN	1.00095e-16	0
1194314	27155	R.ALMLQGVDLLADAVAVTMGPK.G	sp|P10809|CH60_HUMAN	1.003e-16	0
1194313	22380	K.DYLKPIFEIDPIALKDLVGMESQK.K	T295_05450	1.00941e-16	0
1194312	14225	R.LGEDNINVVEGNEQFISASK.S	Contaminant_TRYP_BOVIN	1.01142e-16	0
1194312	19154	R.LQQELDDLLVDLDHQR.Q	sp|P35579|MYH9_HUMAN	1.0123e-16	0
1194313	22288	K.TAFDEAIAELDTLSEESYK.D	sp|P63104|1433Z_HUMAN	1.01454e-16	0
1194312	21455	R.NVSTGDVNVEMNAAPGVDLTQLLNNMR.S	Contaminant_K1C10_HUMAN	1.01696e-16	0
1194312	27754	R.LGEDNINVVEGNEQFISASK.S	Contaminant_TRYP_BOVIN	1.02275e-16	0
1194314	26177	K.EIVDSYLPVILDIIK.G	sp|P07602|SAP_HUMAN	1.02696e-16	0
1194312	14512	R.ISIEM*NGTLEDQLSHLK.Q	sp|O43707|ACTN4_HUMAN	1.0288e-16	0
1194313	22142	K.QLETVLDDLDPENALLPAGFR.Q	sp|Q9NYL9|TMOD3_HUMAN	1.04839e-16	0
1194314	16166	K.SIVHPSYNSNTLNNDIMLIKLKSAASLNSR.V	Contaminant_TRYP_BOVIN	1.0545e-16	0
1194313	5616	R.GSYGSGGSSYGSGGGSYGSGGGGGGHGSYGSGSSSGGYR.G	Contaminant_K2C1_HUMAN	1.05503e-16	0
1194313	14084	R.ATCNNYTPQFQLRPSYSSCFPQYR.S	sp|Q5T749|KPRP_HUMAN	1.0592e-16	0
1194313	14917	K.FLKPLLEGSIEKAPNNVIIYASSNRR.H	T295_05450	1.06287e-16	0
1194314	25060	R.SGETEDTFIADLVVGLCTGQIK.T	sp|P06733|ENOA_HUMAN	1.06704e-16	0
1194314	23730	K.KEEPFLQNEILNPSVMTEVQTLNEDIFLKHLR.E	T295_03955	1.07189e-16	0
1194313	8852	K.FSASGELGNGNIK.L	sp|P12004|PCNA_HUMAN	1.0794e-16	0
1194313	20129	K.TEIKDELPPMEFVCEELDTPQDLEDK.I	T295_03955	1.08795e-16	0
1194314	25733	K.EEPFLQNEILNPSVMTEVQTLNEDIFLK.H	T295_03955	1.09071e-16	0
1194312	21275	R.FGNPLLVQDVESYDPVLNPVLNR.E	sp|Q14204|DYHC1_HUMAN	1.09589e-16	0
1194313	14849	K.SYELPDGQVITIGNER.F	sp|A5A3E0|POTEF_HUMAN	1.09592e-16	0
1194314	19231	Y.YNTIDDLKDQIVDLTVGNNK.T	Contaminant_K1C9_HUMAN	1.09744e-16	0
1194314	13695	K.EAFSLFDKDGDGTITTK.E	sp|P62158|CALM_HUMAN	1.10043e-16	0
1194312	20265	K.LCYVALDFEQEMATAASSSSLEK.S	sp|P60709|ACTB_HUMAN	1.10654e-16	0
1194312	26887	R.LGEDNINVVEGNEQFISASK.S	Contaminant_TRYP_BOVIN	1.10838e-16	0
1194313	24975	K.ELEAVCQDVLSLLDNYLIK.N	sp|P61981|1433G_HUMAN	1.11738e-16	0
1194312	7917	K.AQNTWGCGNSLR.T	sp|P02545|LMNA_HUMAN	1.11762e-16	0
1194312	5201	R.EVATNSELVQSGK.S	sp|P02533|K1C14_HUMAN	1.12192e-16	0
1194314	24790	K.DGTVLCELINALYPEGQAPVKK.I	sp|P37802|TAGL2_HUMAN	1.12421e-16	0
1194312	15556	K.SIVHPSYNSNTLNNDIM*LIKLKSAASLNSR.V	Contaminant_TRYP_BOVIN	1.12634e-16	0
1194312	21717	R.LGEDNINVVEGNEQFISASK.S	Contaminant_TRYP_BOVIN	1.12808e-16	0
1194314	25878	K.M*TQIM*FETFNTPAM*YVAIQAVLSLYASGR.T	sp|P60709|ACTB_HUMAN	1.12873e-16	0
1194314	16554	R.ISIEMNGTLEDQLSHLK.Q	sp|O43707|ACTN4_HUMAN	1.12898e-16	0
1194314	9126	K.LSLEGDHSTPPSAYGSVK.A	sp|A6NMY6|AXA2L_HUMAN	1.13544e-16	0
1194314	24382	R.LGEDNINVVEGNEQFISASK.S	Contaminant_TRYP_BOVIN	1.13547e-16	0
1194312	19523	R.AEGSDVANAVLDGADCIMLSGETAK.G	sp|P14618|KPYM_HUMAN	1.13881e-16	0
1194312	20343	R.LGEDNINVVEGNEQFISASK.S	Contaminant_TRYP_BOVIN	1.14588e-16	0
1194314	1749	R.KGYSPTHREEEYGK.N	sp|P20930|FILA_HUMAN	1.14665e-16	0
1194313	18340	R.ALTVPELTQQVFDAK.N	sp|P07437|TBB5_HUMAN	1.14974e-16	0
1194313	19671	R.VEQIAAIAQELNELDYYDSHNVNTR.C	sp|O43707|ACTN4_HUMAN	1.14998e-16	0
1194314	16541	K.SIVHPSYNSNTLNNDIMLIKLKSAASLNSR.V	Contaminant_TRYP_BOVIN	1.17422e-16	0
1194314	5984	R.AQHVFQHAVPQEGKPITNQK.S	sp|Q13867|BLMH_HUMAN	1.17721e-16	0
1194313	11399	K.SQIFSTASDNQPTVTIK.V	sp|P11021|GRP78_HUMAN	1.18068e-16	0
1194314	18741	R.KDYLKPIFEIDPIALK.D	T295_05450	1.18317e-16	0
1194313	25895	K.DLVVLLFETALLSSGFSLEDPQTHSNR.I	sp|P08238|HS90B_HUMAN	1.18707e-16	0
1194313	6767	R.VHGPGIQSGTTNKPNKFTVETR.G	sp|P21333|FLNA_HUMAN	1.19309e-16	0
1194313	5780	R.LSSEMNTSTVNSAR.E	sp|P20700|LMNB1_HUMAN	1.19328e-16	0
1194313	18904	R.KLISEVDSDGDGEISFQEFLTAAK.K	sp|Q9NZT1|CALL5_HUMAN	1.19359e-16	0
1194314	17701	R.ERILVLFEGLNSIKKDDLENR.L	T295_03955	1.20588e-16	0
1194314	2335	K.GGSISGGGYGSGGGK.H	Contaminant_K22E_HUMAN	1.2068e-16	0
1194314	14592	R.LGEDNINVVEGNEQFISASK.S	Contaminant_TRYP_BOVIN	1.21749e-16	0
1194314	18992	K.LNDLEDALQQAKEDLAR.L	Contaminant_K2C1_HUMAN	1.2182e-16	0
1194312	4214	K.HYSSSRSGGGGGGGGCGGGGGVSSLR.I	Contaminant_K1C10_HUMAN	1.22231e-16	0
1194313	15833	K.LCYVALDFEQEM*ATAASSSSLEK.S	sp|P60709|ACTB_HUMAN	1.22453e-16	0
1194313	11368	K.FEEEQKIQNNIEISTQENKEFK.K	T295_03955	1.23076e-16	0
1194313	11371	R.SKEEAEALYHSKYEELQVTVGR.H	Contaminant_K22E_HUMAN	1.23376e-16	0
1194314	26741	K.VNTFSALANIDLALEQGDALALFR.A	sp|P46940|IQGA1_HUMAN	1.23802e-16	0
1194314	25647	R.VLDELTLTKADLEMQIESLTEELAYLKK.N	Contaminant_K1C10_HUMAN	1.25062e-16	0
1194312	18743	R.ALTVPELTQQMFDAK.N	sp|P04350|TBB4A_HUMAN	1.25304e-16	0
1194312	2419	K.GGSISGGGYGSGGGK.H	Contaminant_K22E_HUMAN	1.27468e-16	0
1194314	17937	R.TATESFASDPILYRPVAVALDTK.G	sp|P14618|KPYM_HUMAN	1.27949e-16	0
1194314	14724	K.ICDQWDALGSLTHSR.R	sp|O43707|ACTN4_HUMAN	1.28551e-16	0
1194312	2895	R.GGSGGGGSISGGGYGSGGGSGGR.Y	Contaminant_K22E_HUMAN	1.31039e-16	0
1194313	14508	R.LGEDNINVVEGNEQFISASK.S	Contaminant_TRYP_BOVIN	1.31196e-16	0
1194314	27316	K.SIVHPSYNSNTLNNDIMLIK.L	Contaminant_TRYP_BOVIN	1.31815e-16	0
1194314	28496	R.LGEDNINVVEGNEQFISASK.S	Contaminant_TRYP_BOVIN	1.32014e-16	0
1194314	23272	R.YGINTTDIFQTVDLWEGK.N	sp|P37802|TAGL2_HUMAN	1.32036e-16	0
1194312	20596	K.LCYVALDFEQEMATAASSSSLEK.S	sp|P60709|ACTB_HUMAN	1.32122e-16	0
1194313	15124	R.LGEDNINVVEGNEQFISASK.S	Contaminant_TRYP_BOVIN	1.3232e-16	0
1194313	13366	K.ENFPNFLSACDKK.G	sp|P31151|S10A7_HUMAN	1.33239e-16	0
1194312	15673	K.ELTTEIDNNIEQISSYK.S	Contaminant_K1C10_HUMAN	1.33539e-16	0
1194312	19674	K.MADHYVPVPGGPNNNNYANVELILDIAK.R	sp|Q13085|ACACA_HUMAN	1.34049e-16	0
1194314	11614	R.M*APYQGPDAVPGALDYK.S	sp|O43707|ACTN4_HUMAN	1.34671e-16	0
1194314	12924	K.VHSPSGALEECYVTEIDQDKYAVR.F	sp|P21333|FLNA_HUMAN	1.34699e-16	0
1194312	22038	N.YSPYYNTIDDLKDQIVDLTVGNNK.T	Contaminant_K1C9_HUMAN	1.34863e-16	0
1194314	27322	K.IGGILANELSVDEAALHAAVIAINEAIDRR.I	sp|P46940|IQGA1_HUMAN	1.35235e-16	0
1194313	23983	K.STAISLFYELSENDLNFIK.Q	sp|P13639|EF2_HUMAN	1.36365e-16	0
1194313	24322	K.NMITGTSQADCAVLIVAAGVGEFEAGISK.N	sp|P68104|EF1A1_HUMAN	1.3646e-16	0
1194314	21376	K.SDLEMQYETLQEELM*ALK.K	Contaminant_K1C9_HUMAN	1.37189e-16	0
1194313	15338	K.SIVHPSYNSNTLNNDIMLIK.L	Contaminant_TRYP_BOVIN	1.37322e-16	0
1194313	25217	K.YSVWIGGSILASLSTFQQM*WISK.P	sp|P63267|ACTH_HUMAN	1.37527e-16	0
1194312	17936	K.TLNDELEIIEGMK.F	sp|P10809|CH60_HUMAN	1.394e-16	0
1194313	17922	K.TLNDELEIIEGMK.F	sp|P10809|CH60_HUMAN	1.394e-16	0
1194313	18983	R.ASIELVEAEVSELETR.L	sp|Q15027|ACAP1_HUMAN	1.3943e-16	0
1194313	16139	K.SIVHPSYNSNTLNNDIMLIKLKSAASLNSR.V	Contaminant_TRYP_BOVIN	1.39987e-16	0
1194314	11386	K.EIEELQSQAQALSQEGK.S	sp|Q01082|SPTB2_HUMAN	1.4104e-16	0
1194314	25064	R.LGEDNINVVEGNEQFISASK.S	Contaminant_TRYP_BOVIN	1.41199e-16	0
1194313	28446	R.LGEDNINVVEGNEQFISASK.S	Contaminant_TRYP_BOVIN	1.43245e-16	0
1194313	12537	K.KSDIDEIVLVGGSTR.I	sp|P11021|GRP78_HUMAN	1.43678e-16	0
1194312	13268	K.EIETYHNLLEGGQEDFESSGAGK.I	Contaminant_K1C9_HUMAN	1.44228e-16	0
1194312	24125	R.YCGQLQMIQEQISNLEAQITDVR.Q	Contaminant_K1C9_HUMAN	1.47316e-16	0
1194314	22411	K.SAIYQLEEEYENLLK.A	sp|P15924|DESP_HUMAN	1.49856e-16	0
1194312	13289	R.LGEDNINVVEGNEQFISASK.S	Contaminant_TRYP_BOVIN	1.49911e-16	0
1194312	13686	K.NKLNDLEDALQQAK.E	Contaminant_K2C1_HUMAN	1.50007e-16	0
1194313	17746	R.SIQFVDWCPTGFK.V	sp|P68363|TBA1B_HUMAN	1.50013e-16	0
1194314	26310	K.LCYVALDFEQEMATAASSSSLEK.S	sp|P60709|ACTB_HUMAN	1.51168e-16	0
1194314	26914	K.LGSAADFLLDISETDLSSLTASIK.A	sp|O75369|FLNB_HUMAN	1.5238e-16	0
1194313	20770	K.TAFDEAIAELDTLNEESYK.D	sp|P31946|1433B_HUMAN	1.52909e-16	0
1194312	8422	R.M*SGECAPNVSVSVSTSHTTISGGGSR.G	Contaminant_K2C1_HUMAN	1.52948e-16	0
1194314	23000	R.PINLEPIFQGYIDSLKR.Y	Contaminant_K22E_HUMAN	1.53872e-16	0
1194314	29981	R.LGEDNINVVEGNEQFISASK.S	Contaminant_TRYP_BOVIN	1.54507e-16	0
1194312	14961	S.YNSNTLNNDIMLIK.L	Contaminant_TRYP_BOVIN	1.55638e-16	0
1194312	14681	K.SYELPDGQVITIGNER.F	sp|A5A3E0|POTEF_HUMAN	1.55885e-16	0
1194313	9394	I.NVVEGNEQFISASK.S	Contaminant_TRYP_BOVIN	1.56704e-16	0
1194312	11160	R.ILGADTSVDLEETGR.V	sp|P25705|ATPA_HUMAN	1.56825e-16	0
1194312	8811	R.KTFTAWCNSHLR.K	sp|O43707|ACTN4_HUMAN	1.57111e-16	0
1194312	15551	R.LDNASAFQGAVISPHYDSLLVK.V	sp|P11498|PYC_HUMAN	1.58652e-16	0
1194314	6613	K.LDKENAIDRAEQAEADKK.Q	sp|P07951|TPM2_HUMAN	1.60754e-16	0
1194313	23551	K.ITGMLLEIDNSELLHMLESPESLR.S	sp|P11940|PABP1_HUMAN	1.61515e-16	0
1194313	18194	K.STM*DNPTTTQYASLMHSFILK.A	sp|Q9NP97|DLRB1_HUMAN	1.62043e-16	0
1194314	4543	R.YLAADKDGNVTCER.E	sp|Q16658|FSCN1_HUMAN	1.62285e-16	0
1194314	18294	K.TFAPEEISAMVLTK.M	sp|P11021|GRP78_HUMAN	1.62321e-16	0
1194313	14047	K.SIVHPSYNSNTLNNDIM*LIK.L	Contaminant_TRYP_BOVIN	1.63173e-16	0
1194314	25427	R.DVPWGVDSLITLAFQDQR.Y	sp|Q16658|FSCN1_HUMAN	1.66075e-16	0
1194314	26098	R.LGEDNINVVEGNEQFISASK.S	Contaminant_TRYP_BOVIN	1.66794e-16	0
1194313	4615	Y.TVTVGQACNPSACR.A	sp|P21333|FLNA_HUMAN	1.66865e-16	0
1194312	18905	Y.YNTIDDLKDQIVDLTVGNNK.T	Contaminant_K1C9_HUMAN	1.67481e-16	0
1194312	7861	R.QAVTNPNNTFYATK.R	sp|P38646|GRP75_HUMAN	1.67599e-16	0
1194314	25037	K.ITGMLLEIDNSELLHMLESPESLR.S	sp|P11940|PABP1_HUMAN	1.68551e-16	0
1194314	25957	K.NMAEQIIQEIYSQIQSK.K	sp|P29401|TKT_HUMAN	1.69267e-16	0
1194312	13601	R.LEKEIETYHNLLEGGQEDFESSGAGK.I	Contaminant_K1C9_HUMAN	1.71122e-16	0
1194313	2624	R.HYAHTDCPGHADYVK.N	sp|P49411|EFTU_HUMAN	1.71186e-16	0
1194313	469	R.YGQQGSGSGQSPSR.G	sp|Q86YZ3|HORN_HUMAN	1.71476e-16	0
1194314	24808	K.IPNFWVTTFVNHPQVSALLGEEDEEALHYLTR.V	sp|Q01105|SET_HUMAN	1.71537e-16	0
1194314	21724	K.LTTPTYGDLNHLVSATMSGVTTCLR.F	sp|P04350|TBB4A_HUMAN	1.72183e-16	0
1194312	16617	R.NVSTGDVNVEM*NAAPGVDLTQLLNNM*R.S	Contaminant_K1C10_HUMAN	1.72733e-16	0
1194314	29389	K.LCYVALDFEQEMATAASSSSLEK.S	sp|P60709|ACTB_HUMAN	1.73434e-16	0
1194313	2868	K.DSCQGDSGGPVVCSGK.L	Contaminant_TRYP_BOVIN	1.75108e-16	0
1194312	28392	R.LGEDNINVVEGNEQFISASK.S	Contaminant_TRYP_BOVIN	1.75787e-16	0
1194313	12535	K.TAFQEALDAAGDK.L	sp|P10599|THIO_HUMAN	1.76383e-16	0
1194314	25098	R.EVAAFAQFGSDLDAATQQLLSR.G	sp|P25705|ATPA_HUMAN	1.76596e-16	0
1194314	27968	R.LGEDNINVVEGNEQFISASK.S	Contaminant_TRYP_BOVIN	1.77209e-16	0
1194313	14632	R.ETTDTDTADQVIASFK.V	sp|O43707|ACTN4_HUMAN	1.78203e-16	0
1194314	4155	R.VPENTMHAMQQK.L	sp|P12814|ACTN1_HUMAN	1.78355e-16	0
1194314	12962	R.SIQADGLVWGSSK.L	sp|P24534|EF1B_HUMAN	1.78813e-16	0
1194313	23363	K.KEEPFLQNEILNPSVMTEVQTLNEDIFLK.H	T295_03955	1.78925e-16	0
1194314	9731	R.AGTGVDNVDLEAATR.K	sp|O43175|SERA_HUMAN	1.79112e-16	0
1194312	15995	R.LGEDNINVVEGNEQFISASK.S	Contaminant_TRYP_BOVIN	1.79131e-16	0
1194313	14592	R.LASYLDKVQALEEANNDLENK.I	Contaminant_K1C9_HUMAN	1.80348e-16	0
1194312	22764	R.KDYLKPIFEIDPIALKDLVGMESQKK.A	T295_05450	1.80807e-16	0
1194314	26045	R.FQSVPAQPGQTSPLLQYFGILLDQGQLNK.Y	sp|Q00610|CLH1_HUMAN	1.82545e-16	0
1194314	18114	K.STNGDTFLGGEDFDQALLR.H	sp|P38646|GRP75_HUMAN	1.8368e-16	0
1194312	27204	R.LGEDNINVVEGNEQFISASK.S	Contaminant_TRYP_BOVIN	1.84248e-16	0
1194314	29453	R.LGEDNINVVEGNEQFISASK.S	Contaminant_TRYP_BOVIN	1.84751e-16	0
1194314	15307	R.LGEDNINVVEGNEQFISASK.S	Contaminant_TRYP_BOVIN	1.86867e-16	0
1194313	11340	R.TTPSVVAFTADGER.L	sp|P38646|GRP75_HUMAN	1.87257e-16	0
1194313	8625	R.SPYTVTVGQACNPSACR.A	sp|P21333|FLNA_HUMAN	1.88917e-16	0
1194314	19452	R.LGEDNINVVEGNEQFISASK.S	Contaminant_TRYP_BOVIN	1.89317e-16	0
1194313	19988	R.FDQLFDDESDPFEVLK.A	sp|Q8NC51|PAIRB_HUMAN	1.89388e-16	0
1194313	12264	K.TISEVSSIMEEQR.R	T295_03955	1.89536e-16	0
1194314	7799	K.GNVFSSPTAAGTPNK.E	sp|Q05682|CALD1_HUMAN	1.907e-16	0
1194314	6583	K.QEYDESGPSIVHR.K	sp|A5A3E0|POTEF_HUMAN	1.92606e-16	0
1194314	14715	K.CQLEINFNTLQTK.L	sp|O43707|ACTN4_HUMAN	1.94948e-16	0
1194313	20264	R.CPEALFQPSFLGMESCGIHETTFNSIMK.C	sp|P60709|ACTB_HUMAN	1.95308e-16	0
1194313	25871	R.LGEDNINVVEGNEQFISASK.S	Contaminant_TRYP_BOVIN	1.9552e-16	0
1194313	9589	R.AGTGVDNVDLEAATR.K	sp|O43175|SERA_HUMAN	1.97002e-16	0
1194314	24020	R.ALLQAILQTEDMLK.V	sp|P15924|DESP_HUMAN	1.98637e-16	0
1194314	4096	K.HYSSSRSGGGGGGGGCGGGGGVSSLR.I	Contaminant_K1C10_HUMAN	1.99781e-16	0
1194313	7371	K.VQQAELHTGSLPR.I	sp|Q13085|ACACA_HUMAN	2.00204e-16	0
1194314	23439	R.IMSLVDPNHSGLVTFQAFIDFM*SR.E	sp|O43707|ACTN4_HUMAN	2.01101e-16	0
1194312	10863	R.HEMPPHIYAITDTAYR.S	sp|P35579|MYH9_HUMAN	2.01254e-16	0
1194314	29079	R.LGEDNINVVEGNEQFISASK.S	Contaminant_TRYP_BOVIN	2.01477e-16	0
1194314	5737	K.AAFGGSGGRGSSSGGGYSSGSSSYGSGGR.Q	Contaminant_K22E_HUMAN	2.02008e-16	0
1194313	22785	R.ALLQAILQTEDMLK.V	sp|P15924|DESP_HUMAN	2.02668e-16	0
1194313	13826	R.LGEDNINVVEGNEQFISASK.S	Contaminant_TRYP_BOVIN	2.02816e-16	0
1194314	17293	R.VTYTPMAPGSYLISIK.Y	sp|P21333|FLNA_HUMAN	2.02939e-16	0
1194313	24223	K.NMAEQIIQEIYSQIQSK.K	sp|P29401|TKT_HUMAN	2.03027e-16	0
1194312	7475	R.LSSQEAASSFGDDR.L	sp|P05165|PCCA_HUMAN	2.04409e-16	0
1194314	12503	R.NFILDQTNVSAAAQR.R	sp|Q00839|HNRPU_HUMAN	2.08007e-16	0
1194313	21579	K.NYSPYYNTIDDLKDQIVDLTVGNNK.T	Contaminant_K1C9_HUMAN	2.08714e-16	0
1194312	28777	R.LGEDNINVVEGNEQFISASK.S	Contaminant_TRYP_BOVIN	2.09823e-16	0
1194313	19689	R.VEQIAAIAQELNELDYYDSHNVNTR.C	sp|O43707|ACTN4_HUMAN	2.11189e-16	0
1194314	21163	R.ISLPLPNFSSLNLR.E	sp|P08670|VIME_HUMAN	2.1138e-16	0
1194314	10245	R.ASFNHFDRDHSGTLGPEEFK.A	sp|P12814|ACTN1_HUMAN	2.11402e-16	0
1194312	3	R.HGSGSGQSSGFGHK.S	sp|Q86YZ3|HORN_HUMAN	2.11618e-16	0
1194313	18398	R.DGFIDKEDLHDMLASLGK.N	sp|O14950|ML12B_HUMAN	2.12253e-16	0
1194313	25855	K.ENNIFYSPISITSALGMVLLGAK.D	sp|P29508|SPB3_HUMAN	2.12903e-16	0
1194314	12751	R.LVSNHSLHETSSVFVDSLTK.A	sp|P21333|FLNA_HUMAN	2.13477e-16	0
1194314	29417	K.SIVHPSYNSNTLNNDIMLIK.L	Contaminant_TRYP_BOVIN	2.13747e-16	0
1194313	20097	K.EKLCYVALDFEQEMATAASSSSLEK.S	sp|P60709|ACTB_HUMAN	2.14674e-16	0
1194312	28502	R.LGEDNINVVEGNEQFISASK.S	Contaminant_TRYP_BOVIN	2.16051e-16	0
1194314	22476	K.VEGTEPTTAFNLFVGNLNFNK.S	sp|P19338|NUCL_HUMAN	2.16884e-16	0
1194314	9065	K.KNHKEEM*SQLTGQNSGDVNVEINVAPGK.D	Contaminant_K1C9_HUMAN	2.18323e-16	0
1194314	12891	R.IMNTFSVVPSPK.V	sp|P04350|TBB4A_HUMAN	2.18598e-16	0
1194313	19273	R.NVQALEIELQSQLALK.Q	Contaminant_K1C10_HUMAN	2.18679e-16	0
1194312	13702	K.EAFSLFDKDGDGTITTK.E	sp|P62158|CALM_HUMAN	2.19704e-16	0
1194312	20252	R.FDGALNVDLTEFQTNLVPYPR.I	sp|P68363|TBA1B_HUMAN	2.2051e-16	0
1194312	19372	R.LGEDNINVVEGNEQFISASK.S	Contaminant_TRYP_BOVIN	2.22017e-16	0
1194312	24939	R.LGEDNINVVEGNEQFISASK.S	Contaminant_TRYP_BOVIN	2.23587e-16	0
1194312	14807	K.SKELTTEIDNNIEQISSYK.S	Contaminant_K1C10_HUMAN	2.24011e-16	0
1194312	26643	R.LGEDNINVVEGNEQFISASK.S	Contaminant_TRYP_BOVIN	2.24143e-16	0
1194313	5163	R.EVATNSELVQSGK.S	sp|P02533|K1C14_HUMAN	2.24385e-16	0
1194314	22435	K.SDLEM*QYETLQEELMALK.K	Contaminant_K1C9_HUMAN	2.24429e-16	0
1194313	1346	R.HSEHIHTQAGSHYPK.S	sp|Q5D862|FILA2_HUMAN	2.24934e-16	0
1194314	19026	R.LGEDNINVVEGNEQFISASK.S	Contaminant_TRYP_BOVIN	2.24989e-16	0
1194312	12849	R.LGEDNINVVEGNEQFISASK.S	Contaminant_TRYP_BOVIN	2.25796e-16	0
1194314	24330	R.DLTDYLMKILTERGYSFTTTAER.E	sp|P60709|ACTB_HUMAN	2.26078e-16	0
1194313	9606	R.ELPPDQAEYCIAR.M	sp|O43707|ACTN4_HUMAN	2.28468e-16	0
1194313	10351	K.SQVFSTAADGQTQVEIK.V	sp|P38646|GRP75_HUMAN	2.2938e-16	0
1194314	19807	R.SGPFGQIFRPDNFVFGQSGAGNNWAK.G	sp|P04350|TBB4A_HUMAN	2.3085e-16	0
1194312	5777	R.SSGSPYGGGYGSGGGSGGYGSR.R	sp|P51991|ROA3_HUMAN	2.32191e-16	0
1194314	21963	K.LCYVALDFEQEMATAASSSSLEK.S	sp|P60709|ACTB_HUMAN	2.32481e-16	0
1194312	12400	K.LVSIGAEEIVDGNAK.M	sp|O43707|ACTN4_HUMAN	2.32738e-16	0
1194312	18591	R.KDYLKPIFEIDPIALK.D	T295_05450	2.34335e-16	0
1194314	23856	K.VKDALEFWLQAGVDGFQVR.D	sp|P08195|4F2_HUMAN	2.34498e-16	0
1194314	17619	K.ASGPGLNTTGVPASLPVEFTIDAK.D	sp|P21333|FLNA_HUMAN	2.34592e-16	0
1194312	19716	R.GIFPVLCKDPVQEAWAEDVDLR.V	sp|P14618|KPYM_HUMAN	2.34887e-16	0
1194313	24742	R.YFILPDSLPLDTLLVDVEPK.V	sp|P62314|SMD1_HUMAN	2.34957e-16	0
1194314	23326	R.LGEDNINVVEGNEQFISASK.S	Contaminant_TRYP_BOVIN	2.34977e-16	0
1194312	16880	K.IIQQAGQVWFPDSAFK.T	sp|Q13085|ACACA_HUMAN	2.35104e-16	0
1194312	5862	R.HVGDLGNVTADK.D	sp|P00441|SODC_HUMAN	2.37406e-16	0
1194312	22763	R.ALLQAILQTEDMLK.V	sp|P15924|DESP_HUMAN	2.39749e-16	0
1194312	18776	K.LNDLEDALQQAKEDLAR.L	Contaminant_K2C1_HUMAN	2.41992e-16	0
1194312	19132	K.EKPYFPIPEEYTFIQNVPLEDR.V	sp|Q00839|HNRPU_HUMAN	2.42425e-16	0
1194313	17908	K.SYSPYDMLESIR.K	sp|A6NMY6|AXA2L_HUMAN	2.42495e-16	0
1194314	18137	K.SYSPYDMLESIR.K	sp|A6NMY6|AXA2L_HUMAN	2.42495e-16	0
1194312	22158	R.VFTTQELVQAFTHAPATLEADR.G	sp|O95433|AHSA1_HUMAN	2.44003e-16	0
1194314	24587	K.WELLQQMNVGTRPINLEPIFQGYIDSLKR.Y	Contaminant_K22E_HUMAN	2.44334e-16	0
1194312	19958	K.VNNVVWDLDRPLEEDCTLELLK.F	sp|P26639|SYTC_HUMAN	2.44954e-16	0
1194314	18578	K.DIENQYETQITQIEHEVSSSGQEVQSSAK.E	Contaminant_K1C9_HUMAN	2.45833e-16	0
1194312	22893	R.LGEDNINVVEGNEQFISASK.S	Contaminant_TRYP_BOVIN	2.47784e-16	0
1194313	25299	R.ALMLQGVDLLADAVAVTMGPK.G	sp|P10809|CH60_HUMAN	2.47979e-16	0
1194312	14578	K.CQLEINFNTLQTK.L	sp|O43707|ACTN4_HUMAN	2.49578e-16	0
1194314	26573	R.YFILPDSLPLDTLLVDVEPK.V	sp|P62314|SMD1_HUMAN	2.50287e-16	0
1194313	14823	K.FLKPLLEGSIEKAPNNVIIYASSNRR.H	T295_05450	2.50677e-16	0
1194313	12338	R.NFILDQTNVSAAAQR.R	sp|Q00839|HNRPU_HUMAN	2.51396e-16	0
1194314	23337	R.LGEDNINVVEGNEQFISASK.S	Contaminant_TRYP_BOVIN	2.5141e-16	0
1194313	2712	R.AGQSAAGAAPGGGVDTR.D	sp|P21333|FLNA_HUMAN	2.52834e-16	0
1194312	19691	R.LGEDNINVVEGNEQFISASK.S	Contaminant_TRYP_BOVIN	2.5357e-16	0
1194312	1198	K.SGSGQSSGYSQHGSGSSHSSGYR.K	sp|Q86YZ3|HORN_HUMAN	2.548e-16	0
1194314	7492	K.FAAATGATPIAGR.F	sp|P08865|RSSA_HUMAN	2.55364e-16	0
1194314	11905	K.LSGSNPYTTVTPQIINSK.W	sp|O43707|ACTN4_HUMAN	2.55633e-16	0
1194314	14508	R.NKLNDLEEALQQAK.E	Contaminant_K22E_HUMAN	2.5573e-16	0
1194312	28128	R.LGEDNINVVEGNEQFISASK.S	Contaminant_TRYP_BOVIN	2.55878e-16	0
1194313	23993	K.QEAFLLNEDLGDSLDSVEALLK.K	sp|Q13813|SPTN1_HUMAN	2.55971e-16	0
1194313	7121	K.IQNNIEISTQENK.E	T295_03955	2.58226e-16	0
1194313	7708	K.IQNNIEISTQENK.E	T295_03955	2.58226e-16	0
1194313	9003	K.IQNNIEISTQENK.E	T295_03955	2.58226e-16	0
1194314	9579	K.IQNNIEISTQENK.E	T295_03955	2.58226e-16	0
1194314	21358	R.THNLEPYFESFINNLR.R	Contaminant_K2C1_HUMAN	2.58486e-16	0
1194314	20262	R.CPEALFQPSFLGMESC.G	sp|P60709|ACTB_HUMAN	2.59005e-16	0
1194314	24108	N.EILNPSVMTEVQTLNEDIFLK.H	T295_03955	2.60065e-16	0
1194313	27367	R.LGEDNINVVEGNEQFISASK.S	Contaminant_TRYP_BOVIN	2.61818e-16	0
1194313	6646	K.QEYDESGPSIVHR.K	sp|A5A3E0|POTEF_HUMAN	2.61879e-16	0
1194314	6749	R.LNFSHGTHEYHAETIK.N	sp|P14618|KPYM_HUMAN	2.62363e-16	0
1194312	21033	R.LQVEHPVTECITGLDLVQEMIR.V	sp|P05165|PCCA_HUMAN	2.63976e-16	0
1194312	20707	K.LCYVALDFEQEMATAASSSSLEK.S	sp|P60709|ACTB_HUMAN	2.6426e-16	0
1194313	18083	R.LGEDNINVVEGNEQFISASKSIVHPSYNSNTLNNDIM*LIKLK.S	Contaminant_TRYP_BOVIN	2.70313e-16	0
1194314	9267	K.GILAADESTGSIAK.R	sp|P04075|ALDOA_HUMAN	2.7084e-16	0
1194313	12345	K.MVSDINNGWQHLEQAEK.G	sp|O43707|ACTN4_HUMAN	2.71528e-16	0
1194314	24030	R.LGEDNINVVEGNEQFISASK.S	Contaminant_TRYP_BOVIN	2.71719e-16	0
1194314	27858	R.LGEDNINVVEGNEQFISASK.S	Contaminant_TRYP_BOVIN	2.72501e-16	0
1194312	10506	K.NHKEEMSQLTGQNSGDVNVEINVAPGK.D	Contaminant_K1C9_HUMAN	2.72609e-16	0
1194313	22707	K.NYSPYYNTIDDLKDQIVDLTVGNNK.T	Contaminant_K1C9_HUMAN	2.73805e-16	0
1194313	11352	K.IQNNIEISTQENK.E	T295_03955	2.74294e-16	0
1194313	11439	R.M*APYQGPDAVPGALDYK.S	sp|O43707|ACTN4_HUMAN	2.76543e-16	0
1194314	10599	K.IWHHTFYNELR.V	sp|A5A3E0|POTEF_HUMAN	2.77308e-16	0
1194313	2433	K.GGSISGGGYGSGGGK.H	Contaminant_K22E_HUMAN	2.80079e-16	0
1194312	14682	K.LATQSNEITIPVTFESR.A	sp|P04792|HSPB1_HUMAN	2.80136e-16	0
1194313	24316	K.ATPPQIVNGDQYCGDYELFVEAVEQNTLQEFLK.L	sp|Q9H299|SH3L3_HUMAN	2.82442e-16	0
1194313	26444	R.LGEDNINVVEGNEQFISASK.S	Contaminant_TRYP_BOVIN	2.83295e-16	0
1194314	27652	K.LDNLQQEIDFLTALYQAELSQMQTQISETNVILSMDNNR.S	Contaminant_K2C1_HUMAN	2.84107e-16	0
1194312	14224	R.LGEDNINVVEGNEQFISASK.S	Contaminant_TRYP_BOVIN	2.8691e-16	0
1194312	22886	K.SYLENPAFMLLDLK.-	sp|P11182|ODB2_HUMAN	2.87266e-16	0
1194312	13399	R.LGEDNINVVEGNEQFISASK.S	Contaminant_TRYP_BOVIN	2.8846e-16	0
1194314	19962	K.NQILNLTTDNANILLQIDNAR.L	Contaminant_K1C10_HUMAN	2.90386e-16	0
1194313	4166	R.HYAHVDCPGHADYVK.N	T295_02390	2.90979e-16	0
1194313	17247	K.VFDEFKPLVEEPQNLIK.Q	Contaminant_ALBU_HUMAN	2.91882e-16	0
1194314	26596	K.MTQIMFETFNTPAM*YVAIQAVLSLYASGR.T	sp|P60709|ACTB_HUMAN	2.94555e-16	0
1194313	13706	R.LGEDNINVVEGNEQFISASK.S	Contaminant_TRYP_BOVIN	2.94987e-16	0
1194314	11513	K.AGNNMLLVGVHGPR.T	sp|P21333|FLNA_HUMAN	2.96612e-16	0
1194312	19980	R.FDQLFDDESDPFEVLK.A	sp|Q8NC51|PAIRB_HUMAN	2.99765e-16	0
1194312	18736	R.LGEDNINVVEGNEQFISASK.S	Contaminant_TRYP_BOVIN	3.0134e-16	0
1194312	1615	K.THTTMSGVAHR.A	sp|P05166|PCCB_HUMAN	3.01428e-16	0
1194314	15077	K.SIVHPSYNSNTLNNDIM*LIKLK.S	Contaminant_TRYP_BOVIN	3.04456e-16	0
1194314	26507	R.IMSLVDPNHSGLVTFQAFIDFMSR.E	sp|O43707|ACTN4_HUMAN	3.05223e-16	0
1194314	19619	R.NVQALEIELQSQLALK.Q	Contaminant_K1C10_HUMAN	3.0653e-16	0
1194312	20380	K.SDLEM*QYETLQEELM*ALK.K	Contaminant_K1C9_HUMAN	3.0668e-16	0
1194312	14690	K.ICDQWDALGSLTHSR.R	sp|O43707|ACTN4_HUMAN	3.07051e-16	0
1194314	26157	K.QLSFEEFIMLMAR.L	sp|P06702|S10A9_HUMAN	3.0791e-16	0
1194314	22215	R.LGEDNINVVEGNEQFISASK.S	Contaminant_TRYP_BOVIN	3.10723e-16	0
1194312	14566	R.LGEDNINVVEGNEQFISASK.S	Contaminant_TRYP_BOVIN	3.13959e-16	0
1194312	16501	K.SIVHPSYNSNTLNNDIMLIKLKSAASLNSR.V	Contaminant_TRYP_BOVIN	3.17946e-16	0
1194313	23567	K.EQLPPMSEDFLLDALSEDFSGPQNASSLK.F	sp|P20810|ICAL_HUMAN	3.18412e-16	0
1194314	10545	K.SQVFSTAADGQTQVEIK.V	sp|P38646|GRP75_HUMAN	3.18448e-16	0
1194314	20229	R.LGEDNINVVEGNEQFISASK.S	Contaminant_TRYP_BOVIN	3.22287e-16	0
1194312	9465	R.ELPPDQAEYCIAR.M	sp|O43707|ACTN4_HUMAN	3.23125e-16	0
1194312	20246	R.LGEDNINVVEGNEQFISASKSIVHPSYNSNTLNNDIMLIKLK.S	Contaminant_TRYP_BOVIN	3.24111e-16	0
1194314	12579	R.MAPYQGPDAVPGALDYK.S	sp|O43707|ACTN4_HUMAN	3.25155e-16	0
1194312	17109	K.NSSYFVEWIPNNVK.T	sp|P04350|TBB4A_HUMAN	3.25576e-16	0
1194314	11158	R.AQKDEEKMEIQEIQLK.E	sp|P09493|TPM1_HUMAN	3.26247e-16	0
1194313	1601	K.THTTMSGVAHR.A	sp|P05166|PCCB_HUMAN	3.26859e-16	0
1194313	25197	K.DLVILLYETALLSSGFSLEDPQTHANR.I	sp|P07900|HS90A_HUMAN	3.30592e-16	0
1194313	15050	S.YNSNTLNNDIMLIK.L	Contaminant_TRYP_BOVIN	3.32027e-16	0
1194314	27061	R.DLVEAVAHILGIR.D	sp|P49327|FAS_HUMAN	3.32584e-16	0
1194314	15279	K.DDPVTNLNNAFEVAEK.Y	sp|O43707|ACTN4_HUMAN	3.34584e-16	0
1194313	20602	K.DELPPMEFVCEELDTPQDLEDK.I	T295_03955	3.3606e-16	0
1194314	9792	R.SFSTASAITPSVSR.T	sp|P13647|K2C5_HUMAN	3.38059e-16	0
1194313	23726	R.LGEDNINVVEGNEQFISASK.S	Contaminant_TRYP_BOVIN	3.38354e-16	0
1194312	12153	D.NINVVEGNEQFISASK.S	Contaminant_TRYP_BOVIN	3.38363e-16	0
1194313	11171	K.QISNLQQSISDAEQR.G	Contaminant_K2C1_HUMAN	3.38918e-16	0
1194313	11502	K.NKDQGTYEDYVEGLR.V	sp|P60660|MYL6_HUMAN	3.39019e-16	0
1194314	30245	R.LGEDNINVVEGNEQFISASK.S	Contaminant_TRYP_BOVIN	3.43532e-16	0
1194313	11947	N.TVLSGGTTMYPGIADR.M	sp|P60709|ACTB_HUMAN	3.43871e-16	0
1194314	27484	K.LCYVALDFEQEMATAASSSSLEK.S	sp|P60709|ACTB_HUMAN	3.47514e-16	0
1194313	23679	R.ALMLQGVDLLADAVAVTM*GPK.G	sp|P10809|CH60_HUMAN	3.47795e-16	0
1194312	12593	R.SAYALGGLGSGICPNR.E	sp|P31327|CPSM_HUMAN	3.49078e-16	0
1194313	6419	R.SGNYPSSLSNETDR.L	sp|Q9NS86|LANC2_HUMAN	3.49472e-16	0
1194313	14607	K.GTNYLADVFEKK.D	sp|P31151|S10A7_HUMAN	3.50344e-16	0
1194312	20684	K.SMEAEMIQLQEELAAAER.A	sp|P35579|MYH9_HUMAN	3.51503e-16	0
1194312	19599	K.GVDEVTIVNILTNR.S	sp|P07355|ANXA2_HUMAN	3.5493e-16	0
1194314	13650	K.DAGEGLLAVQITDPEGKPK.K	sp|P21333|FLNA_HUMAN	3.55506e-16	0
1194313	27642	R.LGEDNINVVEGNEQFISASK.S	Contaminant_TRYP_BOVIN	3.57986e-16	0
1194313	24390	K.QLSFEEFIMLMAR.L	sp|P06702|S10A9_HUMAN	3.61257e-16	0
1194312	16538	R.VETGVLKPGMVVTFAPVNVTTEVK.S	sp|P68104|EF1A1_HUMAN	3.61458e-16	0
1194313	16028	R.HGVQELEIELQSQLSK.K	Contaminant_K1C9_HUMAN	3.63648e-16	0
1194314	12301	K.GVVDSDDLPLNVSR.E	sp|P14625|ENPL_HUMAN	3.6406e-16	0
1194313	23273	K.EEPFLQNEILNPSVMTEVQTLNEDIFLKHLR.E	T295_03955	3.64325e-16	0
1194314	11051	R.SGGGFSSGSAGIINYQR.R	Contaminant_K2C1_HUMAN	3.66239e-16	0
1194312	14588	K.SIVHPSYNSNTLNNDIMLIK.L	Contaminant_TRYP_BOVIN	3.67572e-16	0
1194313	18735	R.AYSEALAAFGNGALFVEK.F	sp|P11498|PYC_HUMAN	3.68785e-16	0
1194313	6949	R.LNFSHGTHEYHAETIK.N	sp|P14618|KPYM_HUMAN	3.69441e-16	0
1194312	13608	R.LGGIPVGVVAVETR.T	sp|Q13085|ACACA_HUMAN	3.70594e-16	0
1194312	25225	R.LGEDNINVVEGNEQFISASK.S	Contaminant_TRYP_BOVIN	3.73101e-16	0
1194313	27565	R.LGEDNINVVEGNEQFISASK.S	Contaminant_TRYP_BOVIN	3.80124e-16	0
1194314	27088	R.DSEGRDPLTIAMETANADIVTLLR.L	sp|Q15027|ACAP1_HUMAN	3.80177e-16	0
1194313	9111	R.LLEGEDAHLTQYK.K	sp|Q04695|K1C17_HUMAN	3.83426e-16	0
1194312	14560	K.ACLISLGYDVENDRQGEAEFNR.I	sp|O43707|ACTN4_HUMAN	3.85632e-16	0
1194314	30509	R.LGEDNINVVEGNEQFISASK.S	Contaminant_TRYP_BOVIN	3.85808e-16	0
1194314	11268	K.LGHPEALSAGTGSPQPPSFTYAQQR.E	sp|Q15942|ZYX_HUMAN	3.88709e-16	0
1194313	4686	R.YLAADKDGNVTCER.E	sp|Q16658|FSCN1_HUMAN	3.91741e-16	0
1194314	27572	R.LGEDNINVVEGNEQFISASK.S	Contaminant_TRYP_BOVIN	3.94448e-16	0
1194313	14522	K.CQLEINFNTLQTK.L	sp|O43707|ACTN4_HUMAN	3.95849e-16	0
1194312	16195	L.NNDIMLIKLKSAASLNSR.V	Contaminant_TRYP_BOVIN	3.9633e-16	0
1194313	23971	R.EAATQAQQTLGSTIDKATGILLYGLASR.L	sp|P47897|SYQ_HUMAN	3.99406e-16	0
1194313	10181	N.TVLSGGTTM*YPGIADR.M	sp|P60709|ACTB_HUMAN	4.08553e-16	0
1194313	24029	R.NLEALALDLMEPEQAVDLTLPK.V	sp|P12956|XRCC6_HUMAN	4.14268e-16	0
1194313	19197	R.KTEIKDELPPMEFVCEELDTPQDLEDK.I	T295_03955	4.15308e-16	0
1194313	27829	R.LGEDNINVVEGNEQFISASK.S	Contaminant_TRYP_BOVIN	4.15964e-16	0
1194313	1388	R.SGQSSYGQHSSGSSQSSGYGQHGSR.Q	sp|Q5D862|FILA2_HUMAN	4.17967e-16	0
1194314	26725	R.LGEDNINVVEGNEQFISASK.S	Contaminant_TRYP_BOVIN	4.20111e-16	0
1194314	28170	R.LGEDNINVVEGNEQFISASK.S	Contaminant_TRYP_BOVIN	4.20667e-16	0
1194313	18751	K.VDSDDQWGEYSCVFLPEPMGTANIQLHGPPR.V	sp|P35613|BASI_HUMAN	4.22231e-16	0
1194313	15526	R.KTEIKDELPPM*EFVCEELDTPQDLEDK.I	T295_03955	4.23158e-16	0
1194314	31037	R.LGEDNINVVEGNEQFISASK.S	Contaminant_TRYP_BOVIN	4.24285e-16	0
1194312	25742	R.LGEDNINVVEGNEQFISASK.S	Contaminant_TRYP_BOVIN	4.32822e-16	0
1194312	19018	R.ASIELVEAEVSELETR.L	sp|Q15027|ACAP1_HUMAN	4.35771e-16	0
1194312	13483	K.SGNSDVYENEIPGGQYTNLHFQAHSMGLGSK.F	sp|P11498|PYC_HUMAN	4.38072e-16	0
1194312	6532	K.QEYDESGPSIVHR.K	sp|A5A3E0|POTEF_HUMAN	4.38924e-16	0
1194314	14240	R.LGEDNINVVEGNEQFISASK.S	Contaminant_TRYP_BOVIN	4.3999e-16	0
1194314	21743	R.THNLEPYFESFINNLR.R	Contaminant_K2C1_HUMAN	4.4232e-16	0
1194313	11458	K.AGNNMLLVGVHGPR.T	sp|P21333|FLNA_HUMAN	4.42357e-16	0
1194313	21957	K.DGNASGTTLLEALDCILPPTRPTDK.P	sp|P68104|EF1A1_HUMAN	4.43258e-16	0
1194312	10052	K.KNHKEEMSQLTGQNSGDVNVEINVAPGK.D	Contaminant_K1C9_HUMAN	4.4744e-16	0
1194312	21187	R.LGEDNINVVEGNEQFISASK.S	Contaminant_TRYP_BOVIN	4.50365e-16	0
1194312	15269	K.ALYENTLNFIQDK.G	T295_05450	4.53434e-16	0
1194312	15412	K.IIAATIENAQPILQIDNAR.L	sp|P08779|K1C16_HUMAN	4.57208e-16	0
1194313	19634	R.VEQIAAIAQELNELDYYDSHNVNTR.C	sp|O43707|ACTN4_HUMAN	4.58039e-16	0
1194312	24344	R.LGEDNINVVEGNEQFISASK.S	Contaminant_TRYP_BOVIN	4.59177e-16	0
1194312	26313	R.LGEDNINVVEGNEQFISASK.S	Contaminant_TRYP_BOVIN	4.61565e-16	0
1194314	9547	I.NVVEGNEQFISASK.S	Contaminant_TRYP_BOVIN	4.6556e-16	0
1194314	20864	K.DAFLGSFLYEYSR.R	Contaminant_ALBU_BOVIN	4.66814e-16	0
1194313	20537	K.DELPPMEFVCEELDTPQDLEDK.I	T295_03955	4.66976e-16	0
1194312	11244	K.SQIFSTASDNQPTVTIK.V	sp|P11021|GRP78_HUMAN	4.67017e-16	0
1194314	25405	R.LGEDNINVVEGNEQFISASK.S	Contaminant_TRYP_BOVIN	4.67676e-16	0
1194314	22888	K.LAMQEFMILPVGAANFR.E	sp|P06733|ENOA_HUMAN	4.69098e-16	0
1194314	15769	K.SIVHPSYNSNTLNNDIM*LIKLKSAASLNSR.V	Contaminant_TRYP_BOVIN	4.73493e-16	0
1194313	22189	K.NYSPYYNTIDDLKDQIVDLTVGNNK.T	Contaminant_K1C9_HUMAN	4.7386e-16	0
1194314	27977	K.YSVWIGGSILASLSTFQQMWISK.P	sp|P63267|ACTH_HUMAN	4.75233e-16	0
1194314	12021	R.FQSSHHPTDITSLDQYVER.M	sp|P14625|ENPL_HUMAN	4.7628e-16	0
1194314	29360	K.LCYVALDFEQEMATAASSSSLEK.S	sp|P60709|ACTB_HUMAN	4.77123e-16	0
1194312	8434	R.M*SGECAPNVSVSVSTSHTTISGGGSR.G	Contaminant_K2C1_HUMAN	4.7728e-16	0
1194314	25685	R.NLEALALDLMEPEQAVDLTLPK.V	sp|P12956|XRCC6_HUMAN	4.78589e-16	0
1194314	28804	R.LGEDNINVVEGNEQFISASK.S	Contaminant_TRYP_BOVIN	4.87961e-16	0
1194312	23418	R.DSEGRDPLTIAM*ETANADIVTLLR.L	sp|Q15027|ACAP1_HUMAN	4.90682e-16	0
1194313	14778	K.ACLISLGYDVENDR.Q	sp|O43707|ACTN4_HUMAN	4.9396e-16	0
1194312	19588	K.LEGVLAEVAQHYQDTLIR.A	sp|P46940|IQGA1_HUMAN	4.94518e-16	0
1194313	19876	R.IGSFGPQEDLLFLR.A	sp|Q13085|ACACA_HUMAN	4.96455e-16	0
1194313	21499	K.DYLKPIFEIDPIALKDLVGMESQKK.A	T295_05450	4.9695e-16	0
1194314	13496	R.IANLQTDLSDGLR.L	sp|P21333|FLNA_HUMAN	4.99133e-16	0
1194312	27479	R.LGEDNINVVEGNEQFISASK.S	Contaminant_TRYP_BOVIN	5.02353e-16	0
1194313	20966	K.AAGVNVEPFWPGLFAK.A	sp|P05386|RLA1_HUMAN	5.02821e-16	0
1194313	25930	K.IQNNIEISTQENK.E	T295_03955	5.0521e-16	0
1194313	26203	K.IQNNIEISTQENK.E	T295_03955	5.0521e-16	0
1194314	10875	K.IQNNIEISTQENK.E	T295_03955	5.0521e-16	0
1194313	8616	R.EQQIVIQSSGGLSK.D	sp|P38646|GRP75_HUMAN	5.06484e-16	0
1194312	13320	K.AYVEANQM*LGDLIK.V	sp|P11498|PYC_HUMAN	5.0743e-16	0
1194313	14409	K.SIVHPSYNSNTLNNDIM*LIK.L	Contaminant_TRYP_BOVIN	5.07927e-16	0
1194313	15587	K.SIVHPSYNSNTLNNDIM*LIKLKSAASLNSR.V	Contaminant_TRYP_BOVIN	5.08344e-16	0
1194313	15800	K.LCYVALDFEQEM*ATAASSSSLEK.S	sp|P60709|ACTB_HUMAN	5.10515e-16	0
1194312	23476	R.LGEDNINVVEGNEQFISASK.S	Contaminant_TRYP_BOVIN	5.11573e-16	0
1194313	19146	K.MFVLDEADEMLSR.G	sp|P60842|IF4A1_HUMAN	5.15572e-16	0
1194313	6621	K.IQNNIEISTQENK.E	T295_03955	5.16452e-16	0
1194313	6916	K.IQNNIEISTQENK.E	T295_03955	5.16452e-16	0
1194313	7441	K.IQNNIEISTQENK.E	T295_03955	5.16452e-16	0
1194313	7903	K.IQNNIEISTQENK.E	T295_03955	5.16452e-16	0
1194313	8420	K.IQNNIEISTQENK.E	T295_03955	5.16452e-16	0
1194313	8719	K.IQNNIEISTQENK.E	T295_03955	5.16452e-16	0
1194313	9507	K.IQNNIEISTQENK.E	T295_03955	5.16452e-16	0
1194313	10636	K.IQNNIEISTQENK.E	T295_03955	5.16452e-16	0
1194314	6830	K.IQNNIEISTQENK.E	T295_03955	5.16452e-16	0
1194314	7430	K.IQNNIEISTQENK.E	T295_03955	5.16452e-16	0
1194314	7727	K.IQNNIEISTQENK.E	T295_03955	5.16452e-16	0
1194314	8585	K.IQNNIEISTQENK.E	T295_03955	5.16452e-16	0
1194314	8905	K.IQNNIEISTQENK.E	T295_03955	5.16452e-16	0
1194314	9221	K.IQNNIEISTQENK.E	T295_03955	5.16452e-16	0
1194314	24625	F.LQNEILNPSVMTEVQTLNEDIFLK.H	T295_03955	5.21749e-16	0
1194314	2257	K.ATCAPQHGAPGPGPADASK.V	sp|P21333|FLNA_HUMAN	5.21961e-16	0
1194313	8083	K.TISEVSSIM*EEQR.R	T295_03955	5.22837e-16	0
1194314	27374	R.LGEDNINVVEGNEQFISASK.S	Contaminant_TRYP_BOVIN	5.24606e-16	0
1194312	7223	K.IQNNIEISTQENK.E	T295_03955	5.27622e-16	0
1194313	11040	K.IQNNIEISTQENK.E	T295_03955	5.27622e-16	0
1194314	24855	K.KEEPFLQNEILNPSVMTEVQTLNEDIFLK.H	T295_03955	5.29481e-16	0
1194312	24103	R.LGEDNINVVEGNEQFISASK.S	Contaminant_TRYP_BOVIN	5.32154e-16	0
1194313	10121	K.KNHKEEMSQLTGQNSGDVNVEINVAPGK.D	Contaminant_K1C9_HUMAN	5.36282e-16	0
1194314	24188	R.WSFLQGQDSAIFDLGHLYEEYQGR.L	sp|Q6KB66|K2C80_HUMAN	5.37186e-16	0
1194314	6535	K.IQNNIEISTQENK.E	T295_03955	5.38305e-16	0
1194313	10142	K.IQNNIEISTQENK.E	T295_03955	5.38791e-16	0
1194313	14762	R.VFDYSEYWEGAR.G	sp|P11498|PYC_HUMAN	5.39517e-16	0
1194313	5536	K.KHEAFESDLAAHQDR.V	sp|P12814|ACTN1_HUMAN	5.39964e-16	0
1194313	19458	R.SGPFGQIFRPDNFVFGQSGAGNNWAK.G	sp|P04350|TBB4A_HUMAN	5.40556e-16	0
1194314	14819	R.ETTDTDTADQVIASFK.V	sp|O43707|ACTN4_HUMAN	5.43518e-16	0
1194314	10225	K.KNHKEEMSQLTGQNSGDVNVEINVAPGK.D	Contaminant_K1C9_HUMAN	5.45595e-16	0
1194314	4274	K.LNQVCATHQHFESR.M	sp|O43795|MYO1B_HUMAN	5.45697e-16	0
1194314	9549	K.IQNNIEISTQENK.E	T295_03955	5.46209e-16	0
1194314	13184	R.LGEDNINVVEGNEQFISASK.S	Contaminant_TRYP_BOVIN	5.4666e-16	0
1194313	13360	R.VASISLPTSCASAGTQCL.I	Contaminant_TRYP_BOVIN	5.51029e-16	0
1194313	21495	K.DYLKPIFEIDPIALKDLVGMESQKK.A	T295_05450	5.55037e-16	0
1194314	2655	R.FSSSSGYGGGSSR.V	Contaminant_K1C9_HUMAN	5.59926e-16	0
1194313	15950	K.HTGPGILSMANAGPNTNGSQFFICTAK.T	sp|P62937|PPIA_HUMAN	5.60242e-16	0
1194312	19741	R.GISLANWMCLAK.W	sp|P61626|LYSC_HUMAN	5.61777e-16	0
1194313	21334	K.FALGIFAINEAVESGDVGK.T	sp|P46940|IQGA1_HUMAN	5.62664e-16	0
1194314	10329	N.TVLSGGTTM*YPGIADR.M	sp|P60709|ACTB_HUMAN	5.63266e-16	0
1194314	14574	R.AETECQNTEYQQLLDIK.I	Contaminant_K1C10_HUMAN	5.64679e-16	0
1194314	21066	K.SDLEM*QYETLQEELM*ALK.K	Contaminant_K1C9_HUMAN	5.6644e-16	0
1194313	7923	R.TDYNASVSVPDSSGPER.I	sp|P61978|HNRPK_HUMAN	5.69352e-16	0
1194313	22258	R.TVPFCSTFAAFFTR.A	sp|P29401|TKT_HUMAN	5.70032e-16	0
1194313	16141	L.NNDIMLIKLKSAASLNSR.V	Contaminant_TRYP_BOVIN	5.70775e-16	0
1194313	11309	K.SQIFSTASDNQPTVTIK.V	sp|P11021|GRP78_HUMAN	5.70936e-16	0
1194314	18974	K.VGKDELFALEQSCAQVVLQAANER.N	sp|Q16658|FSCN1_HUMAN	5.72362e-16	0
1194314	9311	K.FATDGEGYKPCDPQVIR.D	sp|Q01082|SPTB2_HUMAN	5.7378e-16	0
1194314	24405	R.LDLAGRDLTDYLMKILTERGYSFTTTAER.E	sp|P60709|ACTB_HUMAN	5.75382e-16	0
1194312	19054	R.LGEDNINVVEGNEQFISASK.S	Contaminant_TRYP_BOVIN	5.83273e-16	0
1194313	18976	R.ASIELVEAEVSELETR.L	sp|Q15027|ACAP1_HUMAN	5.91151e-16	0
1194314	14758	K.ICDQWDNLGALTQK.R	sp|P12814|ACTN1_HUMAN	5.92517e-16	0
1194314	2606	K.DSYVGDEAQSKR.G	sp|P60709|ACTB_HUMAN	5.93659e-16	0
1194312	27160	R.LGEDNINVVEGNEQFISASK.S	Contaminant_TRYP_BOVIN	5.94958e-16	0
1194313	11038	K.YGGPYHIGGSPFK.A	sp|P21333|FLNA_HUMAN	5.95705e-16	0
1194312	20704	K.EKLCYVALDFEQEMATAASSSSLEK.S	sp|P60709|ACTB_HUMAN	5.96379e-16	0
1194313	8079	K.LGHPDTLNQGEFK.E	sp|P06702|S10A9_HUMAN	5.99594e-16	0
1194313	21560	K.QFLQAAEAIDDIPFGITSNSDVFSK.Y	sp|P07237|PDIA1_HUMAN	6.01614e-16	0
1194312	17020	K.SLNNQFASFIDKVR.F	Contaminant_K2C1_HUMAN	6.0266e-16	0
1194313	28181	R.LGEDNINVVEGNEQFISASK.S	Contaminant_TRYP_BOVIN	6.03751e-16	0
1194312	5170	K.SNVSDAVAQSTR.I	sp|P60174|TPIS_HUMAN	6.05922e-16	0
1194313	5107	K.SNVSDAVAQSTR.I	sp|P60174|TPIS_HUMAN	6.05922e-16	0
1194314	5014	K.SNVSDAVAQSTR.I	sp|P60174|TPIS_HUMAN	6.05922e-16	0
1194314	25933	K.NMAEQIIQEIYSQIQSK.K	sp|P29401|TKT_HUMAN	6.12035e-16	0
1194313	23829	K.QLSFEEFIM*LMAR.L	sp|P06702|S10A9_HUMAN	6.16718e-16	0
1194313	9867	R.GLGVGFGSGGGSSSSVK.F	sp|P13647|K2C5_HUMAN	6.20576e-16	0
1194313	22377	R.LISQIVSSITASLR.F	sp|P68363|TBA1B_HUMAN	6.20977e-16	0
1194313	24353	R.LGEDNINVVEGNEQFISASK.S	Contaminant_TRYP_BOVIN	6.27147e-16	0
1194314	7910	R.SPSDSSTASTPVAEQIER.A	sp|Q16643|DREB_HUMAN	6.33919e-16	0
1194314	5879	R.VIGSGCNLDSAR.F	sp|P00338|LDHA_HUMAN	6.37739e-16	0
1194314	27161	K.MTLGMIWTIILR.F	sp|O43707|ACTN4_HUMAN	6.42522e-16	0
1194313	16929	R.AKFEELNMDLFR.S	sp|P11021|GRP78_HUMAN	6.48266e-16	0
1194314	11860	K.HLEINPDHPIVETLR.Q	sp|P08238|HS90B_HUMAN	6.49182e-16	0
1194313	14154	R.VSLDVNHFAPDELTVK.T	sp|P04792|HSPB1_HUMAN	6.49212e-16	0
1194314	15089	S.YNSNTLNNDIMLIK.L	Contaminant_TRYP_BOVIN	6.53784e-16	0
1194312	16899	R.NSVSNFLHSLER.G	sp|Q13085|ACACA_HUMAN	6.56587e-16	0
1194313	17056	R.NSVSNFLHSLER.G	sp|Q13085|ACACA_HUMAN	6.56587e-16	0
1194314	6297	R.QNEILKEQELNRK.T	T295_03955	6.62216e-16	0
1194313	24032	K.EEPFLQNEILNPSVMTEVQTLNEDIFLK.H	T295_03955	6.64427e-16	0
1194312	19596	R.NVQALEIELQSQLALK.Q	Contaminant_K1C10_HUMAN	6.66228e-16	0
1194314	27682	R.LGEDNINVVEGNEQFISASK.S	Contaminant_TRYP_BOVIN	6.66247e-16	0
1194313	7962	R.SAYGGPVGAGIR.E	sp|P08729|K2C7_HUMAN	6.69094e-16	0
1194314	21460	F.IIQENLNLALNSASAIGCHVVNIGAEDLR.A	sp|P13797|PLST_HUMAN	6.69104e-16	0
1194314	17332	R.AEAGVPAEFSIWTR.E	sp|P21333|FLNA_HUMAN	6.7057e-16	0
1194312	25006	R.LGEDNINVVEGNEQFISASK.S	Contaminant_TRYP_BOVIN	6.71946e-16	0
1194313	17691	S.VMTEVQTLNEDIFLK.H	T295_03955	6.73336e-16	0
1194312	11713	K.FTNEDIDLGAVR.E	T295_06210	6.73446e-16	0
1194313	3701	K.SGGTALHVAAAK.G	sp|O14974|MYPT1_HUMAN	6.74457e-16	0
1194314	16893	K.ILTATVDNANVLLQIDNAR.L	sp|P02533|K1C14_HUMAN	6.77175e-16	0
1194312	28656	R.LGEDNINVVEGNEQFISASK.S	Contaminant_TRYP_BOVIN	6.78693e-16	0
1194313	26553	R.LGEDNINVVEGNEQFISASK.S	Contaminant_TRYP_BOVIN	6.7905e-16	0
1194314	2637	K.DSYVGDEAQSKR.G	sp|P60709|ACTB_HUMAN	6.82835e-16	0
1194313	26993	R.LGEDNINVVEGNEQFISASK.S	Contaminant_TRYP_BOVIN	6.8294e-16	0
1194313	20004	K.AIMTYVSSFYHAFSGAQK.A	sp|O43707|ACTN4_HUMAN	6.8443e-16	0
1194313	4954	K.EVASNSELVQSSR.S	sp|P08779|K1C16_HUMAN	6.8514e-16	0
1194312	19354	R.GLAPVQAYLHIPDIIK.V	sp|P11498|PYC_HUMAN	6.89484e-16	0
1194312	18588	K.ALESPERPFLAILGGAK.V	sp|P00558|PGK1_HUMAN	6.98153e-16	0
1194313	5940	R.VIGSGCNLDSAR.F	sp|P00338|LDHA_HUMAN	7.1123e-16	0
1194314	7923	K.TISEVSSIM*EEQR.R	T295_03955	7.14805e-16	0
1194314	23491	R.LISQIVSSITASLR.F	sp|P68363|TBA1B_HUMAN	7.15882e-16	0
1194314	2987	K.VTSTNNMAYNK.A	sp|Q96HC4|PDLI5_HUMAN	7.17648e-16	0
1194314	12367	K.TISEVSSIMEEQR.R	T295_03955	7.28426e-16	0
1194313	15566	R.KTEIKDELPPM*EFVCEELDTPQDLEDK.I	T295_03955	7.3708e-16	0
1194312	9140	K.GILAADESTGSIAK.R	sp|P04075|ALDOA_HUMAN	7.37129e-16	0
1194312	13762	R.LGEDNINVVEGNEQFISASK.S	Contaminant_TRYP_BOVIN	7.42668e-16	0
1194312	13361	R.IANLQTDLSDGLR.L	sp|P21333|FLNA_HUMAN	7.48014e-16	0
1194314	29087	K.LCYVALDFEQEMATAASSSSLEK.S	sp|P60709|ACTB_HUMAN	7.51778e-16	0
1194314	21921	K.LCYVALDFEQEMATAASSSSLEK.S	sp|P60709|ACTB_HUMAN	7.53946e-16	0
1194313	26759	K.IQNNIEISTQENK.E	T295_03955	7.56259e-16	0
1194314	26572	K.DTNYTLNTDSLDWALYDHLMDFLADR.G	sp|Q07021|C1QBP_HUMAN	7.5911e-16	0
1194314	22537	R.NVSTGDVNVEMNAAPGVDLTQLLNNMR.S	Contaminant_K1C10_HUMAN	7.63417e-16	0
1194314	20060	R.VEQIAAIAQELNELDYYDSHNVNTR.C	sp|O43707|ACTN4_HUMAN	7.68062e-16	0
1194313	24281	R.LVELNKEDLFALADIIDEIRLENFK.F	T295_05450	7.68264e-16	0
1194314	5789	R.LIQSHPESAEDLQEK.C	sp|Q13813|SPTN1_HUMAN	7.70224e-16	0
1194312	22295	R.NVSTGDVNVEMNAAPGVDLTQLLNNMR.S	Contaminant_K1C10_HUMAN	7.71182e-16	0
1194313	23543	R.EVAAFAQFGSDLDAATQQLLSR.G	sp|P25705|ATPA_HUMAN	7.75211e-16	0
1194313	17108	K.IIEEAPATIATPAVFEHMEQCAVK.L	sp|Q13085|ACACA_HUMAN	7.80366e-16	0
1194314	9530	R.TTAENEFVM*LKK.D	sp|P13647|K2C5_HUMAN	7.81992e-16	0
1194313	21968	R.PINLEPIFQGYIDSLKR.Y	Contaminant_K22E_HUMAN	7.82257e-16	0
1194313	10241	K.FEEEQKIQNNIEISTQENK.E	T295_03955	7.82655e-16	0
1194313	8509	R.TNAENEFVTIKK.D	Contaminant_K2C1_HUMAN	7.85835e-16	0
1194314	10678	K.IWHHTFYNELR.V	sp|A5A3E0|POTEF_HUMAN	7.90626e-16	0
1194314	24043	K.VGSAADIPINISETDLSLLTATVVPPSGR.E	sp|P21333|FLNA_HUMAN	7.97148e-16	0
1194312	10979	L.GGGFSSGGFSGGSFSR.G	Contaminant_K1C10_HUMAN	7.98436e-16	0
1194313	12419	R.ALKDEEKMELQEIQLK.E	sp|P06753|TPM3_HUMAN	8.00258e-16	0
1194312	21737	K.LAMQEFMILPVGAANFR.E	sp|P06733|ENOA_HUMAN	8.04658e-16	0
1194312	14544	R.EEAISNMVVALK.E	sp|O00763|ACACB_HUMAN	8.05483e-16	0
1194313	20176	K.DYLKPIFEIDPIALK.D	T295_05450	8.08975e-16	0
1194314	14812	R.LGEDNINVVEGNEQFISASK.S	Contaminant_TRYP_BOVIN	8.09519e-16	0
1194313	14169	R.LGEDNINVVEGNEQFISASK.S	Contaminant_TRYP_BOVIN	8.10756e-16	0
1194313	10582	K.NHKEEMSQLTGQNSGDVNVEINVAPGK.D	Contaminant_K1C9_HUMAN	8.14386e-16	0
1194313	5885	K.FGQGVDNAAGQAGNEAGR.F	sp|Q6UWP8|SBSN_HUMAN	8.15474e-16	0
1194312	24036	R.LGEDNINVVEGNEQFISASK.S	Contaminant_TRYP_BOVIN	8.18207e-16	0
1194314	14993	K.WELLQQVDTSTR.T	Contaminant_K2C1_HUMAN	8.28058e-16	0
1194314	9318	K.FATDGEGYKPCDPQVIR.D	sp|Q01082|SPTB2_HUMAN	8.32015e-16	0
1194313	7885	K.EVNVSPCPTQPCQLSK.G	sp|P61916|NPC2_HUMAN	8.40324e-16	0
1194314	20369	K.TEIKDELPPMEFVCEELDTPQDLEDK.I	T295_03955	8.42218e-16	0
1194313	4539	R.HVAAGTQQPYTDGVR.M	sp|P14923|PLAK_HUMAN	8.42872e-16	0
1194314	25429	R.YCVQLSQIQAQISALEEQLQQIR.A	Contaminant_K1C10_HUMAN	8.45166e-16	0
1194314	13221	R.GAESLEAALTHNAEVPR.R	sp|Q15027|ACAP1_HUMAN	8.47255e-16	0
1194312	27974	R.LGEDNINVVEGNEQFISASK.S	Contaminant_TRYP_BOVIN	8.47736e-16	0
1194312	18779	R.LGEDNINVVEGNEQFISASK.S	Contaminant_TRYP_BOVIN	8.54906e-16	0
1194313	14852	K.WELLQQVDTSTR.T	Contaminant_K2C1_HUMAN	8.63878e-16	0
1194313	14882	K.WELLQQVDTSTR.T	Contaminant_K2C1_HUMAN	8.63878e-16	0
1194313	22342	K.VLDFEHFLPMLQTVAK.N	sp|P60660|MYL6_HUMAN	8.6971e-16	0
1194312	20732	K.TFTDCFNCLPIAAIVDEK.I	sp|P36873|PP1G_HUMAN	8.70685e-16	0
1194314	27839	K.DLVVLLFETALLSSGFSLEDPQTHSNR.I	sp|P08238|HS90B_HUMAN	8.71453e-16	0
1194312	5574	R.HQGVMVGMGQK.D	sp|P60709|ACTB_HUMAN	8.72702e-16	0
1194314	5296	R.HQGVMVGMGQK.D	sp|P60709|ACTB_HUMAN	8.72702e-16	0
1194314	14922	K.FLKPLLEGSIEKAPNNVIIYASSNRR.H	T295_05450	8.75643e-16	0
1194312	22014	R.LGEDNINVVEGNEQFISASK.S	Contaminant_TRYP_BOVIN	8.83225e-16	0
1194312	18302	R.ALTVPELTQQVFDAK.N	sp|P07437|TBB5_HUMAN	8.87555e-16	0
1194314	4118	R.VLANPGNSQVAR.V	sp|Q14974|IMB1_HUMAN	8.89001e-16	0
1194314	20719	K.DYLKPIFEIDPIALK.D	T295_05450	8.94157e-16	0
1194314	22963	R.LGEDNINVVEGNEQFISASK.S	Contaminant_TRYP_BOVIN	8.94567e-16	0
1194312	23795	R.LGEDNINVVEGNEQFISASK.S	Contaminant_TRYP_BOVIN	8.96612e-16	0
1194313	13311	R.GVVDSEDIPLNLSR.E	sp|Q12931|TRAP1_HUMAN	9.01073e-16	0
1194314	3757	K.KPLTSSSAAPQRPISTQR.T	sp|Q15691|MARE1_HUMAN	9.0246e-16	0
1194312	14939	R.LGEDNINVVEGNEQFISASK.S	Contaminant_TRYP_BOVIN	9.06331e-16	0
1194313	21584	R.SVVEFLQGYIGVPHGGFPEPFR.S	sp|P11498|PYC_HUMAN	9.0915e-16	0
1194312	20263	R.LGEDNINVVEGNEQFISASK.S	Contaminant_TRYP_BOVIN	9.11133e-16	0
1194314	26406	R.LGEDNINVVEGNEQFISASK.S	Contaminant_TRYP_BOVIN	9.16524e-16	0
1194312	23288	R.LGEDNINVVEGNEQFISASK.S	Contaminant_TRYP_BOVIN	9.28133e-16	0
1194314	15792	R.LGEDNINVVEGNEQFISASK.S	Contaminant_TRYP_BOVIN	9.29254e-16	0
1194312	14213	R.STDYGIFQINSR.Y	sp|P61626|LYSC_HUMAN	9.32427e-16	0
1194314	24998	K.IGLVRPGTALELLEAQAATGFIVDPVSNLR.L	sp|P15924|DESP_HUMAN	9.32636e-16	0
1194314	21661	K.RNDFQLIGIQDGYLSLLQDSGEVR.E	sp|P63241|IF5A1_HUMAN	9.35795e-16	0
1194312	26072	R.LGEDNINVVEGNEQFISASK.S	Contaminant_TRYP_BOVIN	9.36687e-16	0
1194313	27657	K.IQNNIEISTQENK.E	T295_03955	9.36911e-16	0
1194313	12127	K.LQGIVSWGSGCAQK.N	Contaminant_TRYP_BOVIN	9.39116e-16	0
1194314	21838	R.LGEDNINVVEGNEQFISASK.S	Contaminant_TRYP_BOVIN	9.45324e-16	0
1194314	28903	R.LGEDNINVVEGNEQFISASK.S	Contaminant_TRYP_BOVIN	9.47625e-16	0
1194314	13492	R.LGEDNINVVEGNEQFISASK.S	Contaminant_TRYP_BOVIN	9.51534e-16	0
1194312	23432	R.YCGQLQM*IQEQISNLEAQITDVR.Q	Contaminant_K1C9_HUMAN	9.57926e-16	0
1194313	24067	R.LGEDNINVVEGNEQFISASK.S	Contaminant_TRYP_BOVIN	9.58571e-16	0
1194313	21538	K.SADFVVEAIGDDVGTLGFSVEGPSQAK.I	sp|P21333|FLNA_HUMAN	9.58808e-16	0
1194314	30446	K.LCYVALDFEQEMATAASSSSLEK.S	sp|P60709|ACTB_HUMAN	9.60157e-16	0
1194314	14708	K.ACLISLGYDVENDRQGEAEFNR.I	sp|O43707|ACTN4_HUMAN	9.64821e-16	0
1194313	14008	R.STDYGIFQINSR.Y	sp|P61626|LYSC_HUMAN	9.72761e-16	0
1194313	6695	Q.KIQNNIEISTQENK.E	T295_03955	9.74389e-16	0
1194312	22095	K.IAALQAFADQLIAAGHYAK.G	sp|Q13813|SPTN1_HUMAN	9.75635e-16	0
1194314	27275	R.LGEDNINVVEGNEQFISASK.S	Contaminant_TRYP_BOVIN	9.75822e-16	0
1194312	15914	K.SIVHPSYNSNTLNNDIMLIKLK.S	Contaminant_TRYP_BOVIN	9.83786e-16	0
1194313	14058	R.LGEDNINVVEGNEQFISASK.S	Contaminant_TRYP_BOVIN	9.84967e-16	0
1194312	22707	R.EGLPLMVFANWR.G	sp|Q13085|ACACA_HUMAN	9.97051e-16	0
1194313	21219	K.AALANLCIGDVITAIDGENTSNMTHLEAQNR.I	sp|O00151|PDLI1_HUMAN	1.00523e-15	0
1194314	15384	R.TLMNLGGLAVAR.D	sp|P37802|TAGL2_HUMAN	1.00847e-15	0
1194314	21021	K.DYLKPIFEIDPIALKDLVGM*ESQKK.A	T295_05450	1.01128e-15	0
1194313	24235	K.NMAEQIIQEIYSQIQSK.K	sp|P29401|TKT_HUMAN	1.01218e-15	0
1194312	14565	R.LGEDNINVVEGNEQFISASK.S	Contaminant_TRYP_BOVIN	1.01306e-15	0
1194312	11861	E.DNINVVEGNEQFISASK.S	Contaminant_TRYP_BOVIN	1.02855e-15	0
1194314	27323	K.IDFSEFLSLLGDIATDYHK.Q	sp|P31151|S10A7_HUMAN	1.02906e-15	0
1194312	12018	K.LQGIVSWGSGCAQK.N	Contaminant_TRYP_BOVIN	1.03346e-15	0
1194314	13643	R.EHALLAYTLGVK.Q	sp|P68104|EF1A1_HUMAN	1.03389e-15	0
1194314	14909	K.LATQSNEITIPVTFESR.A	sp|P04792|HSPB1_HUMAN	1.04464e-15	0
1194314	30566	R.VGAGAPVYMAAVLEYLTAEILELAGNAAR.D	sp|Q16777|H2A2C_HUMAN	1.04796e-15	0
1194314	1906	R.VHGPGIQSGTTNKPNK.F	sp|P21333|FLNA_HUMAN	1.05633e-15	0
1194313	21895	R.IVSQLLTLMDGLK.Q	sp|P55072|TERA_HUMAN	1.06017e-15	0
1194314	14099	R.KDLYANTVLSGGTTMYPGIADR.M	sp|P60709|ACTB_HUMAN	1.06205e-15	0
1194314	24764	R.YCGQLQM*IQEQISNLEAQITDVR.Q	Contaminant_K1C9_HUMAN	1.0654e-15	0
1194314	7952	K.AFGPGLQGGSAGSPAR.F	sp|P21333|FLNA_HUMAN	1.07057e-15	0
1194313	23793	R.LGEDNINVVEGNEQFISASK.S	Contaminant_TRYP_BOVIN	1.07414e-15	0
1194313	2334	R.FGQGVHHAAGQAGNEAGR.F	sp|Q6UWP8|SBSN_HUMAN	1.08092e-15	0
1194314	19856	R.LGEDNINVVEGNEQFISASK.S	Contaminant_TRYP_BOVIN	1.09264e-15	0
1194312	19127	K.M*AVTFIGNSTAIQELFKR.I	sp|P07437|TBB5_HUMAN	1.0972e-15	0
1194312	18152	K.ELTTEIDNNIEQISSYKSEITELR.R	Contaminant_K1C10_HUMAN	1.0984e-15	0
1194312	24411	R.LGEDNINVVEGNEQFISASK.S	Contaminant_TRYP_BOVIN	1.09859e-15	0
1194314	21570	K.LCYVALDFEQEMATAASSSSLEK.S	sp|P60709|ACTB_HUMAN	1.10035e-15	0
1194313	21392	K.VAVLGASGGIGQPLSLLLK.N	sp|P40926|MDHM_HUMAN	1.12108e-15	0
1194313	14623	K.SIVHPSYNSNTLNNDIMLIK.L	Contaminant_TRYP_BOVIN	1.12304e-15	0
1194314	24317	R.LGEDNINVVEGNEQFISASK.S	Contaminant_TRYP_BOVIN	1.12502e-15	0
1194314	22073	R.LEESLEYQQFVANVEEEEAWINEK.M	sp|Q13813|SPTN1_HUMAN	1.1284e-15	0
1194314	11535	K.SQIFSTASDNQPTVTIK.V	sp|P11021|GRP78_HUMAN	1.13304e-15	0
1194314	27121	R.NLPQYVSNELLEEAFSVFGQVER.A	sp|Q15233|NONO_HUMAN	1.13351e-15	0
1194313	22723	K.IQNNIEISTQENK.E	T295_03955	1.1345e-15	0
1194314	14821	K.SYELPDGQVITIGNER.F	sp|A5A3E0|POTEF_HUMAN	1.14328e-15	0
1194312	21419	R.LGEDNINVVEGNEQFISASK.S	Contaminant_TRYP_BOVIN	1.1492e-15	0
1194313	15022	K.SIVHPSYNSNTLNNDIM*LIKLK.S	Contaminant_TRYP_BOVIN	1.15661e-15	0
1194314	22908	R.NVSTGDVNVEMNAAPGVDLTQLLNNMR.S	Contaminant_K1C10_HUMAN	1.16638e-15	0
1194313	13698	K.KAFSAVDTDGNGTINAQELGAALK.A	sp|Q9NZT1|CALL5_HUMAN	1.17056e-15	0
1194314	24591	K.TVLIMELINNVAK.A	sp|P06576|ATPB_HUMAN	1.17125e-15	0
1194312	19982	N.AAPGVDLTQLLNNMR.S	Contaminant_K1C10_HUMAN	1.1756e-15	0
1194313	21455	K.LATPTYGDLNHLVSATMSGVTTSLR.F	sp|Q13509|TBB3_HUMAN	1.18199e-15	0
1194314	25221	K.VGQTAFDVADEDILGYLEELQKK.Q	sp|O14974|MYPT1_HUMAN	1.18385e-15	0
1194314	10820	Y.ANTVLSGGTTM*YPGIADR.M	sp|P60709|ACTB_HUMAN	1.1877e-15	0
1194313	19662	K.DDVAQTDLLQIDPNFGSKEDFDSLLQSAK.K	sp|P08195|4F2_HUMAN	1.19304e-15	0
1194313	23143	R.LGEDNINVVEGNEQFISASK.S	Contaminant_TRYP_BOVIN	1.19396e-15	0
1194312	16592	R.NVSTGDVNVEM*NAAPGVDLTQLLNNM*R.S	Contaminant_K1C10_HUMAN	1.19443e-15	0
1194314	6803	K.KTISEVSSIM*EEQR.R	T295_03955	1.21708e-15	0
1194312	19803	R.IGSFGPQEDLLFLR.A	sp|Q13085|ACACA_HUMAN	1.21899e-15	0
1194313	11938	K.TISEVSSIMEEQR.R	T295_03955	1.23428e-15	0
1194314	21196	K.SDLEM*QYETLQEELM*ALK.K	Contaminant_K1C9_HUMAN	1.24401e-15	0
1194312	19933	R.LGEDNINVVEGNEQFISASK.S	Contaminant_TRYP_BOVIN	1.24691e-15	0
1194313	20350	K.VTIAQGGVLPNIQAVLLPK.K	sp|P0C0S8|H2A1_HUMAN	1.24912e-15	0
1194313	2879	K.ETPAATEAPSSTPK.A	sp|P80723|BASP1_HUMAN	1.25631e-15	0
1194312	11331	R.VFDKDGNGYISAAELR.H	sp|P62158|CALM_HUMAN	1.26161e-15	0
1194312	20167	K.DYLKPIFEIDPIALK.D	T295_05450	1.26216e-15	0
1194312	11865	R.TAQIMFQAYGDK.Q	sp|Q13085|ACACA_HUMAN	1.26824e-15	0
1194312	20432	R.EGLPLM*VFANWR.G	sp|Q13085|ACACA_HUMAN	1.27708e-15	0
1194312	1191	R.VNVGAGSHPNK.V	sp|P21333|FLNA_HUMAN	1.27781e-15	0
1194314	1127	R.VNVGAGSHPNK.V	sp|P21333|FLNA_HUMAN	1.27781e-15	0
1194313	13006	R.SLGYAYVNFQQPADAER.A	sp|P11940|PABP1_HUMAN	1.28291e-15	0
1194313	9553	R.KGNIELASSEPQHFTTTVTR.C	sp|Q9UPQ0|LIMC1_HUMAN	1.28436e-15	0
1194314	4855	K.EVASNSELVQSSR.S	sp|P08779|K1C16_HUMAN	1.28609e-15	0
1194312	14888	K.WELLQQVDTSTR.T	Contaminant_K2C1_HUMAN	1.29085e-15	0
1194313	16444	K.SIVHPSYNSNTLNNDIMLIKLKSAASLNSR.V	Contaminant_TRYP_BOVIN	1.2914e-15	0
1194313	26829	R.LGEDNINVVEGNEQFISASK.S	Contaminant_TRYP_BOVIN	1.30302e-15	0
1194313	22805	R.EGLPLMVFANWR.G	sp|Q13085|ACACA_HUMAN	1.30375e-15	0
1194314	4894	K.EVASNSELVQSSR.S	sp|P08779|K1C16_HUMAN	1.30726e-15	0
1194313	14579	K.ICDQWDALGSLTHSR.R	sp|O43707|ACTN4_HUMAN	1.31877e-15	0
1194312	14075	R.KVESLQEEIAFLKK.L	sp|P08670|VIME_HUMAN	1.32174e-15	0
1194312	13817	R.LGEDNINVVEGNEQFISASK.S	Contaminant_TRYP_BOVIN	1.32731e-15	0
1194313	8513	R.APASVLPAATPR.Q	sp|P13861|KAP2_HUMAN	1.33623e-15	0
1194314	12708	K.QLEAIDQLHLEYAKR.A	sp|O43707|ACTN4_HUMAN	1.33913e-15	0
1194312	23458	R.YCGQLQM*IQEQISNLEAQITDVR.Q	Contaminant_K1C9_HUMAN	1.3458e-15	0
1194314	21316	K.ATENDIYNFFSPLNPVR.V	sp|P52597|HNRPF_HUMAN	1.35063e-15	0
1194313	23442	R.LGEDNINVVEGNEQFISASK.S	Contaminant_TRYP_BOVIN	1.35266e-15	0
1194314	20672	K.SNFLNCYVSGFHPSDIEVDLLK.N	sp|P61769|B2MG_HUMAN	1.35611e-15	0
1194314	3517	K.TYVVTGNM*GSNDK.V	sp|Q02413|DSG1_HUMAN	1.35744e-15	0
1194314	16578	K.SIVHPSYNSNTLNNDIMLIKLK.S	Contaminant_TRYP_BOVIN	1.35991e-15	0
1194313	8256	R.ALEESNYELEGK.I	Contaminant_K1C10_HUMAN	1.36212e-15	0
1194314	8103	R.ALEESNYELEGK.I	Contaminant_K1C10_HUMAN	1.36212e-15	0
1194312	21327	R.LGEDNINVVEGNEQFISASK.S	Contaminant_TRYP_BOVIN	1.37125e-15	0
1194314	12085	K.TISEVSSIMEEQR.R	T295_03955	1.38516e-15	0
1194314	25010	R.LGEDNINVVEGNEQFISASK.S	Contaminant_TRYP_BOVIN	1.3881e-15	0
1194313	8172	R.EIVHIQAGQCGNQIGAK.F	sp|P07437|TBB5_HUMAN	1.38856e-15	0
1194314	26417	R.LGEDNINVVEGNEQFISASK.S	Contaminant_TRYP_BOVIN	1.39975e-15	0
1194313	27292	K.IQNNIEISTQENK.E	T295_03955	1.41662e-15	0
1194313	15558	K.GADFLVTEVENGGSLGSK.K	sp|P14618|KPYM_HUMAN	1.42823e-15	0
1194312	18074	R.LGEDNINVVEGNEQFISASK.S	Contaminant_TRYP_BOVIN	1.42904e-15	0
1194312	19280	R.NVQALEIELQSQLALK.Q	Contaminant_K1C10_HUMAN	1.44022e-15	0
1194312	20666	K.SMEAEMIQLQEELAAAER.A	sp|P35579|MYH9_HUMAN	1.44489e-15	0
1194314	11472	K.QTTVSNSQQAYQEAFEISKK.E	sp|P31946|1433B_HUMAN	1.4478e-15	0
1194314	9141	R.LSCFAQTVSPAEK.W	sp|Q16658|FSCN1_HUMAN	1.44865e-15	0
1194313	25257	R.NLPQYVSNELLEEAFSVFGQVER.A	sp|Q15233|NONO_HUMAN	1.44921e-15	0
1194314	10544	K.IQNNIEISTQENK.E	T295_03955	1.45336e-15	0
1194314	4294	R.TVLCGTCGQPADK.A	sp|P02545|LMNA_HUMAN	1.46192e-15	0
1194313	18713	K.LNDLEDALQQAKEDLAR.L	Contaminant_K2C1_HUMAN	1.47213e-15	0
1194313	18723	K.WGDAGAEYVVESTGVFTTMEK.A	sp|P04406|G3P_HUMAN	1.47487e-15	0
1194314	1454	R.GGSGGSYGGGSGSGGGSGGGYGGGSGGGHSGGSGGGHSGGSGGN.Y	Contaminant_K1C9_HUMAN	1.47797e-15	0
1194314	9216	K.IVSSSDVGHDEYSTQSLVK.K	sp|Q01082|SPTB2_HUMAN	1.47991e-15	0
1194312	18577	K.IASSIVAQTAGIPTLPWSGSGLR.V	sp|Q13085|ACACA_HUMAN	1.48943e-15	0
1194313	10578	K.SQIHDIVLVGGSTR.I	sp|P11142|HSP7C_HUMAN	1.49244e-15	0
1194313	23166	K.SALSGHLETVILGLLK.T	sp|A6NMY6|AXA2L_HUMAN	1.49315e-15	0
1194313	11923	K.TISEVSSIMEEQR.R	T295_03955	1.50582e-15	0
1194314	16321	R.MVSDINNAWGCLEQVEK.G	sp|P12814|ACTN1_HUMAN	1.5072e-15	0
1194313	8025	R.QAVTNPNNTFYATK.R	sp|P38646|GRP75_HUMAN	1.52268e-15	0
1194313	15443	K.IIAATIENAQPILQIDNAR.L	sp|P08779|K1C16_HUMAN	1.53875e-15	0
1194312	22974	R.ELIPNIPFQMLLR.G	sp|P11498|PYC_HUMAN	1.54625e-15	0
1194312	12475	K.LQGIVSWGSGCAQK.N	Contaminant_TRYP_BOVIN	1.54775e-15	0
1194312	25796	R.LGEDNINVVEGNEQFISASK.S	Contaminant_TRYP_BOVIN	1.55023e-15	0
1194313	13342	R.LGEDNINVVEGNEQFISASK.S	Contaminant_TRYP_BOVIN	1.55353e-15	0
1194312	2860	K.VPVHDVTDASK.V	sp|P21333|FLNA_HUMAN	1.55665e-15	0
1194314	2778	K.VPVHDVTDASK.V	sp|P21333|FLNA_HUMAN	1.55665e-15	0
1194314	25850	K.M*TLGMIWTIILR.F	sp|O43707|ACTN4_HUMAN	1.55876e-15	0
1194313	23080	R.YNEDLELEDAIHTAILTLK.E	sp|P25787|PSA2_HUMAN	1.56208e-15	0
1194313	12789	K.VHSPSGALEECYVTEIDQDKYAVR.F	sp|P21333|FLNA_HUMAN	1.56937e-15	0
1194313	15751	R.DIDPQNDLTFLR.I	sp|Q8TF09|DLRB2_HUMAN	1.57125e-15	0
1194314	7618	K.IQNNIEISTQENK.E	T295_03955	1.59399e-15	0
1194313	22307	R.LGEDNINVVEGNEQFISASK.S	Contaminant_TRYP_BOVIN	1.60322e-15	0
1194312	26027	R.LGEDNINVVEGNEQFISASK.S	Contaminant_TRYP_BOVIN	1.61092e-15	0
1194313	23694	K.IQVTPPGFQLVFLPFADDK.R	sp|P12956|XRCC6_HUMAN	1.61266e-15	0
1194314	19938	K.GVDEVTIVNILTNR.S	sp|P07355|ANXA2_HUMAN	1.61343e-15	0
1194314	21362	K.FILFCDDFSFEK.G	T295_05450	1.6265e-15	0
1194314	5871	R.GFSSGSAVVSGGSR.R	Contaminant_K22E_HUMAN	1.6331e-15	0
1194313	4195	R.VLANPGNSQVAR.V	sp|Q14974|IMB1_HUMAN	1.63649e-15	0
1194314	15136	R.TTGIVMDSGDGVTHTVPIYEGYALPH.A	sp|P60709|ACTB_HUMAN	1.64579e-15	0
1194313	11022	L.GGGFSSGGFSGGSFSR.G	Contaminant_K1C10_HUMAN	1.6471e-15	0
1194313	19418	R.SGPFGQIFRPDNFVFGQSGAGNNWAK.G	sp|P04350|TBB4A_HUMAN	1.65328e-15	0
1194313	22786	N.EILNPSVMTEVQTLNEDIFLK.H	T295_03955	1.6555e-15	0
1194314	17415	R.LGEDNINVVEGNEQFISASK.S	Contaminant_TRYP_BOVIN	1.65599e-15	0
1194314	11658	K.LKGTEDELDKYSEALKDAQEK.L	sp|P06753|TPM3_HUMAN	1.66051e-15	0
1194313	19900	K.LLETIDQLYLEYAK.R	sp|P12814|ACTN1_HUMAN	1.66794e-15	0
1194314	14130	R.LGEDNINVVEGNEQFISASK.S	Contaminant_TRYP_BOVIN	1.6791e-15	0
1194313	10576	R.TSFSPCVPQCQTQGSYGSFTEQHR.S	sp|Q5T749|KPRP_HUMAN	1.685e-15	0
1194314	1892	R.GGSGGSYGGGSGSGGGSGGGYGGGSGGGH.S	Contaminant_K1C9_HUMAN	1.70052e-15	0
1194314	13888	R.LGEDNINVVEGNEQFISASK.S	Contaminant_TRYP_BOVIN	1.70612e-15	0
1194314	28983	K.SENVQDLLLLDVAPLSLGLETAGGVMTALIK.R	sp|P08107|HSP71_HUMAN	1.71363e-15	0
1194314	16229	L.NNDIMLIKLKSAASLNSR.V	Contaminant_TRYP_BOVIN	1.71921e-15	0
1194314	20076	R.VEQIAAIAQELNELDYYDSHNVNTR.C	sp|O43707|ACTN4_HUMAN	1.73114e-15	0
1194312	23197	K.IAALQAFADQLIAAGHYAK.G	sp|Q13813|SPTN1_HUMAN	1.73246e-15	0
1194312	9969	R.TAQIM*FQAYGDK.Q	sp|Q13085|ACACA_HUMAN	1.73343e-15	0
1194313	24628	R.LGEDNINVVEGNEQFISASK.S	Contaminant_TRYP_BOVIN	1.74063e-15	0
1194312	19295	R.LGEDNINVVEGNEQFISASK.S	Contaminant_TRYP_BOVIN	1.74474e-15	0
1194314	5373	R.HQGVMVGMGQK.D	sp|P60709|ACTB_HUMAN	1.7454e-15	0
1194313	21396	R.QIPVLQTNNGPSLTGLTTIAAHLVK.Q	sp|O43324|MCA3_HUMAN	1.75163e-15	0
1194314	6326	R.QNEILKEQELNRK.T	T295_03955	1.75486e-15	0
1194314	3780	R.SKEEAEALYHSK.Y	Contaminant_K22E_HUMAN	1.76343e-15	0
1194314	5827	R.MYGCDVGPDGR.F	sp|P18462|1A25_HUMAN	1.76661e-15	0
1194313	23799	K.TLRDPSLPLLELQDIMTSVSGR.I	sp|Q13085|ACACA_HUMAN	1.79042e-15	0
1194312	20844	K.AAFDDAIAELDTLSEESYK.D	sp|P62258|1433E_HUMAN	1.79528e-15	0
1194313	3876	R.SKEEAEALYHSK.Y	Contaminant_K22E_HUMAN	1.80076e-15	0
1194313	18026	K.LGLVGVNLTLDGVK.S	sp|P53396|ACLY_HUMAN	1.80102e-15	0
1194313	24995	K.IQNNIEISTQENK.E	T295_03955	1.80556e-15	0
1194312	21408	K.SDLEM*QYETLQEELMALK.K	Contaminant_K1C9_HUMAN	1.80556e-15	0
1194313	14591	K.VDQETLTEMVKPSIDYVR.H	sp|Q9NS86|LANC2_HUMAN	1.80672e-15	0
1194314	4132	R.SRCPDGSTCCELPSGK.Y	sp|P28799|GRN_HUMAN	1.82297e-15	0
1194314	20642	K.EKLCYVALDFEQEMATAASSSSLEK.S	sp|P60709|ACTB_HUMAN	1.82418e-15	0
1194312	19057	R.IIGLDQVAGMSETALPGAFK.T	sp|P35579|MYH9_HUMAN	1.83798e-15	0
1194314	18690	R.ILVLFEGLNSIKKDDLENR.L	T295_03955	1.84916e-15	0
1194313	22982	K.LQGIVSWGSGCAQK.N	Contaminant_TRYP_BOVIN	1.8672e-15	0
1194314	29717	R.LGEDNINVVEGNEQFISASK.S	Contaminant_TRYP_BOVIN	1.86996e-15	0
1194313	14817	K.FLKPLLEGSIEKAPNNVIIYASSNRR.H	T295_05450	1.87134e-15	0
1194312	23226	K.DGNASGTTLLEALDCILPPTRPTDKPLRLPLQDVYK.I	sp|P68104|EF1A1_HUMAN	1.8728e-15	0
1194313	18091	K.VEEQEPELTSTPNFVVEVIK.N	sp|Q07021|C1QBP_HUMAN	1.87301e-15	0
1194313	15326	K.ALYENTLNFIQDK.G	T295_05450	1.87379e-15	0
1194313	1369	R.HSGIGHGQASSAVR.D	sp|P20930|FILA_HUMAN	1.87721e-15	0
1194314	29882	R.LGEDNINVVEGNEQFISASK.S	Contaminant_TRYP_BOVIN	1.8841e-15	0
1194312	13560	K.DAGEGLLAVQITDPEGKPK.K	sp|P21333|FLNA_HUMAN	1.88527e-15	0
1194314	30862	R.LGEDNINVVEGNEQFISASK.S	Contaminant_TRYP_BOVIN	1.8867e-15	0
1194314	15673	R.LGEDNINVVEGNEQFISASK.S	Contaminant_TRYP_BOVIN	1.89652e-15	0
1194313	23179	K.TVLIMELINNVAK.A	sp|P06576|ATPB_HUMAN	1.90725e-15	0
1194313	8987	R.LPACVVDCGTGYTK.L	sp|P61158|ARP3_HUMAN	1.93142e-15	0
1194314	21002	R.LGEDNINVVEGNEQFISASK.S	Contaminant_TRYP_BOVIN	1.93288e-15	0
1194313	26279	R.LGEDNINVVEGNEQFISASK.S	Contaminant_TRYP_BOVIN	1.942e-15	0
1194313	13001	R.LGEDNINVVEGNEQFISASK.S	Contaminant_TRYP_BOVIN	1.95383e-15	0
1194314	18237	R.LGEDNINVVEGNEQFISASK.S	Contaminant_TRYP_BOVIN	1.95491e-15	0
1194312	17729	R.AVFVDLEPTVIDEVR.T	sp|P68363|TBA1B_HUMAN	1.95515e-15	0
1194313	7430	K.IQNNIEISTQENK.E	T295_03955	1.95812e-15	0
1194314	4605	R.MATNAAAQNAIK.K	sp|Q9Y490|TLN1_HUMAN	1.96427e-15	0
1194314	13450	K.SYELPDGQVITIGNER.F	sp|A5A3E0|POTEF_HUMAN	2.01854e-15	0
1194314	17507	K.AIM*TYVSSFYHAFSGAQK.A	sp|O43707|ACTN4_HUMAN	2.02398e-15	0
1194314	14945	R.LGEDNINVVEGNEQFISASK.S	Contaminant_TRYP_BOVIN	2.04292e-15	0
1194314	11140	K.YGGPYHIGGSPFK.A	sp|P21333|FLNA_HUMAN	2.05519e-15	0
1194314	25561	R.LMEPIYLVEIQCPEQVVGGIYGVLNR.K	sp|P13639|EF2_HUMAN	2.06075e-15	0
1194313	11413	K.AQIHDLVLVGGSTR.I	sp|P08107|HSP71_HUMAN	2.06716e-15	0
1194312	8390	R.M*SGECAPNVSVSVSTSHTTISGGGSR.G	Contaminant_K2C1_HUMAN	2.06718e-15	0
1194314	4505	Y.TVTVGQACNPSACR.A	sp|P21333|FLNA_HUMAN	2.07087e-15	0
1194313	22384	K.HVEDVPAFQALGSLNDLQFFR.Y	sp|P25311|ZA2G_HUMAN	2.09276e-15	0
1194314	11895	R.LNDGNEYLFQAK.D	sp|Q01082|SPTB2_HUMAN	2.09474e-15	0
1194312	20175	K.AIMTYVSSFYHAFSGAQK.A	sp|O43707|ACTN4_HUMAN	2.10813e-15	0
1194314	28617	R.LGEDNINVVEGNEQFISASK.S	Contaminant_TRYP_BOVIN	2.11127e-15	0
1194313	22110	K.IAALQAFADQLIAAGHYAK.G	sp|Q13813|SPTN1_HUMAN	2.11587e-15	0
1194312	12598	R.LVARPEPATGYTLEFR.S	sp|Q16658|FSCN1_HUMAN	2.11953e-15	0
1194314	6566	Q.KIQNNIEISTQENK.E	T295_03955	2.12006e-15	0
1194314	16009	K.QFGAQANVIGPWIQTK.M	sp|P12814|ACTN1_HUMAN	2.12912e-15	0
1194313	20521	R.TQGFLALFSGDTGEIK.S	sp|Q9Y230|RUVB2_HUMAN	2.14491e-15	0
1194314	24361	R.TTGIVMDSGDGVTHTVPIYEGYALPHAILRLDLAGRDLTDYLMK.I	sp|P60709|ACTB_HUMAN	2.14555e-15	0
1194314	19477	R.YWPQEAGEYAVHVLCNSEDIR.L	sp|P21333|FLNA_HUMAN	2.15941e-15	0
1194314	21984	R.KDGNASGTTLLEALDCILPPTRPTDKPLRLPLQDVYK.I	sp|P68104|EF1A1_HUMAN	2.16189e-15	0
1194312	1355	K.HSSGGGSRGGSSSGGGYGSGGGGSSSVK.G	Contaminant_K22E_HUMAN	2.17182e-15	0
1194313	21121	R.LGEDNINVVEGNEQFISASK.S	Contaminant_TRYP_BOVIN	2.18075e-15	0
1194312	23762	R.LLLEAMDELEVAFNNTNVR.T	sp|Q13085|ACACA_HUMAN	2.18104e-15	0
1194312	25455	R.LGEDNINVVEGNEQFISASK.S	Contaminant_TRYP_BOVIN	2.18894e-15	0
1194313	25454	R.LGEDNINVVEGNEQFISASK.S	Contaminant_TRYP_BOVIN	2.19076e-15	0
1194312	483	R.YGQQGSGSGQSPSR.G	sp|Q86YZ3|HORN_HUMAN	2.19368e-15	0
1194313	17284	R.EAEAAQGQAGDETYLDIFR.D	sp|Q15027|ACAP1_HUMAN	2.20081e-15	0
1194312	7904	K.IAPYVAHNFSK.L	sp|P11498|PYC_HUMAN	2.20512e-15	0
1194313	11730	K.HLEINPDHPIVETLR.Q	sp|P08238|HS90B_HUMAN	2.20639e-15	0
1194312	19060	R.SLLVIPNTLAVNAAQDSTDLVAK.L	sp|P17987|TCPA_HUMAN	2.21379e-15	0
1194314	827	K.SSSGQSSGYSQHGSGSGHSSGYGQHGSR.S	sp|Q86YZ3|HORN_HUMAN	2.22416e-15	0
1194314	15016	K.SIVHPSYNSNTLNNDIM*LIKLK.S	Contaminant_TRYP_BOVIN	2.22831e-15	0
1194313	14897	K.WELLQQVDTSTR.T	Contaminant_K2C1_HUMAN	2.23497e-15	0
1194312	10298	K.VLIANNGIAAVK.C	sp|O00763|ACACB_HUMAN	2.23898e-15	0
1194314	30007	K.IQNNIEISTQENK.E	T295_03955	2.24519e-15	0
1194312	79	R.LGEDNINVVEGNEQFISASK.S	Contaminant_TRYP_BOVIN	2.25382e-15	0
1194313	12374	R.MAPYQGPDAVPGALDYK.S	sp|O43707|ACTN4_HUMAN	2.25653e-15	0
1194313	9618	K.KLLETECPQYIR.K	sp|P05109|S10A8_HUMAN	2.2633e-15	0
1194313	19128	R.ILVLFEGLNSIKK.D	T295_03955	2.27313e-15	0
1194313	3875	R.SKEEAEALYHSK.Y	Contaminant_K22E_HUMAN	2.27675e-15	0
1194312	7993	R.EIVHIQAGQCGNQIGAK.F	sp|P07437|TBB5_HUMAN	2.27717e-15	0
1194312	16998	K.IIEEAPATIATPAVFEHMEQCAVK.L	sp|Q13085|ACACA_HUMAN	2.27967e-15	0
1194314	15242	K.SLNNQFASFIDK.V	Contaminant_K2C1_HUMAN	2.28822e-15	0
1194313	9434	R.AQIFANTVDNAR.I	sp|P05783|K1C18_HUMAN	2.29212e-15	0
1194312	18020	R.HIADLAGNSEVILPVPAFNVINGGSHAGNK.L	sp|P06733|ENOA_HUMAN	2.31276e-15	0
1194313	4440	R.TVLCGTCGQPADK.A	sp|P02545|LMNA_HUMAN	2.31317e-15	0
1194312	22761	R.HGEEVTPEDVLSAAMYPDVFAHFK.D	sp|P11498|PYC_HUMAN	2.32315e-15	0
1194313	14337	R.AETECQNTEYQQLLDIK.I	Contaminant_K1C10_HUMAN	2.33637e-15	0
1194313	16150	K.VLYDAEISQIHQSVTDTNVILSM*DNSR.N	Contaminant_K22E_HUMAN	2.34993e-15	0
1194314	14485	K.SIVHPSYNSNTLNNDIM*LIK.L	Contaminant_TRYP_BOVIN	2.35092e-15	0
1194314	18667	R.ALTVPELTQQVFDAK.N	sp|P07437|TBB5_HUMAN	2.3525e-15	0
1194314	29178	R.LGEDNINVVEGNEQFISASK.S	Contaminant_TRYP_BOVIN	2.3534e-15	0
1194313	12385	R.TINEVENQILTR.D	sp|O43707|ACTN4_HUMAN	2.36319e-15	0
1194314	12498	R.TINEVENQILTR.D	sp|O43707|ACTN4_HUMAN	2.36319e-15	0
1194312	21441	K.QFLQAAEAIDDIPFGITSNSDVFSK.Y	sp|P07237|PDIA1_HUMAN	2.36682e-15	0
1194314	30978	K.LCYVALDFEQEMATAASSSSLEK.S	sp|P60709|ACTB_HUMAN	2.36913e-15	0
1194312	21485	K.SAIYQLEEEYENLLK.A	sp|P15924|DESP_HUMAN	2.38115e-15	0
1194312	4557	R.VETQFQNGHYDK.C	sp|Q13085|ACACA_HUMAN	2.38582e-15	0
1194312	14997	K.SGIQVRLGEDNINVVEGNEQFISASK.S	Contaminant_TRYP_BOVIN	2.38621e-15	0
1194312	27435	R.LGEDNINVVEGNEQFISASK.S	Contaminant_TRYP_BOVIN	2.40011e-15	0
1194314	3577	R.HQGVM*VGMGQK.D	sp|P60709|ACTB_HUMAN	2.40736e-15	0
1194314	7876	K.AQGPAASAEEPKPVEAPAANSDQTVTVKE.-	sp|P80723|BASP1_HUMAN	2.45348e-15	0
1194313	8175	R.TLIQNCGASTIR.L	sp|P49368|TCPG_HUMAN	2.47503e-15	0
1194314	30597	R.LGEDNINVVEGNEQFISASK.S	Contaminant_TRYP_BOVIN	2.48217e-15	0
1194314	23788	K.LFVGGLNFNTDEQALEDHFSSFGPISEVVVVK.D	sp|P98179|RBM3_HUMAN	2.4908e-15	0
1194312	20827	K.ELASQPDVDGFLVGGASLKPEFVDIINAK.Q	sp|P60174|TPIS_HUMAN	2.5122e-15	0
1194313	26808	K.SENVQDLLLLDVTPLSLGIETAGGVMTVLIK.R	sp|P11142|HSP7C_HUMAN	2.51224e-15	0
1194314	16130	R.LGEDNINVVEGNEQFISASK.S	Contaminant_TRYP_BOVIN	2.51512e-15	0
1194312	20891	R.LGEDNINVVEGNEQFISASK.S	Contaminant_TRYP_BOVIN	2.52409e-15	0
1194312	22013	R.LGEDNINVVEGNEQFISASK.S	Contaminant_TRYP_BOVIN	2.52637e-15	0
1194314	2924	Y.GSGGGSYGSGGGGGGHGSYGSGSSSGGYR.G	Contaminant_K2C1_HUMAN	2.52939e-15	0
1194313	18578	R.LGEDNINVVEGNEQFISASKSIVHPSYNSNTLNNDIMLIKLKSAASLNSR.V	Contaminant_TRYP_BOVIN	2.52946e-15	0
1194313	3535	K.FGQGIHHAAGQVGK.E	sp|Q6UWP8|SBSN_HUMAN	2.55568e-15	0
1194314	27869	N.LTINFLEFLLANIEDK.L	T295_03955	2.55845e-15	0
1194313	8190	K.IQNNIEISTQENK.E	T295_03955	2.57445e-15	0
1194313	11641	R.AEAEAQAEELSFPR.S	sp|P11498|PYC_HUMAN	2.5783e-15	0
1194312	20368	K.TAFDDAIAELDTLNEDSYK.D	sp|P61981|1433G_HUMAN	2.57849e-15	0
1194312	17733	R.LGEDNINVVEGNEQFISASK.S	Contaminant_TRYP_BOVIN	2.58915e-15	0
1194314	7974	R.EIVHIQAGQCGNQIGAK.F	sp|P07437|TBB5_HUMAN	2.59317e-15	0
1194314	29354	R.LGEDNINVVEGNEQFISASK.S	Contaminant_TRYP_BOVIN	2.6071e-15	0
1194312	22773	R.LGEDNINVVEGNEQFISASK.S	Contaminant_TRYP_BOVIN	2.61482e-15	0
1194312	4893	K.HTNYTMEHIR.V	sp|O43707|ACTN4_HUMAN	2.62264e-15	0
1194314	4688	K.HTNYTMEHIR.V	sp|O43707|ACTN4_HUMAN	2.62264e-15	0
1194314	26065	K.NMITGTSQADCAVLIVAAGVGEFEAGISK.N	sp|P68104|EF1A1_HUMAN	2.64005e-15	0
1194314	6429	R.RQNEILKEQELNR.K	T295_03955	2.64243e-15	0
1194312	14204	K.VLDSGAPIKIPVGPETLGR.I	sp|P06576|ATPB_HUMAN	2.64342e-15	0
1194314	21127	R.SIVDYKPNLDLLEQQHQLIQEALIFDNK.H	sp|O43707|ACTN4_HUMAN	2.64738e-15	0
1194312	16987	R.LGEDNINVVEGNEQFISASK.S	Contaminant_TRYP_BOVIN	2.64917e-15	0
1194312	8512	R.GGGGNFGPGPGSNFR.G	sp|P22626|ROA2_HUMAN	2.65705e-15	0
1194312	7760	R.ADFAQACQDAGVR.F	sp|P11498|PYC_HUMAN	2.69198e-15	0
1194314	22974	R.LGEDNINVVEGNEQFISASK.S	Contaminant_TRYP_BOVIN	2.70865e-15	0
1194314	15231	K.FITHAPPGEFNEVFNDVR.L	sp|P52907|CAZA1_HUMAN	2.71763e-15	0
1194312	20882	R.EVFFMNTQSIVQLVQR.Y	sp|Q13085|ACACA_HUMAN	2.71964e-15	0
1194313	21471	N.YSPYYNTIDDLKDQIVDLTVGNNK.T	Contaminant_K1C9_HUMAN	2.7212e-15	0
1194313	8902	R.ALEEANADLEVK.I	sp|P02533|K1C14_HUMAN	2.73673e-15	0
1194314	8977	R.ALEEANADLEVK.I	sp|P02533|K1C14_HUMAN	2.73673e-15	0
1194314	19247	R.ILVLFEGLNSIKK.D	T295_03955	2.74413e-15	0
1194314	4493	K.AEPPKAPEQEQAAPGPAAGGEAPK.A	sp|P80723|BASP1_HUMAN	2.7459e-15	0
1194313	24729	K.SKENNIFYSPISITSALGM*VLLGAK.D	sp|P29508|SPB3_HUMAN	2.75024e-15	0
1194314	19646	R.NVQALEIELQSQLALK.Q	Contaminant_K1C10_HUMAN	2.75659e-15	0
1194313	16467	R.ISIEMNGTLEDQLSHLK.Q	sp|O43707|ACTN4_HUMAN	2.75727e-15	0
1194313	19594	K.GVDEVTIVNILTNR.S	sp|P07355|ANXA2_HUMAN	2.76505e-15	0
1194314	4520	K.CPAPCQTTYVK.C	sp|Q5T750|XP32_HUMAN	2.77953e-15	0
1194313	21511	K.VEGTEPTTAFNLFVGNLNFNK.S	sp|P19338|NUCL_HUMAN	2.78196e-15	0
1194314	9304	K.ILYSQCGDVMR.A	sp|P14649|MYL6B_HUMAN	2.7895e-15	0
1194312	18599	R.DNYVPEVSALDQEIIEVDPDTK.E	sp|P08708|RS17_HUMAN	2.79722e-15	0
1194312	20884	K.SYLENPAFM*LLDLK.-	sp|P11182|ODB2_HUMAN	2.79817e-15	0
1194313	22818	K.SEFVVPDLELPSWLTTGNYR.I	sp|P17900|SAP3_HUMAN	2.79933e-15	0
1194313	20303	K.NAGNCLSPAVIVGLLK.E	sp|O43175|SERA_HUMAN	2.80478e-15	0
1194312	22387	K.NYSPYYNTIDDLKDQIVDLTVGNNK.T	Contaminant_K1C9_HUMAN	2.80745e-15	0
1194312	19105	K.GHNGWVTQIATTPQFPDMILSASR.D	sp|P63244|GBLP_HUMAN	2.82888e-15	0
1194312	25511	R.LGEDNINVVEGNEQFISASK.S	Contaminant_TRYP_BOVIN	2.84108e-15	0
1194313	20283	K.DELPPMEFVCEELDTPQDLEDK.I	T295_03955	2.86588e-15	0
1194313	14558	R.ISIEM*NGTLEDQLSHLK.Q	sp|O43707|ACTN4_HUMAN	2.8746e-15	0
1194314	16686	R.LGEDNINVVEGNEQFISASK.S	Contaminant_TRYP_BOVIN	2.89353e-15	0
1194314	8288	R.TNAENEFVTIKK.D	Contaminant_K2C1_HUMAN	2.89916e-15	0
1194313	6148	R.AQHVFQHAVPQEGKPITNQK.S	sp|Q13867|BLMH_HUMAN	2.90239e-15	0
1194314	28287	R.LGEDNINVVEGNEQFISASK.S	Contaminant_TRYP_BOVIN	2.92625e-15	0
1194312	22397	R.LGEDNINVVEGNEQFISASK.S	Contaminant_TRYP_BOVIN	2.94307e-15	0
1194314	10489	R.ANLPQSFQVDTSK.A	sp|P21333|FLNA_HUMAN	3.00138e-15	0
1194313	19020	R.KLISEVDSDGDGEISFQEFLTAAK.K	sp|Q9NZT1|CALL5_HUMAN	3.0038e-15	0
1194314	10734	R.TSFSPCVPQCQTQGSYGSFTEQHR.S	sp|Q5T749|KPRP_HUMAN	3.02159e-15	0
1194312	11025	R.IM*NTFSVVPSPK.V	sp|P04350|TBB4A_HUMAN	3.02167e-15	0
1194313	20855	K.DELPPMEFVCEELDTPQDLEDK.I	T295_03955	3.03344e-15	0
1194314	20083	R.VEQIAAIAQELNELDYYDSHNVNTR.C	sp|O43707|ACTN4_HUMAN	3.03459e-15	0
1194313	575	R.LGEDNINVVEGNEQFISASK.S	Contaminant_TRYP_BOVIN	3.07705e-15	0
1194314	23851	K.LCYVALDFEQEMATAASSSSLEK.S	sp|P60709|ACTB_HUMAN	3.08747e-15	0
1194313	4602	R.SGAQASSTPLSPTR.I	sp|P02545|LMNA_HUMAN	3.09423e-15	0
1194313	25052	K.LGSAADFLLDISETDLSSLTASIK.A	sp|O75369|FLNB_HUMAN	3.09937e-15	0
1194312	12059	L.GEDNINVVEGNEQFISASK.S	Contaminant_TRYP_BOVIN	3.10405e-15	0
1194314	20851	R.LGEDNINVVEGNEQFISASK.S	Contaminant_TRYP_BOVIN	3.11857e-15	0
1194314	22597	R.LGEDNINVVEGNEQFISASK.S	Contaminant_TRYP_BOVIN	3.12154e-15	0
1194314	23519	K.VLDFEHFLPMLQTVAK.N	sp|P60660|MYL6_HUMAN	3.12667e-15	0
1194314	2986	R.QSGSRGGSGGGGSISGGGYGSGGGSGGR.Y	Contaminant_K22E_HUMAN	3.15609e-15	0
1194313	18097	K.TFAPEEISAMVLTK.M	sp|P11021|GRP78_HUMAN	3.15731e-15	0
1194312	21716	R.LGEDNINVVEGNEQFISASK.S	Contaminant_TRYP_BOVIN	3.1587e-15	0
1194314	12504	R.LGEDNINVVEGNEQFISASK.S	Contaminant_TRYP_BOVIN	3.17717e-15	0
1194313	24903	R.LGEDNINVVEGNEQFISASK.S	Contaminant_TRYP_BOVIN	3.21025e-15	0
1194314	1480	R.VNVGAGSHPNKVK.V	sp|P21333|FLNA_HUMAN	3.23799e-15	0
1194312	18311	R.ALTVPELTQQVFDAK.N	sp|P07437|TBB5_HUMAN	3.258e-15	0
1194313	23897	R.NIPLLFLQNITGFM*VGR.E	sp|Q9HCC0|MCCB_HUMAN	3.2641e-15	0
1194314	27851	R.DPLTIAMETANADIVTLLR.L	sp|Q15027|ACAP1_HUMAN	3.27472e-15	0
1194313	11731	E.FVCEELDTPQDLEDK.I	T295_03955	3.27964e-15	0
1194313	4749	R.CPDGSTCCELPSGK.Y	sp|P28799|GRN_HUMAN	3.28616e-15	0
1194312	16449	R.ISIEMNGTLEDQLSHLK.Q	sp|O43707|ACTN4_HUMAN	3.28894e-15	0
[truncated: 3,817 more rows]

## Sheet: 03 - Peptide <1% FDR
Job	Scan	Peptide	Protein	% Peptide FDR
1194312	5663	R.GSYGSGGSSYGSGGGSYGSGGGGGGHGSYGSGSSSGGYR.G	Contaminant_K2C1_HUMAN	0
1194314	16815	R.TTGIVMDSGDGVTHTVPIYEGYALPHAILR.L	sp|P60709|ACTB_HUMAN	0
1194313	7943	K.AQGPAASAEEPKPVEAPAANSDQTVTVKE.-	sp|P80723|BASP1_HUMAN	0
1194312	24016	K.VIHDNFGIVEGLMTTVHAITATQK.T	sp|P04406|G3P_HUMAN	0
1194312	24458	R.LVELNKEDLFALADIIDEIRLENFK.F	T295_05450	0
1194313	21264	R.LPEEWSQWLGGSSWPGYVRPLPPAAIESPAVAAPAYSR.A	sp|P04792|HSPB1_HUMAN	0
1194312	23235	K.EMAQYASNITSVLCQFPSQQIANILDSHAATLNR.K	sp|Q13085|ACACA_HUMAN	0
1194313	5801	R.GGSGGSHGGGSGFGGESGGSYGGGEEASGSGGGYGGGSGK.S	Contaminant_K1C9_HUMAN	0
1194313	19516	R.FGGFGGPGGVGGLGGPGGFGPGGYPGGIHEVSVNQSLLQPLNVK.V	Contaminant_K22E_HUMAN	0
1194314	2103	R.GGSGGSYGGGGSGGGYGGGSGSR.G	Contaminant_K1C9_HUMAN	0
1194312	5604	R.GSYGSGGSSYGSGGGSYGSGGGGGGHGSYGSGSSSGGYRG.G	Contaminant_K2C1_HUMAN	0
1194314	10052	K.LVQDVANNTNEEAGDGTTTATVLAR.S	sp|P10809|CH60_HUMAN	0
1194314	25517	K.KLTPFIIQENLNLALNSASAIGCHVVNIGAEDLR.A	sp|P13797|PLST_HUMAN	0
1194314	14581	R.GSSGGGCFGGSSGGYGGLGGFGGGSFR.G	sp|P13645|K1C10_HUMAN	0
1194312	5553	R.GSYGSGGSSYGSGGGSYGSGGGGGGHGSYGSGSSSGGYRGG.S	Contaminant_K2C1_HUMAN	0
1194313	3945	R.GGGGGGYGSGGSSYGSGGGSYGSGGGGGGGR.G	Contaminant_K2C1_HUMAN	0
1194312	10037	R.FSSCGGGGGSFGAGGGFGSR.S	Contaminant_K2C1_HUMAN	0
1194313	10630	R.SLGSVQAPSYGARPVSSAASVYAGAGGSGSR.I	sp|P05783|K1C18_HUMAN	0
1194314	26590	R.FQSSAVMALQEASEAYLVGLFEDTNLCAIHAK.R	sp|Q71DI3|H32_HUMAN	0
1194314	14867	R.GGGFGGGSSFGGGSGFSGGGFGGGGFGGGR.F	sp|P35908|K22E_HUMAN	0
1194314	25397	K.MLDAEDIVNTARPDEKAIMTYVSSFYHAFSGAQK.A	sp|O43707|ACTN4_HUMAN	0
1194314	14537	R.GGGGSFGYSYGGGSGGGFSASSLGGGFGGGSR.G	Contaminant_K1C9_HUMAN	0
1194314	14956	K.SIVHPSYNSNTLNNDIMLIK.L	Contaminant_TRYP_BOVIN	0
1194312	18132	R.NVSTGDVNVEMNAAPGVDLTQLLNNM*R.S	Contaminant_K1C10_HUMAN	0
1194314	10581	K.GYGYGQGAGTLSTDKGESLGIK.H	sp|P21291|CSRP1_HUMAN	0
1194314	10695	R.ISNSATYSGSVAPANSALGQTQPSDQDTLVQR.A	sp|Q96HC4|PDLI5_HUMAN	0
1194313	22734	R.SGSAADTQAVADAVTYQLGFHSIELNEPPLVHTAASLFK.E	sp|P28072|PSB6_HUMAN	0
1194313	3923	Y.SGGGGYSGGGCGGGSSGGGGGGGIGGCGGGSGGSVK.Y	sp|P23490|LORI_HUMAN	0
1194312	22755	R.HGEEVTPEDVLSAAMYPDVFAHFK.D	sp|P11498|PYC_HUMAN	0
1194314	7564	K.AQGPAASAEEPKPVEAPAANSDQTVTVK.E	sp|P80723|BASP1_HUMAN	0
1194314	11284	K.NHKEEMSQLTGQNSGDVNVEINVAPGKDLTK.T	Contaminant_K1C9_HUMAN	0
1194314	15981	R.TTGIVM*DSGDGVTHTVPIYEGYALPHAILR.L	sp|P60709|ACTB_HUMAN	0
1194313	5728	R.SSGSPYGGGYGSGGGSGGYGSR.R	sp|P51991|ROA3_HUMAN	0
1194313	14662	K.LQVEPAVDTSGVQCYGPGIEGQGVFR.E	sp|P21333|FLNA_HUMAN	0
1194312	19431	R.HGEEVTPEDVLSAAM*YPDVFAHFK.D	sp|P11498|PYC_HUMAN	0
1194314	26826	K.YSVWIGGSILASLSTFQQMWISKQEYDESGPSIVHR.K	sp|P60709|ACTB_HUMAN	0
1194314	26395	R.FQSSAVM*ALQEASEAYLVGLFEDTNLCAIHAK.R	sp|Q71DI3|H32_HUMAN	0
1194314	16256	R.GGGFGGGSGFGGGSGFGGGSGFSGGGFGGGGFGGGR.F	Contaminant_K22E_HUMAN	0
1194314	14356	K.SISISVAGGGGGFGAAGGFGGR.G	Contaminant_K22E_HUMAN	0
1194313	2407	R.NQGGYGGSSSSSSYGSGR.R	sp|P09651|ROA1_HUMAN	0
1194312	19306	K.LDSHAELLDATQHTLQQQIQTLVK.E	sp|Q15027|ACAP1_HUMAN	0
1194314	26078	R.YALQMEQLNGILLHLESELAQTR.A	sp|P05783|K1C18_HUMAN	0
1194313	25834	K.ENNIFYSPISITSALGMVLLGAK.D	sp|P29508|SPB3_HUMAN	0
1194314	25458	R.YCVQLSQIQAQISALEEQLQQIR.A	Contaminant_K1C10_HUMAN	0
1194314	25835	R.FQSSAVMALQEACEAYLVGLFEDTNLCAIHAK.R	sp|P68431|H31_HUMAN	0
1194314	8161	K.ASASGSGAQVGGPISSGSSASSVTVTR.S	sp|P02545|LMNA_HUMAN	0
1194314	22030	R.LGLALNYSVFYYEIQNAPEQACHLAK.T	sp|P61981|1433G_HUMAN	0
1194314	12815	K.GSLGGGFSSGGFSGGSFSR.G	Contaminant_K1C10_HUMAN	0
1194314	21338	K.YPIEHGIITNWDDMEKIWHHTFYNELR.V	sp|P68032|ACTC_HUMAN	0
1194312	12531	R.VAPEEHPVLLTEAPLNPK.A	sp|P60709|ACTB_HUMAN	0
1194314	25527	R.EAMQQADDWLGIPQVITPEEIVDPNVDEHSVMTYLSQFPK.A	sp|P21333|FLNA_HUMAN	0
1194314	26048	R.DGHNLISLLEVLSGDSLPR.E	sp|Q15149|PLEC_HUMAN	0
1194312	14885	R.HLLSESITDNLDTQITHTELH.L	T295_05450	0
1194314	25870	R.LVELNKEDLFALADIIDEIR.L	T295_05450	0
1194314	25704	R.GSTPEAAAQVVQWVSFADSDIVPPASTWVFPTLGIMHHNK.Q	sp|P26641|EF1G_HUMAN	0
1194312	20439	R.NVSTGDVNVEM*NAAPGVDLTQLLNNMR.S	Contaminant_K1C10_HUMAN	0
1194314	21545	R.LLQDSVDFSLADAINTEFK.N	sp|P08670|VIME_HUMAN	0
1194312	17954	K.DIENQYETQITQIEHEVSSSGQEVQSSAK.E	Contaminant_K1C9_HUMAN	0
1194314	22998	K.WELLQQM*NVGTRPINLEPIFQGYIDSLKR.Y	Contaminant_K22E_HUMAN	0
1194314	1334	R.SGQSSYGQHSSGSSQSSGYGQHGSR.Q	sp|Q5D862|FILA2_HUMAN	0
1194312	20772	K.TAFDEAIAELDTLNEDSYK.D	sp|P27348|1433T_HUMAN	0
1194312	16062	K.SAYPGQITSNMFCAGYLEGGK.D	Contaminant_TRYP_BOVIN	0
1194312	19583	R.EADIDGDGQVNYEEFVQMMTAK.-	sp|P62158|CALM_HUMAN	0
1194314	14319	K.DLYANTVLSGGTTM*YPGIADR.M	sp|P60709|ACTB_HUMAN	0
1194314	25625	K.STAISLFYELSENDLNFIK.Q	sp|P13639|EF2_HUMAN	0
1194312	22984	K.VQAERPDTMLGVVCGALHVADVSLR.N	sp|Q13085|ACACA_HUMAN	0
1194312	22592	R.SVVEFLQGYIGVPHGGFPEPFR.S	sp|P11498|PYC_HUMAN	0
1194314	10471	R.AEDSGEYHCVYHFVSAPK.A	sp|Q9Y639|NPTN_HUMAN	0
1194314	22451	K.NYSPYYNTIDDLKDQIVDLTVGNNK.T	Contaminant_K1C9_HUMAN	0
1194314	16666	K.SKELTTEIDNNIEQISSYKSEITELRR.N	Contaminant_K1C10_HUMAN	0
1194313	21504	K.DGNASGTTLLEALDCILPPTRPTDKPLR.L	sp|P68104|EF1A1_HUMAN	0
1194314	9112	R.MSGECAPNVSVSVSTSHTTISGGGSR.G	Contaminant_K2C1_HUMAN	0
1194312	20539	R.SLGQNPTEAELQDM*INEVDADGNGTIDFPEFLTM*M*AR.K	sp|P62158|CALM_HUMAN	0
1194314	27184	R.ALMLQGVDLLADAVAVTMGPK.G	sp|P10809|CH60_HUMAN	0
1194313	2930	R.GGSGGGGSISGGGYGSGGGSGGR.Y	Contaminant_K22E_HUMAN	0
1194312	16964	R.FLEQQNQVLQTKWELLQQVDTSTR.T	Contaminant_K2C1_HUMAN	0
1194314	7785	R.HGSGSGQSSSYSPYGSGSGWSSSR.G	sp|Q86YZ3|HORN_HUMAN	0
1194314	17931	K.VLYDAEISQIHQSVTDTNVILSMDNSR.N	Contaminant_K22E_HUMAN	0
1194314	21198	R.VEQIAAIAQELNELDYYDSPSVNAR.C	sp|P12814|ACTN1_HUMAN	0
1194314	26175	K.LIIVSNPVDILTYVAWK.L	sp|Q9BYZ2|LDH6B_HUMAN	0
1194312	22795	K.EM*AQYASNITSVLCQFPSQQIANILDSHAATLNR.K	sp|Q13085|ACACA_HUMAN	0
1194314	8097	R.NMGGPYGGGNYGPGGSGGSGGYGGR.S	sp|P22626|ROA2_HUMAN	0
1194314	14207	R.KDLYANTVLSGGTTMYPGIADR.M	sp|P60709|ACTB_HUMAN	0
1194314	26365	K.KIDFSEFLSLLGDIATDYHK.Q	sp|P31151|S10A7_HUMAN	0
1194313	21654	K.NPDDPDTVDVIMHMLDR.D	sp|Q5D862|FILA2_HUMAN	0
1194314	1663	H.SGGSGGGHSGGSGGNYGGGSGSGGGSGGGYGGGSGSR.G	Contaminant_K1C9_HUMAN	0
1194314	26039	K.ATPPQIVNGDQYCGDYELFVEAVEQNTLQEFLK.L	sp|Q9H299|SH3L3_HUMAN	0
1194314	11766	R.M*SGDLSSNVTVSVTSSTISSNVASK.A	Contaminant_K22E_HUMAN	0
1194314	14955	K.SKELTTEIDNNIEQISSYK.S	Contaminant_K1C10_HUMAN	0
1194314	27144	R.YCVQLSQIQGLIGSVEEQLAQLR.C	sp|Q04695|K1C17_HUMAN	0
1194314	13714	K.GLVEPVDVVDNADGTQTVNYVPSR.E	sp|P21333|FLNA_HUMAN	0
1194314	11820	K.SKAEAESLYQSKYEELQITAGR.H	Contaminant_K2C1_HUMAN	0
1194314	25695	R.DYSKYYKTIDDLKNQILNLTTDNANILLQIDNAR.L	Contaminant_K1C10_HUMAN	0
1194314	22710	R.TDLEMQIEGLKEELAYLR.K	sp|P08779|K1C16_HUMAN	0
1194314	1201	K.ITTGSSSAGTQSSTSNR.L	sp|O14974|MYPT1_HUMAN	0
1194314	7586	R.LLEGEDAHLSSQQASGQSYSSR.E	sp|P08779|K1C16_HUMAN	0
1194312	22039	K.VIHDNFGIVEGLM*TTVHAITATQK.T	sp|P04406|G3P_HUMAN	0
1194313	19924	K.SINPDEAVAYGAAVQAAILSGDK.S	sp|P11142|HSP7C_HUMAN	0
1194313	20171	R.EDPVSCAFVVLMAHGR.E	sp|P31944|CASPE_HUMAN	0
1194314	13279	K.EIETYHNLLEGGQEDFESSGAGK.I	Contaminant_K1C9_HUMAN	0
1194312	16213	R.VASISLPTSCASAGTQCLISGWGNTK.S	Contaminant_TRYP_BOVIN	0
1194312	12809	R.TIQVENSHLILTGAGALNK.V	sp|Q13085|ACACA_HUMAN	0
1194312	2182	R.GPYESGSGHSSGLGHR.E	sp|Q86YZ3|HORN_HUMAN	0
1194312	17432	K.ALYENTLNFIQDKGANHALLWGSK.G	T295_05450	0
1194314	6842	R.HGGGGGGFGGGGFGSR.S	Contaminant_K22E_HUMAN	0
1194313	12446	K.YTPVQQGPVGVNVTYGGDPIPK.S	sp|P21333|FLNA_HUMAN	0
1194313	23552	R.MPCAEDYLSVVLNQLCVLHEK.T	Contaminant_ALBU_HUMAN	0
1194313	16391	K.TIGGGDDSFNTFFSETGAGK.H	sp|P68363|TBA1B_HUMAN	0
1194314	26287	R.FQSAAIGALQEASEAYLVGLFEDTNLCAIHAK.R	sp|P84243|H33_HUMAN	0
1194314	22837	K.SLNWSSFVDNTFAEEFTTQNQK.S	sp|Q9UHB6|LIMA1_HUMAN	0
1194314	7827	R.HGSGSGQSSSYGPYGSGSGWSSSR.G	sp|Q86YZ3|HORN_HUMAN	0
1194314	12940	K.VHSPSGALEECYVTEIDQDKYAVR.F	sp|P21333|FLNA_HUMAN	0
1194313	8092	K.CDMEVSCPDGYTCCR.L	sp|P28799|GRN_HUMAN	0
1194313	2855	R.TGSSQSSCCGQYGSGGSQSCSNGQHEYGSCGR.F	sp|Q5D862|FILA2_HUMAN	0
1194313	23185	K.YAPTEAQLNAVDALIDSMSLAK.K	sp|P13010|XRCC5_HUMAN	0
1194314	12788	R.KAGTQIENIDEDFRDGLK.L	sp|O43707|ACTN4_HUMAN	0
1194314	15050	R.ISIEMHGTLEDQLSHLR.Q	sp|P12814|ACTN1_HUMAN	0
1194312	18044	R.EEGPYEVEVTYDGVPVPGSPFPLEAVAPTKPSK.V	sp|P21333|FLNA_HUMAN	0
1194314	27953	K.YSVWIGGSILASLSTFQQMWISK.P	sp|P63267|ACTH_HUMAN	0
1194314	6223	R.FNAHGDANTIVCNSK.D	sp|P09382|LEG1_HUMAN	0
1194314	24562	R.YALQM*EQLNGILLHLESELAQTR.A	sp|P05783|K1C18_HUMAN	0
1194314	12318	K.SADESGQALLAAGHYASDEVR.E	sp|Q13813|SPTN1_HUMAN	0
1194313	25391	K.ENNIFYSPISITSALGM*VLLGAK.D	sp|P29508|SPB3_HUMAN	0
1194312	23146	K.DYLKPIFEIDPIALKDLVGMESQK.K	T295_05450	0
1194312	20203	K.AIMTYVSSFYHAFSGAQK.A	sp|O43707|ACTN4_HUMAN	0
1194314	5022	R.FSSSGGGGGGGRFSSSSGYGGGSSR.V	sp|P35527|K1C9_HUMAN	0
1194314	24140	K.WELLQQM*NVGTRPINLEPIFQGYIDSLK.R	Contaminant_K22E_HUMAN	0
1194314	19719	K.SDLEMQYETLQEELMALKK.N	Contaminant_K1C9_HUMAN	0
1194314	26120	R.IM*SLVDPNHSGLVTFQAFIDFMSR.E	sp|O43707|ACTN4_HUMAN	0
1194314	22360	R.KSDLFQDDLYPDTAGPEAALEAEEWFEGK.N	sp|Q9ULV4|COR1C_HUMAN	0
1194313	14237	K.AMLSGPGQFAENETNEVNFR.E	sp|Q15369|ELOC_HUMAN	0
1194314	28925	R.VGATAAVYSAAILEYLTAEVLELAGNASK.D	sp|P0C0S5|H2AZ_HUMAN	0
1194313	13413	R.IINEPTAAAIAYGLDKR.E	sp|P11021|GRP78_HUMAN	0
1194314	20583	R.KDYLKPIFEIDPIALKDLVGMESQKK.A	T295_05450	0
1194314	25935	K.GDLENAFLNLVQCIQNKPLYFADR.L	sp|P07355|ANXA2_HUMAN	0
1194313	11316	R.VFDKDGNGYISAAELR.H	sp|P62158|CALM_HUMAN	0
1194313	25266	R.NLPQYVSNELLEEAFSVFGQVER.A	sp|Q15233|NONO_HUMAN	0
1194313	20239	R.CPEALFQPSFLGMESCGIHETTFNSIMK.C	sp|P60709|ACTB_HUMAN	0
1194313	10468	R.GQVGGDVNVEM*DAAPGVDLSR.I	sp|P02533|K1C14_HUMAN	0
1194314	27917	K.IGGILANELSVDEAALHAAVIAINEAIDR.R	sp|P46940|IQGA1_HUMAN	0
1194312	9287	R.AIGGGLSSVGGGSSTIK.Y	sp|P02538|K2C6A_HUMAN	0
1194313	23471	R.QAAPCVLFFDELDSIAK.A	sp|P55072|TERA_HUMAN	0
1194312	21595	R.FQAQSLGTTYIYDIPEMFR.Q	sp|Q13085|ACACA_HUMAN	0
1194314	26403	R.QQPPDLVEFAVEYFTR.L	sp|P13861|KAP2_HUMAN	0
1194312	12511	R.KDLYANTVLSGGTTM*YPGIADR.M	sp|P60709|ACTB_HUMAN	0
1194314	25543	R.NLDLDSIIAEVKAQYEEIAQR.S	Contaminant_K22E_HUMAN	0
1194313	21517	K.VEGTEPTTAFNLFVGNLNFNK.S	sp|P19338|NUCL_HUMAN	0
1194313	14207	R.VINEPTAAALAYGLDK.S	sp|P38646|GRP75_HUMAN	0
1194314	26556	K.LPESENLQEFWDNLIGGVDMVTDDDRR.W	sp|P49327|FAS_HUMAN	0
1194312	13462	R.KDDPVTNLNNAFEVAEK.Y	sp|O43707|ACTN4_HUMAN	0
1194312	18774	R.AYSEALAAFGNGALFVEK.F	sp|P11498|PYC_HUMAN	0
1194314	9206	R.DVDIIDHHDNTYTVK.Y	sp|P21333|FLNA_HUMAN	0
1194314	22564	K.SADFVVEAIGDDVGTLGFSVEGPSQAK.I	sp|P21333|FLNA_HUMAN	0
1194314	6607	K.GAEAANVTGPGGVPVQGSK.Y	sp|P67809|YBOX1_HUMAN	0
1194314	21139	R.SIVDYKPNLDLLEQQHQLIQEALIFDNK.H	sp|O43707|ACTN4_HUMAN	0
1194314	22345	R.VFTTQELVQAFTHAPATLEADR.G	sp|O95433|AHSA1_HUMAN	0
1194312	20794	R.ILAIGLINEALDEGDAQK.T	sp|P46940|IQGA1_HUMAN	0
1194313	23001	K.MTLVASEDYGDTLAAIQGLLK.K	sp|Q13813|SPTN1_HUMAN	0
1194314	27567	R.LNTIPLFVQLLYSSVENIQR.V	sp|P14923|PLAK_HUMAN	0
1194312	17004	K.LQVELDNVTGLLSQSDSK.S	sp|P35579|MYH9_HUMAN	0
1194314	9715	R.NSNLVGAAHEELQQSR.I	sp|P02545|LMNA_HUMAN	0
1194314	7562	R.GSGGLGGACGGAGFGSR.S	sp|P02538|K2C6A_HUMAN	0
1194312	24581	R.DPSLPLLELQDIMTSVSGR.I	sp|Q13085|ACACA_HUMAN	0
1194312	10597	K.KNHKEEMSQLTGQNSGDVNVEINVAPGKDLTK.T	Contaminant_K1C9_HUMAN	0
1194314	18687	R.ILVLFEGLNSIKKDDLENR.L	T295_03955	0
1194312	14947	K.QVGYENAGTVEFLVDR.H	sp|P11498|PYC_HUMAN	0
1194313	8536	R.M*SGECAPNVSVSVSTSHTTISGGGSR.G	Contaminant_K2C1_HUMAN	0
1194312	1498	R.GGSSSGGGYGSGGGGSSSVK.G	Contaminant_K22E_HUMAN	0
1194313	22309	K.TAFDEAIAELDTLSEESYK.D	sp|P63104|1433Z_HUMAN	0
1194314	23476	K.TLVLSNLSYSATEETLQEVFEK.A	sp|P19338|NUCL_HUMAN	0
1194314	11821	R.GQTGGDVNVEMDAAPGVDLSR.I	sp|P08779|K1C16_HUMAN	0
1194313	21024	K.EGSLSPASVGSDTLSDLGISSLQDGLALHIR.S	sp|Q13085|ACACA_HUMAN	0
1194313	20616	K.GHYTEGAELVDSVLDVVR.K	sp|P07437|TBB5_HUMAN	0
1194314	2181	R.HGSGSGHSSSYGQHGSGSGWSSSSGR.H	sp|Q86YZ3|HORN_HUMAN	0
1194313	20250	K.LCYVALDFEQEMATAASSSSLEK.S	sp|P60709|ACTB_HUMAN	0
1194312	20190	K.AYNMVDIIHSVVDER.E	sp|P05166|PCCB_HUMAN	0
1194314	3326	R.HGSGSGQSSSYGPYR.S	sp|Q86YZ3|HORN_HUMAN	0
1194314	27542	K.HGITQANELVNLTEFFVNHILPDLK.S	sp|P55060|XPO2_HUMAN	0
1194313	11235	R.EEIQSSISGVTAAYNR.E	sp|P46940|IQGA1_HUMAN	0
1194312	20630	K.EPLFGISTGNLITGLAAGAK.T	sp|P31327|CPSM_HUMAN	0
1194312	21210	K.AM*GIMNSFVNDIFER.I	sp|O60814|H2B1K_HUMAN	0
1194312	19621	K.M*ASTFIGNSTAIQELFK.R	sp|Q9BUF5|TBB6_HUMAN	0
1194314	27187	R.GVDNTFADELVELSTALEHQEYITFLEDLK.S	sp|Q07021|C1QBP_HUMAN	0
1194314	14735	K.ICDQWDALGSLTHSR.R	sp|O43707|ACTN4_HUMAN	0
1194314	26844	R.GVDLDQLLDMSYEQLMQLYSAR.Q	sp|P62841|RS15_HUMAN	0
1194314	5762	K.AAFGGSGGRGSSSGGGYSSGSSSYGSGGR.Q	Contaminant_K22E_HUMAN	0
1194313	23569	R.EVAAFAQFGSDLDAATQQLLSR.G	sp|P25705|ATPA_HUMAN	0
1194314	22525	R.QMQLENVSVALEFLDR.E	sp|O75369|FLNB_HUMAN	0
1194314	19144	R.AIFLADGNVFTTGFSR.M	sp|Q9ULV4|COR1C_HUMAN	0
1194313	10211	R.SVGGSGGGSFGDNLVTR.S	sp|P02545|LMNA_HUMAN	0
1194313	16246	K.SIVHPSYNSNTLNNDIMLIKLKSAASLNSR.V	Contaminant_TRYP_BOVIN	0
1194314	23587	K.GLVLIAFSQYLQQCPFDEHVK.L	Contaminant_ALBU_BOVIN	0
1194313	23023	K.TISQEFLTPGKLEINFEELLK.Q	sp|Q0ZGT2|NEXN_HUMAN	0
1194313	22814	R.AGTLSITEFADMLSGNAGGFR.S	sp|Q15149|PLEC_HUMAN	0
1194313	9312	R.LLEGEDAHLSSSQFSSGSQSSR.D	sp|P02533|K1C14_HUMAN	0
1194313	18224	R.IITITGTQDQIQNAQYLLQNSVK.Q	sp|P61978|HNRPK_HUMAN	0
1194312	12877	R.GANAVGYTNYPDNVVFK.F	sp|P11498|PYC_HUMAN	0
1194314	24624	K.ALINADELASDVAGAEALLDR.H	sp|Q13813|SPTN1_HUMAN	0
1194313	25863	R.DPLTIAMETANADIVTLLR.L	sp|Q15027|ACAP1_HUMAN	0
1194314	9445	R.VANPSGNLTETYVQDR.G	sp|P21333|FLNA_HUMAN	0
1194313	24014	K.EEPFLQNEILNPSVMTEVQTLNEDIFLK.H	T295_03955	0
1194314	24300	K.LADQCTGLQGFLVFHSFGGGTGSGFTSLLMER.L	sp|P68363|TBA1B_HUMAN	0
1194314	21804	K.LTTPTYGDLNHLVSATMSGVTTCLR.F	sp|P04350|TBB4A_HUMAN	0
1194312	14329	K.IVGDLAQFM*VQNGLSR.A	sp|P11498|PYC_HUMAN	0
1194313	22267	K.EGGLGPLNIPLLADVTR.R	sp|P32119|PRDX2_HUMAN	0
1194312	19124	R.VFEVSLADLQNDEVAFR.K	sp|P61247|RS3A_HUMAN	0
1194314	26893	R.AAPFNNWMEGAM*EDLQDTFIVHTIEEIQGLTTAHEQFK.A	sp|P12814|ACTN1_HUMAN	0
1194313	8611	K.HGEVCPAGWKPGSDTIKPDVQK.S	sp|Q06830|PRDX1_HUMAN	0
1194313	8587	R.SPYTVTVGQACNPSACR.A	sp|P21333|FLNA_HUMAN	0
1194313	9630	R.ALVDHENVISCPHLGASTK.E	sp|O43175|SERA_HUMAN	0
1194313	24852	R.LLQLWVSAVQSSIASAFSQAR.L	sp|Q15027|ACAP1_HUMAN	0
1194312	21955	K.VSDTVVEPYNATLSVHQLVENTDETYCIDNEALYDICFR.T	sp|P04350|TBB4A_HUMAN	0
1194314	24305	K.NYSPYYNTIDDLKDQIVDLTVGNNKTLLDIDNTR.M	Contaminant_K1C9_HUMAN	0
1194313	23870	K.QETFDAGLQAFQQEGIANITALKDQLLAAK.H	sp|Q13813|SPTN1_HUMAN	0
1194314	20071	R.AETECQNTEYQQLLDIKIRLENEIQTYR.S	Contaminant_K1C10_HUMAN	0
1194313	8945	K.ADKDYHFKVDNDENEHQLSLR.T	sp|P06748|NPM_HUMAN	0
1194314	7871	R.QAVTNPNNTFYATK.R	sp|P38646|GRP75_HUMAN	0
1194314	25659	R.YCGQLQMIQEQISNLEAQITDVR.Q	Contaminant_K1C9_HUMAN	0
1194314	25278	K.TLVTQNSGVEALIHAILR.A	sp|P14923|PLAK_HUMAN	0
1194313	16739	K.ACLISLGYDIGNDPQGEAEFAR.I	sp|P12814|ACTN1_HUMAN	0
1194314	15162	K.EKLCYVALDFEQEM*ATAASSSSLEK.S	sp|P60709|ACTB_HUMAN	0
1194313	4322	R.SGGGGGGGGCGGGGGVSSLR.I	Contaminant_K1C10_HUMAN	0
1194312	26318	K.MTQIMFETFNTPAMYVAIQAVLSLYASGR.T	sp|P60709|ACTB_HUMAN	0
1194314	21640	K.AAFDDAIAELDTLSEESYK.D	sp|P62258|1433E_HUMAN	0
1194313	21697	R.GFGFVTYATVEEVDAAMNAR.P	sp|P09651|ROA1_HUMAN	0
1194314	22249	R.QVLDNLTMEKSDLEMQYETLQEELMALKK.N	Contaminant_K1C9_HUMAN	0
1194312	3238	K.TSTTGVATTQSPTPR.S	sp|Q8WWI1|LMO7_HUMAN	0
1194313	18799	K.STMDNPTTTQYASLMHSFILK.A	sp|Q9NP97|DLRB1_HUMAN	0
1194313	10264	K.FEEEQKIQNNIEISTQENK.E	T295_03955	0
1194312	18015	K.AM*GIM*NSFVNDIFER.I	sp|O60814|H2B1K_HUMAN	0
1194312	9791	R.ISIGGGSCAISGGYGSR.A	sp|P02538|K2C6A_HUMAN	0
1194313	18336	R.LGEDNINVVEGNEQFISASKSIVHPSYNSNTLNNDIMLIK.L	Contaminant_TRYP_BOVIN	0
1194313	24745	R.TGPAATTLPDGAAAESLVESSEVAVIGFFK.D	sp|P07237|PDIA1_HUMAN	0
1194312	20061	K.QLLQANPILEAFGNAK.T	sp|P35749|MYH11_HUMAN	0
1194313	14919	R.HGVQELEIELQSQLSKK.A	Contaminant_K1C9_HUMAN	0
1194314	22418	K.LGFAGLVQEISFGTTK.D	sp|P48643|TCPE_HUMAN	0
1194312	14898	K.SIVHPSYNSNTLNNDIM*LIKLK.S	Contaminant_TRYP_BOVIN	0
1194314	5292	K.KHEAFESDLAAHQDR.V	sp|P12814|ACTN1_HUMAN	0
1194314	26252	K.LTPFIIQENLNLALNSASAIGCHVVNIGAEDLR.A	sp|P13797|PLST_HUMAN	0
1194312	12823	K.HSQAVEELAEQLEQTKR.V	sp|P35579|MYH9_HUMAN	0
1194314	22248	K.KEEPFLQNEILNPSVMTEVQTLNEDIFLKHLRER.I	T295_03955	0
1194313	2345	R.GSSSGGGYSSGSSSYGSGGR.Q	Contaminant_K22E_HUMAN	0
1194313	22567	K.NPVTIFSLATNEMWR.S	sp|Q04837|SSBP_HUMAN	0
1194313	7534	R.APSTYGGGLSVSSSR.F	sp|P02533|K1C14_HUMAN	0
1194314	11019	K.ASIHEAWTDGKEAMLK.H	sp|O43707|ACTN4_HUMAN	0
1194313	26887	K.SENVQDLLLLDVAPLSLGLETAGGVMTALIK.R	sp|P08107|HSP71_HUMAN	0
1194314	11493	K.AGNNMLLVGVHGPR.T	sp|P21333|FLNA_HUMAN	0
1194313	20886	R.AGTFQAFEQFGQQLLAHGHYASPEIK.Q	sp|Q13813|SPTN1_HUMAN	0
1194314	12939	K.TDLEKDIISDTSGDFRK.L	sp|A6NMY6|AXA2L_HUMAN	0
1194314	3457	R.SSQSNYGQHGSGSSQSSGYGQHGSSSGQTTGFGQHR.S	sp|Q5D862|FILA2_HUMAN	0
1194314	12307	R.VPTANVSVVDLTCR.L	sp|P04406|G3P_HUMAN	0
1194314	22666	K.SDLEMQYETLQEELMALK.K	Contaminant_K1C9_HUMAN	0
1194313	21582	K.KEEPFLQNEILNPSVM*TEVQTLNEDIFLK.H	T295_03955	0
1194314	26586	R.EKIEAELQDICNDVLELLDK.Y	sp|P31946|1433B_HUMAN	0
1194314	12483	Y.SYGGGSGGGFSASSLGGGFGGGSR.G	Contaminant_K1C9_HUMAN	0
1194313	18066	K.AYLPVNESFGFTADLR.S	sp|P13639|EF2_HUMAN	0
1194312	10822	K.THINIVVIGHVDSGK.S	sp|P68104|EF1A1_HUMAN	0
1194314	23744	K.AMGIMNSFVNDIFER.I	sp|O60814|H2B1K_HUMAN	0
1194313	8236	R.RPQYSNPPVQGEVMEGADNQGAGEQGRPVR.Q	sp|P67809|YBOX1_HUMAN	0
1194314	13223	R.SLGYAYVNFQQPADAER.A	sp|P11940|PABP1_HUMAN	0
1194313	10880	K.VNQIGSVTESIQACK.L	sp|P13929|ENOB_HUMAN	0
1194314	21255	K.SDLEMQYETLQEELM*ALK.K	Contaminant_K1C9_HUMAN	0
1194313	20747	K.TAFDEAIAELDTLNEESYK.D	sp|P31946|1433B_HUMAN	0
1194313	12709	R.LVSNHSLHETSSVFVDSLTK.A	sp|P21333|FLNA_HUMAN	0
1194313	26393	R.TALLDAAGVASLLTTAEVVVTEIPK.E	sp|P10809|CH60_HUMAN	0
1194312	22743	K.VGSAADIPINISETDLSLLTATVVPPSGR.E	sp|P21333|FLNA_HUMAN	0
1194313	22776	N.EILNPSVMTEVQTLNEDIFLK.H	T295_03955	0
1194314	10443	K.NHKEEM*SQLTGQNSGDVNVEINVAPGKDLTK.T	Contaminant_K1C9_HUMAN	0
1194312	9423	K.NHKEEM*SQLTGQNSGDVNVEINVAPGK.D	Contaminant_K1C9_HUMAN	0
1194312	18230	K.GFFDPNTEENLTYLQLK.E	sp|P15924|DESP_HUMAN	0
1194312	21462	R.NVSTGDVNVEMNAAPGVDLTQLLNNMR.S	Contaminant_K1C10_HUMAN	0
1194314	11708	K.M*VSDINNGWQHLEQAEK.G	sp|O43707|ACTN4_HUMAN	0
1194314	25540	K.IECSDNGDGTCSVSYLPTKPGEYFVNILFEEVHIPGSPFK.A	sp|O75369|FLNB_HUMAN	0
1194312	24051	K.SALSGHLETVILGLLK.T	sp|A6NMY6|AXA2L_HUMAN	0
1194314	9294	K.GNVFSSPTAAGTPNKETAGLK.V	sp|Q05682|CALD1_HUMAN	0
1194313	17874	K.STNGDTFLGGEDFDQALLR.H	sp|P38646|GRP75_HUMAN	0
1194314	10031	R.GQTGGDVNVEM*DAAPGVDLSR.I	sp|P08779|K1C16_HUMAN	0
1194314	24613	K.WELLQQMNVGTRPINLEPIFQGYIDSLKR.Y	Contaminant_K22E_HUMAN	0
1194314	27022	K.DLVILLYETALLSSGFSLEDPQTHANR.I	sp|P07900|HS90A_HUMAN	0
1194314	11048	K.VILHLKEDQTEYLEER.R	sp|P07900|HS90A_HUMAN	0
1194312	1634	R.GGSGGSYGGGSGSGGGSGGGYGGGSGGGHSGGSGGGH.S	Contaminant_K1C9_HUMAN	0
1194312	21044	R.LGEDNINVVEGNEQFISASKSIVHPSYNSNTLNNDIMLIKLKSAASLNSR.V	Contaminant_TRYP_BOVIN	0
1194313	3799	K.IHSDCAANQQVTYR.I	sp|Q02413|DSG1_HUMAN	0
1194313	17590	R.LPCIYLVDSGGAYLPR.Q	sp|Q9HCC0|MCCB_HUMAN	0
1194313	23320	K.KEEPFLQNEILNPSVMTEVQTLNEDIFLK.H	T295_03955	0
1194314	12315	G.EDNINVVEGNEQFISASK.S	Contaminant_TRYP_BOVIN	0
1194312	13124	K.SAYPGQITSNM*FCAGYLEGGK.D	Contaminant_TRYP_BOVIN	0
1194312	16639	R.AAVPSGASTGIYEALELR.D	sp|P06733|ENOA_HUMAN	0
1194313	16059	R.HGVQELEIELQSQLSK.K	Contaminant_K1C9_HUMAN	0
1194313	24442	K.DQAVENILVSPVVVASSLGLVSLGGK.A	sp|P50454|SERPH_HUMAN	0
1194312	23649	R.SGETEDTFIADLVVGLCTGQIK.T	sp|P06733|ENOA_HUMAN	0
1194314	12148	R.NPDDITQEEYGEFYK.S	sp|P08238|HS90B_HUMAN	0
1194313	22081	R.AAVENLPTFLVELSR.V	sp|Q14974|IMB1_HUMAN	0
1194313	19323	K.GHYTEGAELVDSVLDVVRK.E	sp|P07437|TBB5_HUMAN	0
1194313	24771	R.AGTLTVEELGATLTSLLAQAQAQAR.A	sp|P58107|EPIPL_HUMAN	0
1194312	4453	R.SGGGGGGGLGSGGSIR.S	Contaminant_K1C9_HUMAN	0
1194314	27850	K.DLVVLLFETALLSSGFSLEDPQTHSNR.I	sp|P08238|HS90B_HUMAN	0
1194312	14088	R.VSLDVNHFAPDELTVK.T	sp|P04792|HSPB1_HUMAN	0
1194312	12393	K.VLAGDKNFITAEELR.R	sp|O43707|ACTN4_HUMAN	0
1194313	12316	K.LVSIGAEEIVDGNAK.M	sp|O43707|ACTN4_HUMAN	0
1194313	5338	K.GSCGIGGGIGGGSSR.I	sp|P02533|K1C14_HUMAN	0
1194312	13470	K.DATNVGDEGGFAPNILENK.E	sp|P06733|ENOA_HUMAN	0
1194312	7519	R.TVAIYSEQDTGQMHR.Q	sp|P11498|PYC_HUMAN	0
1194314	11706	K.NASTFEDVTQVSSAYQK.T	sp|Q14247|SRC8_HUMAN	0
1194312	10587	R.VYNVTQHAVGIVVNK.Q	sp|P46778|RL21_HUMAN	0
1194312	10748	R.SGGGFSSGSAGIINYQR.R	Contaminant_K2C1_HUMAN	0
1194314	22046	R.EELLAEFGSGTLDLPALTR.R	sp|P58107|EPIPL_HUMAN	0
1194313	21796	K.LPEDPLLSGLLDSPALK.A	sp|P49327|FAS_HUMAN	0
1194313	17354	K.ASGPGLNTTGVPASLPVEFTIDAK.D	sp|P21333|FLNA_HUMAN	0
1194313	12270	R.GQVGGDVNVEMDAAPGVDLSR.I	sp|P02533|K1C14_HUMAN	0
1194313	9814	K.KQISNLQQSISDAEQR.G	Contaminant_K2C1_HUMAN	0
1194313	19130	R.IIGLDQVAGMSETALPGAFK.T	sp|P35579|MYH9_HUMAN	0
1194313	22673	C.SVSQAQKDELILEGNDIELVSNSAALIQQATTVK.N	sp|P32969|RL9_HUMAN	0
1194312	18308	R.ISVMGGEQAANVLATITK.D	sp|Q9HCC0|MCCB_HUMAN	0
1194312	24898	K.MTQIMFETFNTPAM*YVAIQAVLSLYASGR.T	sp|P60709|ACTB_HUMAN	0
1194314	23861	K.YGIICMEDLIHEIYTVGKR.F	sp|P18124|RL7_HUMAN	0
1194313	1344	K.HSSGGGSRGGSSSGGGYGSGGGGSSSVK.G	Contaminant_K22E_HUMAN	0
1194312	14255	R.QFASQANVVGPWIQTK.M	sp|O43707|ACTN4_HUMAN	0
1194314	26340	R.VLTDAVDDITSIDDFLAVSENHILEDVNK.C	sp|P35221|CTNA1_HUMAN	0
1194313	20120	K.EKLCYVALDFEQEMATAASSSSLEK.S	sp|P60709|ACTB_HUMAN	0
1194314	23947	K.ADLEM*QIESLTEELAYLKK.N	Contaminant_K1C10_HUMAN	0
1194313	15440	K.IIAATIENAQPILQIDNAR.L	sp|P08779|K1C16_HUMAN	0
1194314	10269	R.ASFNHFDKDHGGALGPEEFK.A	sp|O43707|ACTN4_HUMAN	0
1194314	15915	K.ELTTEIDNNIEQISSYK.S	Contaminant_K1C10_HUMAN	0
1194312	23403	R.YCGQLQM*IQEQISNLEAQITDVR.Q	Contaminant_K1C9_HUMAN	0
1194314	26912	K.LGSAADFLLDISETDLSSLTASIK.A	sp|O75369|FLNB_HUMAN	0
1194313	14893	K.SYELPDGQVITIGNER.F	sp|A5A3E0|POTEF_HUMAN	0
1194312	10900	K.NQLTSNPENTVFDAK.R	sp|P11021|GRP78_HUMAN	0
1194314	9648	R.KGNIELASSEPQHFTTTVTR.C	sp|Q9UPQ0|LIMC1_HUMAN	0
1194313	6787	K.TYGGCEGPDAM*YVK.L	sp|Q15369|ELOC_HUMAN	0
1194312	18215	K.M*EYDGILIAGGPGNPALAEPLIQNVR.K	sp|P31327|CPSM_HUMAN	0
1194314	13088	K.FAEWCLDYGAHGCR.I	sp|Q9NS86|LANC2_HUMAN	0
1194314	22220	K.TIAECLADELINAAK.G	sp|P46782|RS5_HUMAN	0
1194313	20110	K.TEIKDELPPMEFVCEELDTPQDLEDK.I	T295_03955	0
1194314	19280	R.EAEAAIYHLQLFEELR.R	sp|P14618|KPYM_HUMAN	0
1194314	21759	K.LMCELGNVIINQIYEAR.V	sp|Q15027|ACAP1_HUMAN	0
1194313	19328	R.FPSVSLQEASSFFQR.D	sp|Q16378|PROL4_HUMAN	0
1194313	10655	R.YYTSASGDEMVSLK.D	sp|P07900|HS90A_HUMAN	0
1194314	4290	Y.GSGGSSYGSGGGSYGSGGGGGGHGSYGSGSSSGGYR.G	Contaminant_K2C1_HUMAN	0
1194313	3600	R.QSSYGQHGSGSSQSSGYGQYGSR.E	sp|Q5D862|FILA2_HUMAN	0
1194313	1381	R.HSEHIHTQAGSHYPK.S	sp|Q5D862|FILA2_HUMAN	0
1194314	26285	K.FGVEQDVDMVFASFIR.K	sp|P14618|KPYM_HUMAN	0
1194314	26181	K.ILLANFLAQTEALMR.G	sp|P06744|G6PI_HUMAN	0
1194314	25044	K.TEFLSFMNTELAAFTK.N	sp|P31949|S10AB_HUMAN	0
1194314	10311	R.DANVSGTLVSSSTLEK.K	sp|Q96IZ0|PAWR_HUMAN	0
1194313	11924	K.VIEHIMEDLDTNADK.Q	sp|P06702|S10A9_HUMAN	0
1194314	24077	R.VLDELTLTKADLEMQIESLTEELAYLKKNHEEEMK.D	Contaminant_K1C10_HUMAN	0
1194312	20855	R.LGEDNINVVEGNEQFISASKSIVHPSYNSNTLNNDIMLIKLK.S	Contaminant_TRYP_BOVIN	0
1194312	10468	K.TPAFAESVTEGDVR.W	sp|P36957|ODO2_HUMAN	0
1194313	16255	K.SFYPEEVSSMVLTK.M	sp|P11142|HSP7C_HUMAN	0
1194312	16123	K.VLYDAEISQIHQSVTDTNVILSM*DNSR.N	Contaminant_K22E_HUMAN	0
1194312	9011	R.VSLAGACGVGGYGSR.S	sp|P13647|K2C5_HUMAN	0
1194312	24325	K.ADLEMQIESLTEELAYLK.K	Contaminant_K1C10_HUMAN	0
1194313	23756	K.TISSSLAVVDLIDAIQPGCINYDLVK.S	sp|P13797|PLST_HUMAN	0
1194314	24426	K.SGTIFDNFLITNDEAYAEEFGNETWGVTK.A	sp|P27797|CALR_HUMAN	0
1194313	19725	K.LISEVDSDGDGEISFQEFLTAAK.K	sp|Q9NZT1|CALL5_HUMAN	0
1194313	23706	K.YSLQYYMGLAEELVR.A	sp|P11498|PYC_HUMAN	0
1194314	11461	R.SKEEAEALYHSKYEELQVTVGR.H	Contaminant_K22E_HUMAN	0
1194314	24789	K.YWTVGSDSAVTSSGDTPVDFFFEFCDYNK.V	sp|Q16658|FSCN1_HUMAN	0
1194313	23917	K.YNVYPTYDFACPIVDSIEGVTHALR.T	sp|P07814|SYEP_HUMAN	0
1194312	15769	K.LCYVALDFEQEM*ATAASSSSLEK.S	sp|P60709|ACTB_HUMAN	0
1194313	15539	K.SIVHPSYNSNTLNNDIM*LIKLKSAASLNSR.V	Contaminant_TRYP_BOVIN	0
1194312	19388	K.AMGIM*NSFVNDIFER.I	sp|O60814|H2B1K_HUMAN	0
1194313	11846	D.NINVVEGNEQFISASK.S	Contaminant_TRYP_BOVIN	0
1194313	19669	R.ATSNVFAMFDQSQIQEFK.E	sp|O14950|ML12B_HUMAN	0
1194314	11970	R.VQVQDNEGCPVEALVK.D	sp|P21333|FLNA_HUMAN	0
1194313	17359	K.DFTATFGPLDSLNTR.L	sp|P11498|PYC_HUMAN	0
1194314	2363	K.SCCSCCPVGCAK.C	sp|P02795|MT2_HUMAN	0
1194314	10234	K.KNHKEEMSQLTGQNSGDVNVEINVAPGK.D	Contaminant_K1C9_HUMAN	0
1194313	9238	R.FSTQCQYQGSYSSCGPQFQSR.A	sp|Q5T749|KPRP_HUMAN	0
1194314	13368	R.IIDVVYNASNNELVR.T	sp|P62241|RS8_HUMAN	0
1194313	20319	K.IAPSFAVESIEDALK.A	sp|P31327|CPSM_HUMAN	0
1194314	1172	K.SAAQAAAQTNSNAAGK.Q	sp|Q8NC51|PAIRB_HUMAN	0
1194314	24190	R.QVLDNLTMEKSDLEMQYETLQEELMALK.K	Contaminant_K1C9_HUMAN	0
1194314	6806	K.VAVTSSSSSSSSSSSIPSAEKVPTTK.S	sp|Q6WCQ1|MPRIP_HUMAN	0
1194314	13593	K.HWPFMVVNDAGRPK.V	sp|P11142|HSP7C_HUMAN	0
1194314	11105	K.VLAVNQENEHLMEDYEK.L	sp|O43707|ACTN4_HUMAN	0
1194313	20572	K.ELASQPDVDGFLVGGASLKPEFVDIINAK.Q	sp|P60174|TPIS_HUMAN	0
1194313	20130	R.KDGNASGTTLLEALDCILPPTRPTDKPLR.L	sp|P68104|EF1A1_HUMAN	0
1194314	26516	R.IMSLVDPNHSGLVTFQAFIDFMSR.E	sp|O43707|ACTN4_HUMAN	0
1194312	13975	K.SIVHPSYNSNTLNNDIM*LIK.L	Contaminant_TRYP_BOVIN	0
1194313	18279	R.IPGLLSPHPLLQLSYTATDR.H	sp|P49327|FAS_HUMAN	0
1194313	21374	R.ADLEMQIENLKEELAYLK.K	sp|Q04695|K1C17_HUMAN	0
1194314	4024	K.APKPDGPGGGPGGSHMGGNYGDDR.R	sp|P35637|FUS_HUMAN	0
1194314	24861	R.EIFLSQPILLELEAPLK.I	sp|P36873|PP1G_HUMAN	0
1194312	7572	R.APSTYGGGLSVSSR.F	sp|P08779|K1C16_HUMAN	0
1194314	27201	R.YCMQLSQIQGLIGSVEEQLAQLR.C	sp|P08779|K1C16_HUMAN	0
1194314	11781	R.QPYAVSELAGHQTSAESWGTGR.A	sp|P36578|RL4_HUMAN	0
1194313	16143	K.LISWYDNEFGYSNR.V	sp|P04406|G3P_HUMAN	0
1194313	1538	K.FGQGAHHAAGQAGNEAGR.F	sp|Q6UWP8|SBSN_HUMAN	0
1194314	5785	R.ASNGDAWVEAHGK.L	sp|P38646|GRP75_HUMAN	0
1194312	23910	R.ALMLQGVDLLADAVAVTM*GPK.G	sp|P10809|CH60_HUMAN	0
1194313	22311	K.KIGYNPDTVAFVPISGWNGDNMLEPSANMPWFK.G	sp|P68104|EF1A1_HUMAN	0
1194313	11751	K.LSGSNPYTTVTPQIINSK.W	sp|O43707|ACTN4_HUMAN	0
1194314	9527	K.GLESTTLADKDGEIYCK.G	sp|P21291|CSRP1_HUMAN	0
1194313	6740	R.KIQALQQQADEAEDR.A	sp|P67936|TPM4_HUMAN	0
1194312	5752	S.LQCYNCPNPTADCK.T	sp|P13987|CD59_HUMAN	0
1194312	19614	R.SGPFGQIFRPDNFVFGQSGAGNNWAK.G	sp|P04350|TBB4A_HUMAN	0
1194314	9037	K.VQALEEANNDLENK.I	Contaminant_K1C9_HUMAN	0
1194312	18275	R.AVCMLSNTTAIAEAWAR.L	sp|P68363|TBA1B_HUMAN	0
1194314	25793	R.GQLEANLLQVLEKVEEFR.I	sp|Q6KB66|K2C80_HUMAN	0
1194314	25378	K.ALVLIAFAQYLQQCPFEDHVK.L	Contaminant_ALBU_HUMAN	0
1194313	8249	K.VAQPTITDNKDGTVTVR.Y	sp|P21333|FLNA_HUMAN	0
1194312	12497	R.LGEDNINVVEGNEQFISASK.S	Contaminant_TRYP_BOVIN	0
1194314	24708	K.EEPFLQNEILNPSVMTEVQTLNEDIFLKHLR.E	T295_03955	0
1194314	26035	K.AGTQIENIDEDFRDGLKLMLLLEVISGERLPKPER.G	sp|O43707|ACTN4_HUMAN	0
1194314	22264	R.IM*SLVDPNHSGLVTFQAFIDFM*SR.E	sp|O43707|ACTN4_HUMAN	0
1194312	18868	Y.YNTIDDLKDQIVDLTVGNNK.T	Contaminant_K1C9_HUMAN	0
1194312	20114	K.YSLQYYM*GLAEELVR.A	sp|P11498|PYC_HUMAN	0
1194313	13149	K.LVVECVMNNVTCTR.I	sp|Q01469|FABP5_HUMAN	0
1194313	17337	K.QTQIFTTYSDNQPGVLIQVYEGER.A	sp|P08107|HSP71_HUMAN	0
1194314	12027	R.NPDDITNEEYGEFYK.S	sp|P07900|HS90A_HUMAN	0
1194314	1116	K.SGSGQSSGYSQHGSGSSHSSGYR.K	sp|Q86YZ3|HORN_HUMAN	0
1194312	14904	R.KVNNADDFPNLFR.Q	sp|Q13085|ACACA_HUMAN	0
1194313	21508	R.ALLELQLEPEELYQTFQR.I	sp|P13639|EF2_HUMAN	0
1194314	18711	K.NKLNDLEDALQQAKEDLAR.L	Contaminant_K2C1_HUMAN	0
1194313	9525	K.NQVAM*NPTNTVFDAK.R	sp|P11142|HSP7C_HUMAN	0
1194313	13122	K.NTSADEFQATLNEVK.N	T295_06210	0
1194313	25191	R.DSEGRDPLTIAMETANADIVTLLR.L	sp|Q15027|ACAP1_HUMAN	0
1194314	12733	M.EFVCEELDTPQDLEDK.I	T295_03955	0
1194313	21205	R.QNLEPLFEQYINNLR.R	sp|P02538|K2C6A_HUMAN	0
1194313	24194	R.INALTAASEAACLIVSVDETIKNPR.S	sp|Q99832|TCPH_HUMAN	0
1194313	16746	R.NVSTGDVNVEM*NAAPGVDLTQLLNNM*R.S	Contaminant_K1C10_HUMAN	0
1194312	12278	R.NFILDQTNVSAAAQR.R	sp|Q00839|HNRPU_HUMAN	0
1194313	16846	K.DNHLLGTFDLTGIPPAPR.G	sp|P11021|GRP78_HUMAN	0
1194313	20444	K.SDQVNGVLVLSLLDK.I	sp|Q6NZI2|PTRF_HUMAN	0
1194313	18656	K.LAATNALLNSLEFTK.A	sp|Q14974|IMB1_HUMAN	0
1194314	23129	K.FISDKDASIVGFFDDSFSEAHSEFLK.A	sp|P30101|PDIA3_HUMAN	0
1194312	14633	R.ETTDTDTADQVIASFK.V	sp|O43707|ACTN4_HUMAN	0
1194312	5926	R.GFSSGSAVVSGGSR.R	Contaminant_K22E_HUMAN	0
1194313	20863	R.SNDPVATAFAEMLK.V	sp|Q9NYL9|TMOD3_HUMAN	0
1194314	12249	K.LQGIVSWGSGCAQK.N	Contaminant_TRYP_BOVIN	0
1194314	26583	K.DTNYTLNTDSLDWALYDHLMDFLADR.G	sp|Q07021|C1QBP_HUMAN	0
1194314	23636	K.KEEPFLQNEILNPSVMTEVQTLNEDIFLKHLR.E	T295_03955	0
1194312	11134	K.QISNLQQSISDAEQR.G	Contaminant_K2C1_HUMAN	0
1194313	24412	K.EIVDSYLPVILDIIK.G	sp|P07602|SAP_HUMAN	0
1194312	23774	R.LLLEAMDELEVAFNNTNVR.T	sp|Q13085|ACACA_HUMAN	0
1194313	11496	K.YYYDGKDYIEFNK.E	sp|P25311|ZA2G_HUMAN	0
1194312	14845	K.ANLQIDQINTDLNLER.S	sp|P35579|MYH9_HUMAN	0
1194314	27319	R.YCMQLAQIQEMIGSVEEQLAQLR.C	sp|P02533|K1C14_HUMAN	0
1194314	30586	R.VGAGAPVYMAAVLEYLTAEILELAGNAAR.D	sp|Q16777|H2A2C_HUMAN	0
1194313	14629	R.LASYLDKVQALEEANNDLENK.I	Contaminant_K1C9_HUMAN	0
1194312	22124	R.THNLEPYFESFINNLR.R	Contaminant_K2C1_HUMAN	0
1194312	24052	K.FGVEQDVDM*VFASFIR.K	sp|P14618|KPYM_HUMAN	0
1194314	27147	R.KYSVWIGGSILASLSTFQQMWISK.P	sp|P63267|ACTH_HUMAN	0
1194312	17507	K.AYVEANQMLGDLIK.V	sp|P11498|PYC_HUMAN	0
1194314	25053	R.PADEIAVDRDVPWGVDSLITLAFQDQR.Y	sp|Q16658|FSCN1_HUMAN	0
1194314	6776	R.LNFSHGTHEYHAETIK.N	sp|P14618|KPYM_HUMAN	0
1194313	18537	K.IVGDLAQFMVQNGLSR.A	sp|P11498|PYC_HUMAN	0
1194314	14623	R.ISIEM*NGTLEDQLSHLK.Q	sp|O43707|ACTN4_HUMAN	0
1194312	14764	R.VFDYSEYWEGAR.G	sp|P11498|PYC_HUMAN	0
1194314	22982	R.ELDECFAQANDQMEILDSLIR.E	sp|P15924|DESP_HUMAN	0
1194314	970	R.QSLGHGQHGSGSGQSPSPSR.G	sp|Q86YZ3|HORN_HUMAN	0
1194312	11547	R.AEAEAQAEELSFPR.S	sp|P11498|PYC_HUMAN	0
1194314	12543	R.ALKDEEKMELQEIQLK.E	sp|P06753|TPM3_HUMAN	0
1194312	18625	R.TAVDSGIPLLTNFQVTK.L	sp|P31327|CPSM_HUMAN	0
1194312	14129	K.KALYENTLNFIQDK.G	T295_05450	0
1194312	17777	R.TATESFASDPILYRPVAVALDTK.G	sp|P14618|KPYM_HUMAN	0
1194313	22205	K.DGNASGTTLLEALDCILPPTRPTDKPLRLPLQDVYK.I	sp|P68104|EF1A1_HUMAN	0
1194313	15988	K.SIVHPSYNSNTLNNDIMLIKLK.S	Contaminant_TRYP_BOVIN	0
1194314	22026	R.KDGNASGTTLLEALDCILPPTRPTDKPLRLPLQDVYK.I	sp|P68104|EF1A1_HUMAN	0
1194314	16943	Y.VALDFEQEMATAASSSSLEK.S	sp|P60709|ACTB_HUMAN	0
1194314	26814	K.ELEAVCQDVLSLLDNYLIK.N	sp|P61981|1433G_HUMAN	0
1194313	9276	K.TGVAVNKPAEFTVDAK.H	sp|P21333|FLNA_HUMAN	0
1194314	17541	R.NMQDLVEDFKNKYEDEINKR.T	sp|P13647|K2C5_HUMAN	0
1194314	24793	K.TVTIWEIINSEYFTAEQR.R	sp|Q15149|PLEC_HUMAN	0
1194312	13689	K.EAFSLFDKDGDGTITTK.E	sp|P62158|CALM_HUMAN	0
1194314	19757	K.LEGVLAEVAQHYQDTLIR.A	sp|P46940|IQGA1_HUMAN	0
1194314	26012	K.ADLEM*QIESLTEELAYLK.K	Contaminant_K1C10_HUMAN	0
1194313	14543	K.IEWLESHQDADIEDFK.A	sp|P11021|GRP78_HUMAN	0
1194314	9975	K.APNNVIIYASSNR.R	T295_05450	0
1194312	12828	K.LLHYLGHVMVNGPTTPIPVK.A	sp|P11498|PYC_HUMAN	0
1194314	7570	R.IIYGGSVTGATCK.E	sp|P60174|TPIS_HUMAN	0
1194313	21103	K.DELPPMEFVCEELDTPQDLEDK.I	T295_03955	0
1194312	14164	R.GNPTVEVDLFTSK.G	sp|P06733|ENOA_HUMAN	0
1194313	20831	R.DPTAEQFQEELEKFQQAIDSR.E	sp|P31944|CASPE_HUMAN	0
1194314	23543	K.HVEDVPAFQALGSLNDLQFFR.Y	sp|P25311|ZA2G_HUMAN	0
1194312	20554	R.TQGFLALFSGDTGEIK.S	sp|Q9Y230|RUVB2_HUMAN	0
1194314	13085	R.FAIQDISVEETSAK.E	sp|O43707|ACTN4_HUMAN	0
1194313	21846	K.LAMQEFMILPVGAANFR.E	sp|P06733|ENOA_HUMAN	0
1194313	20476	K.M*AATFIGNSTAIQELFK.R	sp|P04350|TBB4A_HUMAN	0
1194313	19504	K.LYSPSQIGAFVLMK.M	sp|P38646|GRP75_HUMAN	0
1194313	13505	K.QLEAIDQLHLEYAK.R	sp|O43707|ACTN4_HUMAN	0
1194314	27399	R.IPDRPYSLFEGMAGAIHFLSDVLGPETSR.F	sp|Q9NS86|LANC2_HUMAN	0
1194314	10988	K.TAASGVEANSRPLDHAQPPSSLVIDKESEVYK.M	sp|O00151|PDLI1_HUMAN	0
1194313	18193	K.LVINGNPITIFQER.D	sp|P04406|G3P_HUMAN	0
1194314	12265	K.NQALNTDNYGHDLASVQALQR.K	sp|Q13813|SPTN1_HUMAN	0
1194313	21450	K.DYLKPIFEIDPIALKDLVGMESQKK.A	T295_05450	0
1194313	13967	K.NVNVQNFHISWK.D	sp|O43707|ACTN4_HUMAN	0
1194314	20370	K.LLETIDQLYLEYAK.R	sp|P12814|ACTN1_HUMAN	0
1194313	18765	R.ALTVPELTQQMFDAK.N	sp|P04350|TBB4A_HUMAN	0
1194314	3449	R.SSSSGQHGSGLGESSGFGHHESSSGQSSSYSQHGSGSGHSSGYGQHGSR.S	sp|Q86YZ3|HORN_HUMAN	0
1194313	21479	K.SDLEM*QYETLQEELMALK.K	Contaminant_K1C9_HUMAN	0
1194313	7954	K.GNVFSSPTAAGTPNK.E	sp|Q05682|CALD1_HUMAN	0
1194314	13698	K.YPIEHGIVTNWDDMEK.I	sp|P60709|ACTB_HUMAN	0
1194312	11464	K.QLTEEDGVHSVIEENIK.C	sp|Q13085|ACACA_HUMAN	0
1194314	27074	R.LPTPIAGLDNIILFLR.G	sp|Q9UPQ0|LIMC1_HUMAN	0
1194313	9725	K.LASVPAGGAVAVSAAPGSAAPAAGSAPAAAEEK.K	sp|P05387|RLA2_HUMAN	0
1194314	7027	R.ATGGGLSSVGGGSSTIK.Y	sp|P04259|K2C6B_HUMAN	0
1194313	20730	F.IIQENLNLALNSASAIGCHVVNIGAEDLR.A	sp|P13797|PLST_HUMAN	0
1194313	21446	K.LTTPTYGDLNHLVSATMSGVTTSLR.F	sp|Q9BUF5|TBB6_HUMAN	0
1194313	11227	R.LDTEAPYCGPSSYNQGQESGAGCGPGDVFPERR.G	sp|Q5T749|KPRP_HUMAN	0
1194314	11042	K.NHKEEMSQLTGQNSGDVNVEINVAPGK.D	Contaminant_K1C9_HUMAN	0
1194313	13441	K.ENFPNFLSACDKK.G	sp|P31151|S10A7_HUMAN	0
1194314	18900	R.SSYDVFQLEFNDGAYNIK.D	sp|Q16658|FSCN1_HUMAN	0
1194314	11605	K.ATFYGEQVDYYK.S	sp|P46940|IQGA1_HUMAN	0
1194314	25069	R.SLDLDSIIAEVKAQYEDIAQK.S	sp|P04264|K2C1_HUMAN	0
1194313	20637	K.ATENDIYNFFSPLNPVR.V	sp|P52597|HNRPF_HUMAN	0
1194312	17580	R.SIQFVDWCPTGFK.V	sp|P68363|TBA1B_HUMAN	0
1194314	27080	R.TALLDAAGVASLLTTAEVVVTEIPKEEK.D	sp|P10809|CH60_HUMAN	0
1194313	9014	R.KTFTAWCNSHLR.K	sp|O43707|ACTN4_HUMAN	0
1194314	22507	K.QFLQAAEAIDDIPFGITSNSDVFSK.Y	sp|P07237|PDIA1_HUMAN	0
1194314	15266	R.EGPYSISVLYGDEEVPR.S	sp|P21333|FLNA_HUMAN	0
1194312	19094	R.AVFVDLEPTVIDEIR.N	sp|P68366|TBA4A_HUMAN	0
1194312	13245	R.GLYAAFDCTATMK.S	sp|P11498|PYC_HUMAN	0
1194313	7940	K.AQNTWGCGNSLR.T	sp|P02545|LMNA_HUMAN	0
1194312	20880	R.EVFFMNTQSIVQLVQR.Y	sp|Q13085|ACACA_HUMAN	0
1194312	24157	K.TLRDPSLPLLELQDIMTSVSGR.I	sp|Q13085|ACACA_HUMAN	0
1194313	14794	K.LATQSNEITIPVTFESR.A	sp|P04792|HSPB1_HUMAN	0
1194313	19651	K.MADHYVPVPGGPNNNNYANVELILDIAK.R	sp|Q13085|ACACA_HUMAN	0
1194314	25358	K.QGLLEFVDITATNHTNEIQDYLQQLTGAR.T	sp|P35754|GLRX1_HUMAN	0
1194314	19130	R.LAALADQWQFLVQK.S	sp|Q13813|SPTN1_HUMAN	0
1194314	14631	R.IQYQLVDISQDNALR.D	sp|Q9H299|SH3L3_HUMAN	0
1194312	7272	K.LVINSGNGAVEDR.K	sp|P16070|CD44_HUMAN	0
1194313	11925	E.DNINVVEGNEQFISASK.S	Contaminant_TRYP_BOVIN	0
1194313	21597	K.MAVTFIGNSTAIQELFK.R	sp|P07437|TBB5_HUMAN	0
1194313	22334	R.TMLELLNQLDGFEATK.N	sp|P62195|PRS8_HUMAN	0
1194312	9511	R.AGTGVDNVDLEAATR.K	sp|O43175|SERA_HUMAN	0
1194313	24470	K.NIFFSPLSLSAALGMVR.L	sp|Q96P63|SPB12_HUMAN	0
1194312	19736	R.VEQIAAIAQELNELDYYDSHNVNTR.C	sp|O43707|ACTN4_HUMAN	0
1194314	6963	K.STAGDTHLGGEDFDNR.M	sp|P11142|HSP7C_HUMAN	0
1194314	23052	K.TVLELMNPEAQLPQVYPFAADLYQK.E	sp|P46940|IQGA1_HUMAN	0
1194313	5582	R.FGQGGAGPVGGQGPR.G	sp|P23246|SFPQ_HUMAN	0
1194312	18497	R.DGFIDKEDLHDMLASLGK.N	sp|O14950|ML12B_HUMAN	0
1194312	19335	R.IFGYPVGIVGNNGVLFSESAK.K	sp|Q9HCC0|MCCB_HUMAN	0
1194313	2864	K.LGHGVNNAAGQVGK.E	sp|Q6UWP8|SBSN_HUMAN	0
1194313	24303	R.FQSVPAQPGQTSPLLQYFGILLDQGQLNK.Y	sp|Q00610|CLH1_HUMAN	0
1194314	19786	K.MFFDAELSQMQTHVSDTSVVLSMDNNR.N	sp|P13647|K2C5_HUMAN	0
1194313	19527	K.NQILNLTTDNANILLQIDNAR.L	Contaminant_K1C10_HUMAN	0
1194314	10348	K.KTHIQDNHDGTYTVAYVPDVTGR.Y	sp|P21333|FLNA_HUMAN	0
1194313	20658	R.ISLPLPNFSSLNLR.E	sp|P08670|VIME_HUMAN	0
1194312	13888	R.SSFYVNGLTLGGQK.C	sp|P07737|PROF1_HUMAN	0
1194312	20171	K.DYLKPIFEIDPIALK.D	T295_05450	0
1194313	17336	K.NSSYFVEWIPNNVK.T	sp|P04350|TBB4A_HUMAN	0
1194314	17196	K.SLNNQFASFIDKVR.F	Contaminant_K2C1_HUMAN	0
1194313	23827	R.DVPWGVDSLITLAFQDQR.Y	sp|Q16658|FSCN1_HUMAN	0
1194314	12363	L.GEDNINVVEGNEQFISASK.S	Contaminant_TRYP_BOVIN	0
1194314	8204	R.ASSVTTFTGEPNTCPR.C	sp|P52943|CRIP2_HUMAN	0
1194314	22860	R.ADLEM*QIESLKEELAYLK.K	sp|P02533|K1C14_HUMAN	0
1194314	9047	K.TEELNKEVASNSELVQSSR.S	sp|P08779|K1C16_HUMAN	0
1194313	23986	K.QEAFLLNEDLGDSLDSVEALLK.K	sp|Q13813|SPTN1_HUMAN	0
1194313	21342	R.FGNPLLVQDVESYDPVLNPVLNR.E	sp|Q14204|DYHC1_HUMAN	0
1194314	21293	K.SFIKDYPVVSIEDPFDQDDWGAWQK.F	sp|P06733|ENOA_HUMAN	0
1194312	4472	R.HVAAGTQQPYTDGVR.M	sp|P14923|PLAK_HUMAN	0
1194312	12464	R.ITSENPDEGFKPSSGTVQELNFR.S	sp|O00763|ACACB_HUMAN	0
1194312	18069	K.DMAGLLKPTACTMLVSSLR.D	sp|P11498|PYC_HUMAN	0
1194312	22819	R.PINLEPIFQGYIDSLKR.Y	Contaminant_K22E_HUMAN	0
1194312	2748	R.FSSSSGYGGGSSR.V	Contaminant_K1C9_HUMAN	0
1194313	17927	K.VVLAYEPVWAIGTGK.T	sp|P60174|TPIS_HUMAN	0
1194314	26311	K.LILSETSIFDVLPNFFYHSNQVVR.M	sp|Q13085|ACACA_HUMAN	0
1194314	11004	K.ALCAEADRLQQSHPLSATQIQVK.R	sp|Q13813|SPTN1_HUMAN	0
1194312	20375	K.SDLEM*QYETLQEELM*ALK.K	Contaminant_K1C9_HUMAN	0
1194313	18140	K.VDALMDEINFMK.M	sp|P13647|K2C5_HUMAN	0
1194314	5430	R.KISSDLDGHPVPK.Q	sp|P29401|TKT_HUMAN	0
1194313	18840	R.VALTGLTVAEYFR.D	sp|P06576|ATPB_HUMAN	0
1194314	1949	K.KTEAPAAPAAQETK.S	sp|P80723|BASP1_HUMAN	0
1194312	15373	R.LQVEHTVTEEITDVDLVHAQIHVAEGR.S	sp|P11498|PYC_HUMAN	0
1194312	19154	R.LQQELDDLLVDLDHQR.Q	sp|P35579|MYH9_HUMAN	0
1194313	22142	K.QLETVLDDLDPENALLPAGFR.Q	sp|Q9NYL9|TMOD3_HUMAN	0
1194313	14084	R.ATCNNYTPQFQLRPSYSSCFPQYR.S	sp|Q5T749|KPRP_HUMAN	0
1194313	14917	K.FLKPLLEGSIEKAPNNVIIYASSNRR.H	T295_05450	0
1194313	8852	K.FSASGELGNGNIK.L	sp|P12004|PCNA_HUMAN	0
1194312	5201	R.EVATNSELVQSGK.S	sp|P02533|K1C14_HUMAN	0
1194314	24790	K.DGTVLCELINALYPEGQAPVKK.I	sp|P37802|TAGL2_HUMAN	0
1194314	25878	K.M*TQIM*FETFNTPAM*YVAIQAVLSLYASGR.T	sp|P60709|ACTB_HUMAN	0
1194314	16554	R.ISIEMNGTLEDQLSHLK.Q	sp|O43707|ACTN4_HUMAN	0
1194314	9126	K.LSLEGDHSTPPSAYGSVK.A	sp|A6NMY6|AXA2L_HUMAN	0
1194312	19523	R.AEGSDVANAVLDGADCIMLSGETAK.G	sp|P14618|KPYM_HUMAN	0
1194314	1749	R.KGYSPTHREEEYGK.N	sp|P20930|FILA_HUMAN	0
1194313	18340	R.ALTVPELTQQVFDAK.N	sp|P07437|TBB5_HUMAN	0
1194314	5984	R.AQHVFQHAVPQEGKPITNQK.S	sp|Q13867|BLMH_HUMAN	0
1194313	11399	K.SQIFSTASDNQPTVTIK.V	sp|P11021|GRP78_HUMAN	0
1194314	18741	R.KDYLKPIFEIDPIALK.D	T295_05450	0
1194313	6767	R.VHGPGIQSGTTNKPNKFTVETR.G	sp|P21333|FLNA_HUMAN	0
1194313	5780	R.LSSEMNTSTVNSAR.E	sp|P20700|LMNB1_HUMAN	0
1194313	18904	R.KLISEVDSDGDGEISFQEFLTAAK.K	sp|Q9NZT1|CALL5_HUMAN	0
1194314	17701	R.ERILVLFEGLNSIKKDDLENR.L	T295_03955	0
1194314	2335	K.GGSISGGGYGSGGGK.H	Contaminant_K22E_HUMAN	0
1194314	18992	K.LNDLEDALQQAKEDLAR.L	Contaminant_K2C1_HUMAN	0
1194312	4214	K.HYSSSRSGGGGGGGGCGGGGGVSSLR.I	Contaminant_K1C10_HUMAN	0
1194313	11368	K.FEEEQKIQNNIEISTQENKEFK.K	T295_03955	0
1194314	26741	K.VNTFSALANIDLALEQGDALALFR.A	sp|P46940|IQGA1_HUMAN	0
1194314	25647	R.VLDELTLTKADLEMQIESLTEELAYLKK.N	Contaminant_K1C10_HUMAN	0
1194314	23272	R.YGINTTDIFQTVDLWEGK.N	sp|P37802|TAGL2_HUMAN	0
1194314	11614	R.M*APYQGPDAVPGALDYK.S	sp|O43707|ACTN4_HUMAN	0
1194312	22038	N.YSPYYNTIDDLKDQIVDLTVGNNK.T	Contaminant_K1C9_HUMAN	0
1194314	27322	K.IGGILANELSVDEAALHAAVIAINEAIDRR.I	sp|P46940|IQGA1_HUMAN	0
1194313	24322	K.NMITGTSQADCAVLIVAAGVGEFEAGISK.N	sp|P68104|EF1A1_HUMAN	0
1194313	25217	K.YSVWIGGSILASLSTFQQM*WISK.P	sp|P63267|ACTH_HUMAN	0
1194312	17936	K.TLNDELEIIEGMK.F	sp|P10809|CH60_HUMAN	0
1194313	18983	R.ASIELVEAEVSELETR.L	sp|Q15027|ACAP1_HUMAN	0
1194314	11386	K.EIEELQSQAQALSQEGK.S	sp|Q01082|SPTB2_HUMAN	0
1194313	12537	K.KSDIDEIVLVGGSTR.I	sp|P11021|GRP78_HUMAN	0
1194314	22411	K.SAIYQLEEEYENLLK.A	sp|P15924|DESP_HUMAN	0
1194312	13686	K.NKLNDLEDALQQAK.E	Contaminant_K2C1_HUMAN	0
1194312	14961	S.YNSNTLNNDIMLIK.L	Contaminant_TRYP_BOVIN	0
1194313	9394	I.NVVEGNEQFISASK.S	Contaminant_TRYP_BOVIN	0
1194312	11160	R.ILGADTSVDLEETGR.V	sp|P25705|ATPA_HUMAN	0
1194312	15551	R.LDNASAFQGAVISPHYDSLLVK.V	sp|P11498|PYC_HUMAN	0
1194314	6613	K.LDKENAIDRAEQAEADKK.Q	sp|P07951|TPM2_HUMAN	0
1194313	23551	K.ITGMLLEIDNSELLHMLESPESLR.S	sp|P11940|PABP1_HUMAN	0
1194313	18194	K.STM*DNPTTTQYASLMHSFILK.A	sp|Q9NP97|DLRB1_HUMAN	0
1194314	4543	R.YLAADKDGNVTCER.E	sp|Q16658|FSCN1_HUMAN	0
1194314	18294	K.TFAPEEISAMVLTK.M	sp|P11021|GRP78_HUMAN	0
1194313	4615	Y.TVTVGQACNPSACR.A	sp|P21333|FLNA_HUMAN	0
1194314	25957	K.NMAEQIIQEIYSQIQSK.K	sp|P29401|TKT_HUMAN	0
1194312	13601	R.LEKEIETYHNLLEGGQEDFESSGAGK.I	Contaminant_K1C9_HUMAN	0
1194313	2624	R.HYAHTDCPGHADYVK.N	sp|P49411|EFTU_HUMAN	0
1194313	469	R.YGQQGSGSGQSPSR.G	sp|Q86YZ3|HORN_HUMAN	0
1194314	24808	K.IPNFWVTTFVNHPQVSALLGEEDEEALHYLTR.V	sp|Q01105|SET_HUMAN	0
1194313	2868	K.DSCQGDSGGPVVCSGK.L	Contaminant_TRYP_BOVIN	0
1194313	12535	K.TAFQEALDAAGDK.L	sp|P10599|THIO_HUMAN	0
1194314	4155	R.VPENTMHAMQQK.L	sp|P12814|ACTN1_HUMAN	0
1194314	12962	R.SIQADGLVWGSSK.L	sp|P24534|EF1B_HUMAN	0
1194313	11340	R.TTPSVVAFTADGER.L	sp|P38646|GRP75_HUMAN	0
1194313	19988	R.FDQLFDDESDPFEVLK.A	sp|Q8NC51|PAIRB_HUMAN	0
1194313	12264	K.TISEVSSIMEEQR.R	T295_03955	0
1194314	6583	K.QEYDESGPSIVHR.K	sp|A5A3E0|POTEF_HUMAN	0
1194314	14715	K.CQLEINFNTLQTK.L	sp|O43707|ACTN4_HUMAN	0
1194314	24020	R.ALLQAILQTEDMLK.V	sp|P15924|DESP_HUMAN	0
1194313	7371	K.VQQAELHTGSLPR.I	sp|Q13085|ACACA_HUMAN	0
1194314	23439	R.IMSLVDPNHSGLVTFQAFIDFM*SR.E	sp|O43707|ACTN4_HUMAN	0
1194312	10863	R.HEMPPHIYAITDTAYR.S	sp|P35579|MYH9_HUMAN	0
1194314	17293	R.VTYTPMAPGSYLISIK.Y	sp|P21333|FLNA_HUMAN	0
1194312	7475	R.LSSQEAASSFGDDR.L	sp|P05165|PCCA_HUMAN	0
1194314	10245	R.ASFNHFDRDHSGTLGPEEFK.A	sp|P12814|ACTN1_HUMAN	0
1194312	3	R.HGSGSGQSSGFGHK.S	sp|Q86YZ3|HORN_HUMAN	0
1194314	9065	K.KNHKEEM*SQLTGQNSGDVNVEINVAPGK.D	Contaminant_K1C9_HUMAN	0
1194314	12891	R.IMNTFSVVPSPK.V	sp|P04350|TBB4A_HUMAN	0
1194313	19273	R.NVQALEIELQSQLALK.Q	Contaminant_K1C10_HUMAN	0
1194312	20252	R.FDGALNVDLTEFQTNLVPYPR.I	sp|P68363|TBA1B_HUMAN	0
1194314	24330	R.DLTDYLMKILTERGYSFTTTAER.E	sp|P60709|ACTB_HUMAN	0
1194313	9606	R.ELPPDQAEYCIAR.M	sp|O43707|ACTN4_HUMAN	0
1194313	10351	K.SQVFSTAADGQTQVEIK.V	sp|P38646|GRP75_HUMAN	0
1194314	23856	K.VKDALEFWLQAGVDGFQVR.D	sp|P08195|4F2_HUMAN	0
1194312	19716	R.GIFPVLCKDPVQEAWAEDVDLR.V	sp|P14618|KPYM_HUMAN	0
1194313	24742	R.YFILPDSLPLDTLLVDVEPK.V	sp|P62314|SMD1_HUMAN	0
1194312	16880	K.IIQQAGQVWFPDSAFK.T	sp|Q13085|ACACA_HUMAN	0
1194312	5862	R.HVGDLGNVTADK.D	sp|P00441|SODC_HUMAN	0
1194312	19132	K.EKPYFPIPEEYTFIQNVPLEDR.V	sp|Q00839|HNRPU_HUMAN	0
1194313	17908	K.SYSPYDMLESIR.K	sp|A6NMY6|AXA2L_HUMAN	0
1194312	19958	K.VNNVVWDLDRPLEEDCTLELLK.F	sp|P26639|SYTC_HUMAN	0
1194313	2712	R.AGQSAAGAAPGGGVDTR.D	sp|P21333|FLNA_HUMAN	0
1194314	7492	K.FAAATGATPIAGR.F	sp|P08865|RSSA_HUMAN	0
1194314	14508	R.NKLNDLEEALQQAK.E	Contaminant_K22E_HUMAN	0
1194313	7121	K.IQNNIEISTQENK.E	T295_03955	0
1194314	20262	R.CPEALFQPSFLGMESC.G	sp|P60709|ACTB_HUMAN	0
1194312	21033	R.LQVEHPVTECITGLDLVQEMIR.V	sp|P05165|PCCA_HUMAN	0
1194313	18083	R.LGEDNINVVEGNEQFISASKSIVHPSYNSNTLNNDIM*LIKLK.S	Contaminant_TRYP_BOVIN	0
1194314	9267	K.GILAADESTGSIAK.R	sp|P04075|ALDOA_HUMAN	0
1194313	12345	K.MVSDINNGWQHLEQAEK.G	sp|O43707|ACTN4_HUMAN	0
1194314	10599	K.IWHHTFYNELR.V	sp|A5A3E0|POTEF_HUMAN	0
1194314	27652	K.LDNLQQEIDFLTALYQAELSQMQTQISETNVILSMDNNR.S	Contaminant_K2C1_HUMAN	0
1194312	22886	K.SYLENPAFMLLDLK.-	sp|P11182|ODB2_HUMAN	0
1194313	4166	R.HYAHVDCPGHADYVK.N	T295_02390	0
1194313	17247	K.VFDEFKPLVEEPQNLIK.Q	Contaminant_ALBU_HUMAN	0
1194312	1615	K.THTTMSGVAHR.A	sp|P05166|PCCB_HUMAN	0
1194314	26157	K.QLSFEEFIMLMAR.L	sp|P06702|S10A9_HUMAN	0
1194313	23567	K.EQLPPMSEDFLLDALSEDFSGPQNASSLK.F	sp|P20810|ICAL_HUMAN	0
1194314	12579	R.MAPYQGPDAVPGALDYK.S	sp|O43707|ACTN4_HUMAN	0
1194314	11158	R.AQKDEEKMEIQEIQLK.E	sp|P09493|TPM1_HUMAN	0
1194314	27061	R.DLVEAVAHILGIR.D	sp|P49327|FAS_HUMAN	0
1194314	15279	K.DDPVTNLNNAFEVAEK.Y	sp|O43707|ACTN4_HUMAN	0
1194314	9792	R.SFSTASAITPSVSR.T	sp|P13647|K2C5_HUMAN	0
1194313	11502	K.NKDQGTYEDYVEGLR.V	sp|P60660|MYL6_HUMAN	0
1194313	11947	N.TVLSGGTTMYPGIADR.M	sp|P60709|ACTB_HUMAN	0
1194312	12593	R.SAYALGGLGSGICPNR.E	sp|P31327|CPSM_HUMAN	0
1194313	6419	R.SGNYPSSLSNETDR.L	sp|Q9NS86|LANC2_HUMAN	0
1194313	14607	K.GTNYLADVFEKK.D	sp|P31151|S10A7_HUMAN	0
1194312	20684	K.SMEAEMIQLQEELAAAER.A	sp|P35579|MYH9_HUMAN	0
1194312	19599	K.GVDEVTIVNILTNR.S	sp|P07355|ANXA2_HUMAN	0
1194314	13650	K.DAGEGLLAVQITDPEGKPK.K	sp|P21333|FLNA_HUMAN	0
1194312	16538	R.VETGVLKPGMVVTFAPVNVTTEVK.S	sp|P68104|EF1A1_HUMAN	0
1194314	12301	K.GVVDSDDLPLNVSR.E	sp|P14625|ENPL_HUMAN	0
1194312	13608	R.LGGIPVGVVAVETR.T	sp|Q13085|ACACA_HUMAN	0
1194313	9111	R.LLEGEDAHLTQYK.K	sp|Q04695|K1C17_HUMAN	0
1194312	14560	K.ACLISLGYDVENDRQGEAEFNR.I	sp|O43707|ACTN4_HUMAN	0
1194314	11268	K.LGHPEALSAGTGSPQPPSFTYAQQR.E	sp|Q15942|ZYX_HUMAN	0
1194312	16195	L.NNDIMLIKLKSAASLNSR.V	Contaminant_TRYP_BOVIN	0
1194313	23971	R.EAATQAQQTLGSTIDKATGILLYGLASR.L	sp|P47897|SYQ_HUMAN	0
1194313	10181	N.TVLSGGTTM*YPGIADR.M	sp|P60709|ACTB_HUMAN	0
1194313	24029	R.NLEALALDLMEPEQAVDLTLPK.V	sp|P12956|XRCC6_HUMAN	0
1194313	19197	R.KTEIKDELPPMEFVCEELDTPQDLEDK.I	T295_03955	0
1194313	18751	K.VDSDDQWGEYSCVFLPEPMGTANIQLHGPPR.V	sp|P35613|BASI_HUMAN	0
1194313	15526	R.KTEIKDELPPM*EFVCEELDTPQDLEDK.I	T295_03955	0
1194312	13483	K.SGNSDVYENEIPGGQYTNLHFQAHSMGLGSK.F	sp|P11498|PYC_HUMAN	0
1194313	21957	K.DGNASGTTLLEALDCILPPTRPTDK.P	sp|P68104|EF1A1_HUMAN	0
1194312	15269	K.ALYENTLNFIQDK.G	T295_05450	0
1194314	20864	K.DAFLGSFLYEYSR.R	Contaminant_ALBU_BOVIN	0
1194314	12021	R.FQSSHHPTDITSLDQYVER.M	sp|P14625|ENPL_HUMAN	0
1194312	23418	R.DSEGRDPLTIAM*ETANADIVTLLR.L	sp|Q15027|ACAP1_HUMAN	0
1194313	14778	K.ACLISLGYDVENDR.Q	sp|O43707|ACTN4_HUMAN	0
1194313	19876	R.IGSFGPQEDLLFLR.A	sp|Q13085|ACACA_HUMAN	0
1194314	13496	R.IANLQTDLSDGLR.L	sp|P21333|FLNA_HUMAN	0
1194313	20966	K.AAGVNVEPFWPGLFAK.A	sp|P05386|RLA1_HUMAN	0
1194313	8616	R.EQQIVIQSSGGLSK.D	sp|P38646|GRP75_HUMAN	0
1194312	13320	K.AYVEANQM*LGDLIK.V	sp|P11498|PYC_HUMAN	0
1194313	19146	K.MFVLDEADEMLSR.G	sp|P60842|IF4A1_HUMAN	0
1194314	24625	F.LQNEILNPSVMTEVQTLNEDIFLK.H	T295_03955	0
1194314	2257	K.ATCAPQHGAPGPGPADASK.V	sp|P21333|FLNA_HUMAN	0
1194313	8083	K.TISEVSSIM*EEQR.R	T295_03955	0
1194314	24188	R.WSFLQGQDSAIFDLGHLYEEYQGR.L	sp|Q6KB66|K2C80_HUMAN	0
1194314	4274	K.LNQVCATHQHFESR.M	sp|O43795|MYO1B_HUMAN	0
1194313	13360	R.VASISLPTSCASAGTQCL.I	Contaminant_TRYP_BOVIN	0
1194313	15950	K.HTGPGILSMANAGPNTNGSQFFICTAK.T	sp|P62937|PPIA_HUMAN	0
1194312	19741	R.GISLANWMCLAK.W	sp|P61626|LYSC_HUMAN	0
1194313	21334	K.FALGIFAINEAVESGDVGK.T	sp|P46940|IQGA1_HUMAN	0
1194314	14574	R.AETECQNTEYQQLLDIK.I	Contaminant_K1C10_HUMAN	0
1194313	7923	R.TDYNASVSVPDSSGPER.I	sp|P61978|HNRPK_HUMAN	0
1194313	22258	R.TVPFCSTFAAFFTR.A	sp|P29401|TKT_HUMAN	0
1194314	18974	K.VGKDELFALEQSCAQVVLQAANER.N	sp|Q16658|FSCN1_HUMAN	0
1194314	9311	K.FATDGEGYKPCDPQVIR.D	sp|Q01082|SPTB2_HUMAN	0
1194314	24405	R.LDLAGRDLTDYLMKILTERGYSFTTTAER.E	sp|P60709|ACTB_HUMAN	0
1194314	14758	K.ICDQWDNLGALTQK.R	sp|P12814|ACTN1_HUMAN	0
1194314	2606	K.DSYVGDEAQSKR.G	sp|P60709|ACTB_HUMAN	0
1194313	11038	K.YGGPYHIGGSPFK.A	sp|P21333|FLNA_HUMAN	0
1194313	8079	K.LGHPDTLNQGEFK.E	sp|P06702|S10A9_HUMAN	0
1194312	5170	K.SNVSDAVAQSTR.I	sp|P60174|TPIS_HUMAN	0
1194313	23829	K.QLSFEEFIM*LMAR.L	sp|P06702|S10A9_HUMAN	0
1194313	9867	R.GLGVGFGSGGGSSSSVK.F	sp|P13647|K2C5_HUMAN	0
1194313	22377	R.LISQIVSSITASLR.F	sp|P68363|TBA1B_HUMAN	0
1194314	7910	R.SPSDSSTASTPVAEQIER.A	sp|Q16643|DREB_HUMAN	0
1194314	5879	R.VIGSGCNLDSAR.F	sp|P00338|LDHA_HUMAN	0
1194314	27161	K.MTLGMIWTIILR.F	sp|O43707|ACTN4_HUMAN	0
1194313	16929	R.AKFEELNMDLFR.S	sp|P11021|GRP78_HUMAN	0
1194314	11860	K.HLEINPDHPIVETLR.Q	sp|P08238|HS90B_HUMAN	0
1194312	16899	R.NSVSNFLHSLER.G	sp|Q13085|ACACA_HUMAN	0
1194314	6297	R.QNEILKEQELNRK.T	T295_03955	0
1194313	7962	R.SAYGGPVGAGIR.E	sp|P08729|K2C7_HUMAN	0
1194314	17332	R.AEAGVPAEFSIWTR.E	sp|P21333|FLNA_HUMAN	0
1194313	17691	S.VMTEVQTLNEDIFLK.H	T295_03955	0
1194312	11713	K.FTNEDIDLGAVR.E	T295_06210	0
1194313	3701	K.SGGTALHVAAAK.G	sp|O14974|MYPT1_HUMAN	0
1194314	16893	K.ILTATVDNANVLLQIDNAR.L	sp|P02533|K1C14_HUMAN	0
1194313	4954	K.EVASNSELVQSSR.S	sp|P08779|K1C16_HUMAN	0
1194312	19354	R.GLAPVQAYLHIPDIIK.V	sp|P11498|PYC_HUMAN	0
1194312	18588	K.ALESPERPFLAILGGAK.V	sp|P00558|PGK1_HUMAN	0
1194314	2987	K.VTSTNNMAYNK.A	sp|Q96HC4|PDLI5_HUMAN	0
1194314	5789	R.LIQSHPESAEDLQEK.C	sp|Q13813|SPTN1_HUMAN	0
1194313	17108	K.IIEEAPATIATPAVFEHMEQCAVK.L	sp|Q13085|ACACA_HUMAN	0
1194314	9530	R.TTAENEFVM*LKK.D	sp|P13647|K2C5_HUMAN	0
1194313	8509	R.TNAENEFVTIKK.D	Contaminant_K2C1_HUMAN	0
1194312	10979	L.GGGFSSGGFSGGSFSR.G	Contaminant_K1C10_HUMAN	0
1194312	14544	R.EEAISNMVVALK.E	sp|O00763|ACACB_HUMAN	0
1194313	5885	K.FGQGVDNAAGQAGNEAGR.F	sp|Q6UWP8|SBSN_HUMAN	0
1194314	14993	K.WELLQQVDTSTR.T	Contaminant_K2C1_HUMAN	0
1194313	7885	K.EVNVSPCPTQPCQLSK.G	sp|P61916|NPC2_HUMAN	0
1194314	13221	R.GAESLEAALTHNAEVPR.R	sp|Q15027|ACAP1_HUMAN	0
1194313	22342	K.VLDFEHFLPMLQTVAK.N	sp|P60660|MYL6_HUMAN	0
1194312	20732	K.TFTDCFNCLPIAAIVDEK.I	sp|P36873|PP1G_HUMAN	0
1194312	5574	R.HQGVMVGMGQK.D	sp|P60709|ACTB_HUMAN	0
1194314	4118	R.VLANPGNSQVAR.V	sp|Q14974|IMB1_HUMAN	0
1194313	13311	R.GVVDSEDIPLNLSR.E	sp|Q12931|TRAP1_HUMAN	0
1194314	3757	K.KPLTSSSAAPQRPISTQR.T	sp|Q15691|MARE1_HUMAN	0
1194312	14213	R.STDYGIFQINSR.Y	sp|P61626|LYSC_HUMAN	0
1194314	24998	K.IGLVRPGTALELLEAQAATGFIVDPVSNLR.L	sp|P15924|DESP_HUMAN	0
1194314	21661	K.RNDFQLIGIQDGYLSLLQDSGEVR.E	sp|P63241|IF5A1_HUMAN	0
1194313	6695	Q.KIQNNIEISTQENK.E	T295_03955	0
1194312	22095	K.IAALQAFADQLIAAGHYAK.G	sp|Q13813|SPTN1_HUMAN	0
1194312	22707	R.EGLPLMVFANWR.G	sp|Q13085|ACACA_HUMAN	0
1194313	21219	K.AALANLCIGDVITAIDGENTSNMTHLEAQNR.I	sp|O00151|PDLI1_HUMAN	0
1194314	15384	R.TLMNLGGLAVAR.D	sp|P37802|TAGL2_HUMAN	0
1194314	21021	K.DYLKPIFEIDPIALKDLVGM*ESQKK.A	T295_05450	0
1194314	27323	K.IDFSEFLSLLGDIATDYHK.Q	sp|P31151|S10A7_HUMAN	0
1194314	13643	R.EHALLAYTLGVK.Q	sp|P68104|EF1A1_HUMAN	0
1194314	1906	R.VHGPGIQSGTTNKPNK.F	sp|P21333|FLNA_HUMAN	0
1194313	21895	R.IVSQLLTLMDGLK.Q	sp|P55072|TERA_HUMAN	0
1194314	7952	K.AFGPGLQGGSAGSPAR.F	sp|P21333|FLNA_HUMAN	0
1194313	2334	R.FGQGVHHAAGQAGNEAGR.F	sp|Q6UWP8|SBSN_HUMAN	0
1194312	19127	K.M*AVTFIGNSTAIQELFKR.I	sp|P07437|TBB5_HUMAN	0
1194312	18152	K.ELTTEIDNNIEQISSYKSEITELR.R	Contaminant_K1C10_HUMAN	0
1194313	21392	K.VAVLGASGGIGQPLSLLLK.N	sp|P40926|MDHM_HUMAN	0
1194314	22073	R.LEESLEYQQFVANVEEEEAWINEK.M	sp|Q13813|SPTN1_HUMAN	0
1194313	13698	K.KAFSAVDTDGNGTINAQELGAALK.A	sp|Q9NZT1|CALL5_HUMAN	0
1194314	24591	K.TVLIMELINNVAK.A	sp|P06576|ATPB_HUMAN	0
1194312	19982	N.AAPGVDLTQLLNNMR.S	Contaminant_K1C10_HUMAN	0
1194313	21455	K.LATPTYGDLNHLVSATMSGVTTSLR.F	sp|Q13509|TBB3_HUMAN	0
1194314	25221	K.VGQTAFDVADEDILGYLEELQKK.Q	sp|O14974|MYPT1_HUMAN	0
1194314	10820	Y.ANTVLSGGTTM*YPGIADR.M	sp|P60709|ACTB_HUMAN	0
1194313	19662	K.DDVAQTDLLQIDPNFGSKEDFDSLLQSAK.K	sp|P08195|4F2_HUMAN	0
1194314	6803	K.KTISEVSSIM*EEQR.R	T295_03955	0
1194313	20350	K.VTIAQGGVLPNIQAVLLPK.K	sp|P0C0S8|H2A1_HUMAN	0
1194313	2879	K.ETPAATEAPSSTPK.A	sp|P80723|BASP1_HUMAN	0
1194312	11865	R.TAQIMFQAYGDK.Q	sp|Q13085|ACACA_HUMAN	0
1194312	20432	R.EGLPLM*VFANWR.G	sp|Q13085|ACACA_HUMAN	0
1194312	1191	R.VNVGAGSHPNK.V	sp|P21333|FLNA_HUMAN	0
1194312	14075	R.KVESLQEEIAFLKK.L	sp|P08670|VIME_HUMAN	0
1194313	8513	R.APASVLPAATPR.Q	sp|P13861|KAP2_HUMAN	0
1194314	12708	K.QLEAIDQLHLEYAKR.A	sp|O43707|ACTN4_HUMAN	0
1194314	20672	K.SNFLNCYVSGFHPSDIEVDLLK.N	sp|P61769|B2MG_HUMAN	0
1194314	3517	K.TYVVTGNM*GSNDK.V	sp|Q02413|DSG1_HUMAN	0
1194313	8256	R.ALEESNYELEGK.I	Contaminant_K1C10_HUMAN	0
1194313	8172	R.EIVHIQAGQCGNQIGAK.F	sp|P07437|TBB5_HUMAN	0
1194313	15558	K.GADFLVTEVENGGSLGSK.K	sp|P14618|KPYM_HUMAN	0
1194314	11472	K.QTTVSNSQQAYQEAFEISKK.E	sp|P31946|1433B_HUMAN	0
1194314	9141	R.LSCFAQTVSPAEK.W	sp|Q16658|FSCN1_HUMAN	0
1194314	4294	R.TVLCGTCGQPADK.A	sp|P02545|LMNA_HUMAN	0
1194313	18723	K.WGDAGAEYVVESTGVFTTMEK.A	sp|P04406|G3P_HUMAN	0
1194314	1454	R.GGSGGSYGGGSGSGGGSGGGYGGGSGGGHSGGSGGGHSGGSGGN.Y	Contaminant_K1C9_HUMAN	0
1194314	9216	K.IVSSSDVGHDEYSTQSLVK.K	sp|Q01082|SPTB2_HUMAN	0
1194312	18577	K.IASSIVAQTAGIPTLPWSGSGLR.V	sp|Q13085|ACACA_HUMAN	0
1194313	10578	K.SQIHDIVLVGGSTR.I	sp|P11142|HSP7C_HUMAN	0
1194314	16321	R.MVSDINNAWGCLEQVEK.G	sp|P12814|ACTN1_HUMAN	0
1194312	22974	R.ELIPNIPFQMLLR.G	sp|P11498|PYC_HUMAN	0
1194312	2860	K.VPVHDVTDASK.V	sp|P21333|FLNA_HUMAN	0
1194314	25850	K.M*TLGMIWTIILR.F	sp|O43707|ACTN4_HUMAN	0
1194313	23080	R.YNEDLELEDAIHTAILTLK.E	sp|P25787|PSA2_HUMAN	0
1194313	15751	R.DIDPQNDLTFLR.I	sp|Q8TF09|DLRB2_HUMAN	0
1194313	23694	K.IQVTPPGFQLVFLPFADDK.R	sp|P12956|XRCC6_HUMAN	0
1194314	21362	K.FILFCDDFSFEK.G	T295_05450	0
1194314	15136	R.TTGIVMDSGDGVTHTVPIYEGYALPH.A	sp|P60709|ACTB_HUMAN	0
1194314	11658	K.LKGTEDELDKYSEALKDAQEK.L	sp|P06753|TPM3_HUMAN	0
1194313	10576	R.TSFSPCVPQCQTQGSYGSFTEQHR.S	sp|Q5T749|KPRP_HUMAN	0
1194314	1892	R.GGSGGSYGGGSGSGGGSGGGYGGGSGGGH.S	Contaminant_K1C9_HUMAN	0
1194312	9969	R.TAQIM*FQAYGDK.Q	sp|Q13085|ACACA_HUMAN	0
1194313	21396	R.QIPVLQTNNGPSLTGLTTIAAHLVK.Q	sp|O43324|MCA3_HUMAN	0
1194314	3780	R.SKEEAEALYHSK.Y	Contaminant_K22E_HUMAN	0
1194314	5827	R.MYGCDVGPDGR.F	sp|P18462|1A25_HUMAN	0
1194313	18026	K.LGLVGVNLTLDGVK.S	sp|P53396|ACLY_HUMAN	0
1194313	14591	K.VDQETLTEMVKPSIDYVR.H	sp|Q9NS86|LANC2_HUMAN	0
1194314	4132	R.SRCPDGSTCCELPSGK.Y	sp|P28799|GRN_HUMAN	0
1194313	18091	K.VEEQEPELTSTPNFVVEVIK.N	sp|Q07021|C1QBP_HUMAN	0
1194313	1369	R.HSGIGHGQASSAVR.D	sp|P20930|FILA_HUMAN	0
1194313	8987	R.LPACVVDCGTGYTK.L	sp|P61158|ARP3_HUMAN	0
1194312	17729	R.AVFVDLEPTVIDEVR.T	sp|P68363|TBA1B_HUMAN	0
1194314	4605	R.MATNAAAQNAIK.K	sp|Q9Y490|TLN1_HUMAN	0
1194314	17507	K.AIM*TYVSSFYHAFSGAQK.A	sp|O43707|ACTN4_HUMAN	0
1194314	25561	R.LMEPIYLVEIQCPEQVVGGIYGVLNR.K	sp|P13639|EF2_HUMAN	0
1194313	11413	K.AQIHDLVLVGGSTR.I	sp|P08107|HSP71_HUMAN	0
1194314	11895	R.LNDGNEYLFQAK.D	sp|Q01082|SPTB2_HUMAN	0
1194312	12598	R.LVARPEPATGYTLEFR.S	sp|Q16658|FSCN1_HUMAN	0
1194314	16009	K.QFGAQANVIGPWIQTK.M	sp|P12814|ACTN1_HUMAN	0
1194314	24361	R.TTGIVMDSGDGVTHTVPIYEGYALPHAILRLDLAGRDLTDYLMK.I	sp|P60709|ACTB_HUMAN	0
1194314	19477	R.YWPQEAGEYAVHVLCNSEDIR.L	sp|P21333|FLNA_HUMAN	0
1194313	17284	R.EAEAAQGQAGDETYLDIFR.D	sp|Q15027|ACAP1_HUMAN	0
1194312	7904	K.IAPYVAHNFSK.L	sp|P11498|PYC_HUMAN	0
1194312	19060	R.SLLVIPNTLAVNAAQDSTDLVAK.L	sp|P17987|TCPA_HUMAN	0
1194314	827	K.SSSGQSSGYSQHGSGSGHSSGYGQHGSR.S	sp|Q86YZ3|HORN_HUMAN	0
1194312	10298	K.VLIANNGIAAVK.C	sp|O00763|ACACB_HUMAN	0
1194313	9618	K.KLLETECPQYIR.K	sp|P05109|S10A8_HUMAN	0
1194313	19128	R.ILVLFEGLNSIKK.D	T295_03955	0
1194314	15242	K.SLNNQFASFIDK.V	Contaminant_K2C1_HUMAN	0
1194313	9434	R.AQIFANTVDNAR.I	sp|P05783|K1C18_HUMAN	0
1194312	18020	R.HIADLAGNSEVILPVPAFNVINGGSHAGNK.L	sp|P06733|ENOA_HUMAN	0
1194313	12385	R.TINEVENQILTR.D	sp|O43707|ACTN4_HUMAN	0
1194312	4557	R.VETQFQNGHYDK.C	sp|Q13085|ACACA_HUMAN	0
1194312	14997	K.SGIQVRLGEDNINVVEGNEQFISASK.S	Contaminant_TRYP_BOVIN	0
1194314	3577	R.HQGVM*VGMGQK.D	sp|P60709|ACTB_HUMAN	0
1194313	8175	R.TLIQNCGASTIR.L	sp|P49368|TCPG_HUMAN	0
1194314	23788	K.LFVGGLNFNTDEQALEDHFSSFGPISEVVVVK.D	sp|P98179|RBM3_HUMAN	0
1194313	26808	K.SENVQDLLLLDVTPLSLGIETAGGVMTVLIK.R	sp|P11142|HSP7C_HUMAN	0
1194314	2924	Y.GSGGGSYGSGGGGGGHGSYGSGSSSGGYR.G	Contaminant_K2C1_HUMAN	0
1194313	3535	K.FGQGIHHAAGQVGK.E	sp|Q6UWP8|SBSN_HUMAN	0
1194314	27869	N.LTINFLEFLLANIEDK.L	T295_03955	0
1194312	20368	K.TAFDDAIAELDTLNEDSYK.D	sp|P61981|1433G_HUMAN	0
1194312	4893	K.HTNYTMEHIR.V	sp|O43707|ACTN4_HUMAN	0
1194314	6429	R.RQNEILKEQELNR.K	T295_03955	0
1194312	14204	K.VLDSGAPIKIPVGPETLGR.I	sp|P06576|ATPB_HUMAN	0
1194312	8512	R.GGGGNFGPGPGSNFR.G	sp|P22626|ROA2_HUMAN	0
1194312	7760	R.ADFAQACQDAGVR.F	sp|P11498|PYC_HUMAN	0
1194314	15231	K.FITHAPPGEFNEVFNDVR.L	sp|P52907|CAZA1_HUMAN	0
1194313	8902	R.ALEEANADLEVK.I	sp|P02533|K1C14_HUMAN	0
1194314	4493	K.AEPPKAPEQEQAAPGPAAGGEAPK.A	sp|P80723|BASP1_HUMAN	0
1194313	24729	K.SKENNIFYSPISITSALGM*VLLGAK.D	sp|P29508|SPB3_HUMAN	0
1194314	4520	K.CPAPCQTTYVK.C	sp|Q5T750|XP32_HUMAN	0
1194314	9304	K.ILYSQCGDVMR.A	sp|P14649|MYL6B_HUMAN	0
1194312	18599	R.DNYVPEVSALDQEIIEVDPDTK.E	sp|P08708|RS17_HUMAN	0
1194312	20884	K.SYLENPAFM*LLDLK.-	sp|P11182|ODB2_HUMAN	0
1194313	22818	K.SEFVVPDLELPSWLTTGNYR.I	sp|P17900|SAP3_HUMAN	0
1194313	20303	K.NAGNCLSPAVIVGLLK.E	sp|O43175|SERA_HUMAN	0
1194312	19105	K.GHNGWVTQIATTPQFPDMILSASR.D	sp|P63244|GBLP_HUMAN	0
1194314	10489	R.ANLPQSFQVDTSK.A	sp|P21333|FLNA_HUMAN	0
1194312	11025	R.IM*NTFSVVPSPK.V	sp|P04350|TBB4A_HUMAN	0
1194313	4602	R.SGAQASSTPLSPTR.I	sp|P02545|LMNA_HUMAN	0
1194314	2986	R.QSGSRGGSGGGGSISGGGYGSGGGSGGR.Y	Contaminant_K22E_HUMAN	0
1194314	1480	R.VNVGAGSHPNKVK.V	sp|P21333|FLNA_HUMAN	0
1194313	23897	R.NIPLLFLQNITGFM*VGR.E	sp|Q9HCC0|MCCB_HUMAN	0
1194313	11731	E.FVCEELDTPQDLEDK.I	T295_03955	0
1194313	4749	R.CPDGSTCCELPSGK.Y	sp|P28799|GRN_HUMAN	0
1194314	8080	N.VVEGNEQFISASK.S	Contaminant_TRYP_BOVIN	0
1194313	12188	R.ITPSYVAFTPEGER.L	sp|P11021|GRP78_HUMAN	0
1194312	8004	R.HPGSFDVVHVK.D	sp|P22090|RS4Y1_HUMAN	0
1194314	8940	R.DLTTAGAVTQCYR.D	sp|Q02543|RL18A_HUMAN	0
1194312	9583	K.NVQDAIADAEQR.G	Contaminant_K22E_HUMAN	0
1194314	23471	K.LNLAFVANLFNK.Y	sp|P13797|PLST_HUMAN	0
1194313	20811	R.AIAIAAGVPVVPGTDAPITSLHEAHEFSNTYGFPIIFK.A	sp|P11498|PYC_HUMAN	0
1194314	7765	K.ATDAEADVASLNRR.I	sp|P07951|TPM2_HUMAN	0
1194312	6724	K.SGSGTM*NLGGSLTR.Q	sp|P47756|CAPZB_HUMAN	0
1194314	4642	K.YSQKEDKYEEEIK.I	sp|P06753|TPM3_HUMAN	0
1194313	19166	R.YVASYLLAALGGNSSPSAK.D	sp|P05387|RLA2_HUMAN	0
1194313	13390	K.NSLESYAFNMK.A	sp|P11142|HSP7C_HUMAN	0
1194312	5630	R.AQEAEEAGAALR.T	sp|Q15027|ACAP1_HUMAN	0
1194314	1896	R.LQGEIAHVKKQCK.N	Contaminant_K22E_HUMAN	0
1194313	21993	R.YMNPAIVAPDAFDIIDLSAGGQLTTDQR.R	sp|P46940|IQGA1_HUMAN	0
1194312	14959	R.YISPDQLADLYK.S	sp|P06733|ENOA_HUMAN	0
1194312	13691	K.GFGFGQGAGALVHSE.-	sp|P21291|CSRP1_HUMAN	0
1194314	4474	R.FSNSSSSNEFSK.C	sp|Q5D862|FILA2_HUMAN	0
1194312	19706	K.SVQNDSQAIAEVLNQLK.D	sp|P15924|DESP_HUMAN	0
1194313	24574	K.AIPDLTAPVAAVQAAVSNLVR.V	sp|P18206|VINC_HUMAN	0
1194313	12465	K.AIFNEFKEQGLR.L	T295_05450	0
1194314	11244	K.QSLEASLAETEGR.Y	Contaminant_K1C10_HUMAN	0
1194314	11869	R.SVPTSTVFYPSDGVATEK.A	sp|P29401|TKT_HUMAN	0
1194313	18864	R.NIETIINTFHQY.S	sp|P06702|S10A9_HUMAN	0
1194313	8765	K.THEAEIVEGENHTYCIR.F	sp|P21333|FLNA_HUMAN	0
1194314	11981	K.NQVALNPQNTVFDAK.R	sp|P08107|HSP71_HUMAN	0
1194313	20124	K.MAVTFIGNSTAIQELFKR.I	sp|P07437|TBB5_HUMAN	0
1194314	27782	L.TINFLEFLLANIEDK.L	T295_03955	0
1194313	18771	R.NIETIINTFHQYSVK.L	sp|P06702|S10A9_HUMAN	0
1194313	12035	R.LAILGIHNEVSK.I	sp|P12814|ACTN1_HUMAN	0
1194313	8456	R.ISVYYNEATGGK.Y	sp|P07437|TBB5_HUMAN	0
1194314	11193	K.NMQDMVEDYR.N	Contaminant_K2C1_HUMAN	0
1194312	4995	K.IVADKDYSVTANSK.I	sp|P07195|LDHB_HUMAN	0
1194314	8927	R.TAAENEFVTLKK.D	sp|P02538|K2C6A_HUMAN	0
1194312	10553	K.SVHSSVPLLNSKDPIDR.I	sp|Q13085|ACACA_HUMAN	0
1194312	13258	R.QVLIASHLPSYELR.H	sp|Q13085|ACACA_HUMAN	0
1194313	14678	K.TVDNFVALATGEK.G	sp|P23284|PPIB_HUMAN	0
1194312	18443	R.ESADPLGAWLQDAR.R	sp|Q15149|PLEC_HUMAN	0
1194314	1614	Y.GGGSSGGGGGGYGGGSSGGGSSSGGGYGGGSSSGGHK.S	Contaminant_K1C10_HUMAN	0
1194314	12801	K.VLEQLTGQTPVFSK.A	sp|P62913|RL11_HUMAN	0
1194314	9785	K.KTISEVSSIMEEQRR.Q	T295_03955	0
1194314	15325	K.NIEDVIAQGIGK.L	sp|P05387|RLA2_HUMAN	0
1194312	17938	R.LEGLTDEINFLR.Q	sp|P05787|K2C8_HUMAN	0
1194314	12081	R.LLEAQIATGGVIDPVHSHR.V	sp|P58107|EPIPL_HUMAN	0
1194314	1534	R.GGSGGSYGGGSGSGGGSGGGYGGGSGGGHSGGSGGGHSGG.S	Contaminant_K1C9_HUMAN	0
1194314	2324	R.GTPAGTTPGASQAPK.A	sp|Q8IVT2|MISP_HUMAN	0
1194313	24499	K.M*TQIMFETFNTPAM*YVAIQAVLSLYASGR.T	sp|P60709|ACTB_HUMAN	0
1194313	19026	K.HLYTLDGGDIINALCFSPNR.Y	sp|P63244|GBLP_HUMAN	0
1194314	2643	K.YHTINGHNAEVR.K	sp|P22626|ROA2_HUMAN	0
1194314	13101	R.RAEDGSVIDYELIDQDAR.D	sp|P07355|ANXA2_HUMAN	0
1194314	23115	K.KYAPTEAQLNAVDALIDSMSLAK.K	sp|P13010|XRCC5_HUMAN	0
1194312	21101	K.DLADELALVDVIEDK.L	sp|P00338|LDHA_HUMAN	0
1194313	13158	K.TITLEVEPSDTIENVK.A	sp|P0CG47|UBB_HUMAN	0
1194312	18077	R.ISGVGIDQPPYGIFVINQK.T	sp|Q02413|DSG1_HUMAN	0
1194314	24215	K.M*TLGM*IWTIILR.F	sp|O43707|ACTN4_HUMAN	0
1194314	15728	R.AILVDLEPGTMDSVR.S	sp|P07437|TBB5_HUMAN	0
1194312	7407	R.AYGPGIEPTGNM*VK.K	sp|P21333|FLNA_HUMAN	0
1194313	17071	K.DELPPM*EFVCEELDTPQDLEDK.I	T295_03955	0
1194314	14874	A.HHLLASDEEIQDVSGTWYLK.A	sp|P31025|LCN1_HUMAN	0
1194314	4308	K.NVLCSACSGQGGK.S	sp|O60884|DNJA2_HUMAN	0
1194313	12614	R.SELHIENLNMEADPGQYR.C	sp|P35613|BASI_HUMAN	0
1194314	13582	K.NKPGVYTKVCNYVSWIK.Q	Contaminant_TRYP_BOVIN	0
1194312	16021	R.NHPGLLLMDTTFR.D	sp|P11498|PYC_HUMAN	0
1194314	26463	K.MTLGM*IWTIILR.F	sp|O43707|ACTN4_HUMAN	0
1194312	19103	K.NGIAFMGPPSQAMWALGDK.I	sp|Q13085|ACACA_HUMAN	0
1194314	22457	K.FTLDCTHPVEDGIMDAANFEQFLQER.I	sp|P35268|RL22_HUMAN	0
1194313	19327	R.SIIGMIDMFHK.Y	sp|P31151|S10A7_HUMAN	0
1194314	12294	K.LATQLTGPVMPVR.N	sp|P26373|RL13_HUMAN	0
1194314	10425	Y.VSSFYHAFSGAQK.A	sp|O43707|ACTN4_HUMAN	0
1194313	20798	K.ALYDTFSAFGNILSCK.V	sp|P11940|PABP1_HUMAN	0
1194314	24009	R.RDELLAQHAAGALGLPDLVAVLTR.V	sp|P58107|EPIPL_HUMAN	0
1194312	5697	R.AVVGVVAGGGR.I	sp|P62917|RL8_HUMAN	0
1194313	12422	K.LAASGEGGLQELSGHFENQK.V	sp|Q16643|DREB_HUMAN	0
1194314	19727	R.ADLEMQIESLKEELAYLKK.N	sp|P02533|K1C14_HUMAN	0
1194314	2457	K.HTNYTM*EHIR.V	sp|O43707|ACTN4_HUMAN	0
1194313	4821	R.KVVGCSCVVVK.D	sp|P25398|RS12_HUMAN	0
1194313	8231	R.KSNFAEALAAHK.Y	sp|P07237|PDIA1_HUMAN	0
1194314	23440	R.DIKEKLCYVALDFEQEMATAASSSSLEK.S	sp|P60709|ACTB_HUMAN	0
1194313	20790	R.VISGVLQLGNIVFK.K	sp|P35579|MYH9_HUMAN	0
1194312	8583	R.TAAENDFVTLKK.D	Contaminant_K22E_HUMAN	0
1194313	6715	K.ILYSQCGDVM*R.A	sp|P14649|MYL6B_HUMAN	0
1194314	21184	R.YLQDLLAWVEENQHR.V	sp|Q15149|PLEC_HUMAN	0
1194314	14432	K.TDLEKDIISDTSGDFR.K	sp|A6NMY6|AXA2L_HUMAN	0
1194312	7518	K.VTADVINAAEK.L	sp|O43175|SERA_HUMAN	0
1194313	12116	R.GALQNIIPASTGAAK.A	sp|P04406|G3P_HUMAN	0
1194314	15719	K.ANDDIIVNWVNR.T	sp|P13797|PLST_HUMAN	0
1194312	8413	K.TSNAIFSTTTK.V	T295_06210	0
1194314	16786	K.NASCYFDIEWR.D	sp|Q16658|FSCN1_HUMAN	0
1194313	16149	T.LNNDIMLIKLKSAASLNSR.V	Contaminant_TRYP_BOVIN	0
1194314	22910	R.LRPLSYPQTDVFLVCFSVVSPSSFENVK.E	sp|P60953|CDC42_HUMAN	0
1194314	20170	K.NIILEEGKEILVGDVGQTVDDPYATFVK.M	sp|P23528|COF1_HUMAN	0
1194313	22191	K.LDINLLDNVVNCLYHGEGAQQR.M	sp|O14980|XPO1_HUMAN	0
1194314	23745	K.ADLEMQIESLTEELAYLKK.N	Contaminant_K1C10_HUMAN	0
1194314	6705	R.LAQGHTTVDELAR.R	sp|Q15149|PLEC_HUMAN	0
1194313	18163	K.LVTLPVSFAQLK.N	sp|Q96AG4|LRC59_HUMAN	0
1194313	21738	K.LEAEGVPEVSEKYEISSVPTFLFFK.N	sp|O76003|GLRX3_HUMAN	0
1194314	5888	R.ALQATVGNSYK.C	sp|P11279|LAMP1_HUMAN	0
1194312	13521	A.YHGDSVASLGTQPDLGSALYQENYK.Q	sp|Q9HCC0|MCCB_HUMAN	0
1194313	12247	K.ALNSIIDVYHK.Y	sp|P05109|S10A8_HUMAN	0
1194312	4464	K.SKAEAESLYQSK.Y	Contaminant_K2C1_HUMAN	0
1194313	9527	K.SSGTSYPDVLK.C	Contaminant_TRYP_BOVIN	0
1194313	10431	R.LVNHFVEEFKR.K	sp|P08107|HSP71_HUMAN	0
1194312	16648	R.PGASLPPLDLQALEK.E	sp|P11498|PYC_HUMAN	0
1194312	9733	R.VFDKEGNGTVMGAEIR.H	sp|P60660|MYL6_HUMAN	0
1194313	18939	K.TALALAIAQELGSK.V	sp|Q9Y265|RUVB1_HUMAN	0
1194312	11267	K.TLNDM*RQEYEQLIAK.N	Contaminant_K1C9_HUMAN	0
1194314	19510	K.VDLLNQEIEFLK.V	Contaminant_K22E_HUMAN	0
1194314	22400	K.MVMTVFACLMGR.G	sp|P13797|PLST_HUMAN	0
1194312	7338	K.NM*QDMVEDYR.N	Contaminant_K2C1_HUMAN	0
1194312	15549	R.AFVVGICDLAR.L	sp|Q15027|ACAP1_HUMAN	0
1194314	9430	R.FLEQQNQVLQTK.W	Contaminant_K22E_HUMAN	0
1194314	9900	K.WGDEHIPGSPYR.V	sp|P21333|FLNA_HUMAN	0
1194314	20137	K.LICCDILDVLDK.H	sp|P62258|1433E_HUMAN	0
1194314	8213	K.ATDAEADVASLNR.R	sp|P07951|TPM2_HUMAN	0
1194314	7412	R.VASASAGSCDVPSPFNHRPGSHLDSHRR.M	sp|Q16643|DREB_HUMAN	0
1194312	586	R.KTSYAQHQQVR.Q	sp|P61247|RS3A_HUMAN	0
1194314	24134	R.TTGIVM*DSGDGVTHTVPIYEGYALPHAILRLDLAGRDLTDYLMK.I	sp|P60709|ACTB_HUMAN	0
1194312	17390	K.LAM*QEFM*ILPVGAANFR.E	sp|P06733|ENOA_HUMAN	0
1194314	16038	V.PIYEGYALPHAILR.L	sp|P60709|ACTB_HUMAN	0
1194314	8976	R.TSQNSELNNM*QDLVEDYKK.K	Contaminant_K22E_HUMAN	0
1194312	16229	R.ILKEDILNYLEK.Q	sp|P11182|ODB2_HUMAN	0
1194313	7881	R.QNEILKEQELNR.K	T295_03955	0
1194314	13191	R.IDINMSGFNETDDLKR.A	sp|P13797|PLST_HUMAN	0
1194312	15399	K.LLDAVDTYIPVPAR.D	sp|P49411|EFTU_HUMAN	0
1194314	10481	K.ILQDGGLQVVEK.Q	sp|O43175|SERA_HUMAN	0
1194313	12772	K.DAGTIAGLNVMR.I	sp|P11021|GRP78_HUMAN	0
1194314	26797	R.YCM*QLSQIQGLIGSVEEQLAQLR.C	sp|P08779|K1C16_HUMAN	0
1194314	7017	K.ASIHEAWTDGK.E	sp|O43707|ACTN4_HUMAN	0
1194312	18583	R.AQFEGIVTDLIR.R	sp|P38646|GRP75_HUMAN	0
1194313	18377	R.TMQNLEIELQSQLSMK.A	sp|P02533|K1C14_HUMAN	0
1194313	22071	R.SFLLDLLNATGK.D	sp|O00571|DDX3X_HUMAN	0
1194313	15809	K.DLYANTVLSGGTTMYPGIADR.M	sp|P60709|ACTB_HUMAN	0
1194314	9159	R.LLEGEDAHLSSQQASGQSY.S	sp|P08779|K1C16_HUMAN	0
1194313	9729	R.KILQDGGLQVVEK.Q	sp|O43175|SERA_HUMAN	0
1194313	18342	K.TFVNITPAEVGVLVGK.D	sp|P07737|PROF1_HUMAN	0
1194313	14301	Y.NSNTLNNDIMLIK.L	Contaminant_TRYP_BOVIN	0
1194312	11147	K.GTIQVITQGTSLK.N	sp|O43175|SERA_HUMAN	0
1194314	14275	R.TTGIVM*DSGDGVTHTVPIYEGYALPH.A	sp|P60709|ACTB_HUMAN	0
1194314	17145	K.VEYTPYEEGLHSVDVTYDGSPVPSSPFQVPVTEGCDPSR.V	sp|P21333|FLNA_HUMAN	0
1194313	19492	R.NLDLDSIIAEVK.A	Contaminant_K22E_HUMAN	0
1194312	20599	K.DIENQYETQITQIEHEVSSSGQEVQSSAKEVTQLR.H	Contaminant_K1C9_HUMAN	0
1194312	19585	K.ITFHGEGDQEPGLEPGDIIIVLDQK.D	sp|P31689|DNJA1_HUMAN	0
1194313	4605	K.M*KETAEAYLGKK.V	sp|P11021|GRP78_HUMAN	0
1194313	4628	K.QAASGLVGQENAR.E	sp|Q9Y265|RUVB1_HUMAN	0
1194313	8896	K.GGVVLKEDALPGQK.T	sp|P35613|BASI_HUMAN	0
1194314	2017	R.VNIGQGSHPQK.V	sp|O75369|FLNB_HUMAN	0
1194314	4120	R.LVSDGNINSDR.I	sp|Q01082|SPTB2_HUMAN	0
1194314	22636	K.LMLLLEVISGERLPKPER.G	sp|O43707|ACTN4_HUMAN	0
1194314	25174	K.LMLLLEVISGER.L	sp|O43707|ACTN4_HUMAN	0
1194314	10010	K.AGNLGGGVVTIER.S	sp|P35268|RL22_HUMAN	0
1194314	11372	R.LNDSILQATEQR.R	sp|P15924|DESP_HUMAN	0
1194314	19147	K.NKPGVYTKVCNYVSWIKQTIASN.-	Contaminant_TRYP_BOVIN	0
1194313	16995	R.SIIGMIDM*FHK.Y	sp|P31151|S10A7_HUMAN	0
1194313	2302	R.GPYESGSGHSSGLGHQESR.S	sp|Q86YZ3|HORN_HUMAN	0
1194312	12630	K.LNDLEDALQQAK.E	Contaminant_K2C1_HUMAN	0
1194312	10558	K.IISNASCTTNCLAPLAK.V	sp|P04406|G3P_HUMAN	0
1194312	17335	K.DNTCVVEFQFMLPTSHPNR.G	sp|Q13085|ACACA_HUMAN	0
1194313	15685	M.TEVQTLNEDIFLK.H	T295_03955	0
1194314	26235	R.DLGEELEALKTELEDTLDSTAAQQELR.S	sp|P35579|MYH9_HUMAN	0
1194313	11030	R.TTPSYVAFTDTER.L	sp|P08107|HSP71_HUMAN	0
1194313	8383	K.LLETECPQYIRK.K	sp|P05109|S10A8_HUMAN	0
1194314	9919	R.SAMPFTASPASSTTAR.V	sp|O00151|PDLI1_HUMAN	0
1194313	4705	R.VTDKLTPIHDR.I	sp|P28072|PSB6_HUMAN	0
1194312	8685	R.GQNQPVLNITNK.Q	sp|P31327|CPSM_HUMAN	0
1194313	5863	R.LTNVAATSGDGYR.G	sp|Q32P28|P3H1_HUMAN	0
1194314	25329	R.IPADTFAALKNPNAMLVNLEEPLASTYQDILYQAK.Q	sp|P46940|IQGA1_HUMAN	0
1194312	18072	K.AYVWDNNKDLAEWLEK.Q	sp|Q13085|ACACA_HUMAN	0
1194313	11855	K.VLISDSLDPCCR.K	sp|O43175|SERA_HUMAN	0
1194313	10879	R.LTVSSLQESGLK.V	sp|P21333|FLNA_HUMAN	0
1194314	14391	K.IFCCHGGLSPDLQSMEQIR.R	sp|P36873|PP1G_HUMAN	0
1194313	12401	K.ENNVDAVHPGYGFLSER.A	sp|P11498|PYC_HUMAN	0
1194314	14530	K.DGLAFNALIHR.H	sp|O43707|ACTN4_HUMAN	0
1194314	20310	R.LELLAAYEEVIR.E	sp|Q16643|DREB_HUMAN	0
1194312	19852	K.LLDFGSLSNLQVTQPTVGMNFK.T	sp|P08708|RS17_HUMAN	0
1194312	19494	R.SLDLDSIIAEVK.A	Contaminant_K2C1_HUMAN	0
1194312	15745	R.LTEMETLQSQLMAEK.L	sp|P35579|MYH9_HUMAN	0
1194314	23329	K.ILITIVEEVETLR.Q	sp|Q15149|PLEC_HUMAN	0
1194314	10531	R.NLDIERPTYTNLNR.L	sp|P68363|TBA1B_HUMAN	0
1194312	14028	S.KSIVHPSYNSNTLNNDIMLIK.L	Contaminant_TRYP_BOVIN	0
1194313	7427	K.IVAERPGTNSTGPAPMAPPR.A	sp|Q13263|TIF1B_HUMAN	0
1194312	10123	K.LLETECPQYIR.K	sp|P05109|S10A8_HUMAN	0
1194314	10071	K.EITALAPSTMK.I	sp|P60709|ACTB_HUMAN	0
1194314	23610	R.GILTLKYPIEHGIITNWDDMEKIWHHTFYNELR.V	sp|P68032|ACTC_HUMAN	0
1194313	9751	K.NAGVEGSLIVEK.I	sp|P10809|CH60_HUMAN	0
1194312	19510	K.SDM*NTVLNYIFSHAQVTK.K	sp|Q13085|ACACA_HUMAN	0
1194313	21064	R.ILVLFEGLNSIK.K	T295_03955	0
1194314	21283	R.GAGSYTIMVLFADQATPTSPIR.V	sp|P21333|FLNA_HUMAN	0
1194314	13297	R.WANFHLENSGWQK.I	sp|P13797|PLST_HUMAN	0
1194313	20037	R.NYPNTFWMNPQYLIK.L	sp|P17655|CAN2_HUMAN	0
1194314	4469	K.AQAAAPASVPAQAPK.R	sp|P47914|RL29_HUMAN	0
1194312	5004	K.NM*QDM*VEDYR.N	Contaminant_K2C1_HUMAN	0
1194313	20410	K.GQSEDPGSLLSLFR.R	sp|P08195|4F2_HUMAN	0
1194313	19461	K.GLGTDEDSLIEIICSR.T	sp|A6NMY6|AXA2L_HUMAN	0
1194314	5945	R.ALANSLACQGK.Y	sp|P04075|ALDOA_HUMAN	0
1194312	14591	R.DIIVIGNDITYR.I	sp|Q13085|ACACA_HUMAN	0
1194314	27221	K.NLSDLIDLVPSLCEDLLSSVDQPLK.I	sp|P47756|CAPZB_HUMAN	0
1194314	26286	R.KYSVWIGGSILASLSTFQQM*WISK.P	sp|P63267|ACTH_HUMAN	0
1194314	20158	R.THNLEPYFESFINNLRR.R	Contaminant_K2C1_HUMAN	0
1194314	26432	K.SLGNVIDPLDVIYGISLQGLHNQLLNSNLDPSEVEK.A	sp|P26640|SYVC_HUMAN	0
1194312	19222	R.SVVTVIDVFYK.Y	sp|Q5D862|FILA2_HUMAN	0
1194313	9585	R.FLEQQNQVLETK.W	sp|Q14CN4|K2C72_HUMAN	0
1194313	11434	R.YAAQENLEYNVEPQEISHPDVGR.Y	sp|O94952|FBX21_HUMAN	0
1194312	11551	N.MFCAGYLEGGK.D	Contaminant_TRYP_BOVIN	0
1194313	15719	R.VEAVNMAEGIIHDTETK.M	sp|P38646|GRP75_HUMAN	0
1194314	18906	R.FRCPEALFQPSFLGMESCGIHETTFNSIM*K.C	sp|P60709|ACTB_HUMAN	0
1194314	2535	K.GATYGKPVHHGVNQLK.F	sp|P61313|RL15_HUMAN	0
1194313	7565	K.TPVEPEVAIHR.I	sp|P60866|RS20_HUMAN	0
1194314	6717	K.DISTNYYASQK.K	sp|P14625|ENPL_HUMAN	0
1194312	4016	R.LSGGLGAGSCR.L	sp|Q04695|K1C17_HUMAN	0
1194312	9590	R.AYGPGIEPTGNMVK.K	sp|P21333|FLNA_HUMAN	0
1194314	8913	K.YNEQHVPGSPFTAR.V	sp|P21333|FLNA_HUMAN	0
1194313	10090	K.TKPYIQVDIGGGQTK.T	sp|P11021|GRP78_HUMAN	0
1194312	3622	R.YSNSEVVTGSGR.Q	sp|Q7L576|CYFP1_HUMAN	0
1194312	12500	K.ITDIIGKEEGIGPENLR.G	sp|Q13085|ACACA_HUMAN	0
1194312	16826	R.VLQLTSWDEDAWASK.D	sp|P18206|VINC_HUMAN	0
1194314	15425	R.KDDPLTNLNTAFDVAEK.Y	sp|P12814|ACTN1_HUMAN	0
1194313	9485	K.IGGIGTVPVGR.V	sp|P68104|EF1A1_HUMAN	0
1194313	10593	R.TNAENEFVTIK.K	Contaminant_K2C1_HUMAN	0
1194313	13713	K.GNFNYIEFTR.I	sp|O14950|ML12B_HUMAN	0
1194313	6758	R.ISSVLAGGSCR.A	sp|P02533|K1C14_HUMAN	0
1194313	19386	K.LLGQFTLIGIPPAPR.G	sp|P38646|GRP75_HUMAN	0
1194314	25823	R.TGLENGILLCELLNAIKPGLVK.K	sp|Q9UPQ0|LIMC1_HUMAN	0
1194314	14605	R.GSSGGGCFGGSSGGYGGLGGFGGGSFRG.S	sp|P13645|K1C10_HUMAN	0
1194314	21859	K.ASAISVTVLNVIEGPVFRPGSK.T	sp|Q02413|DSG1_HUMAN	0
1194312	12924	K.FLKPLLEGSIEK.A	T295_05450	0
1194312	7886	K.VEIMPPPPKPK.D	sp|P11182|ODB2_HUMAN	0
1194314	12873	R.RQFASQANVVGPWIQTK.M	sp|O43707|ACTN4_HUMAN	0
1194313	17827	K.ILTATVDNANILLQIDNAR.L	sp|Q04695|K1C17_HUMAN	0
1194314	27178	K.VDIVAINDPFIDLNYMVYMFQYDSTHGK.F	sp|P04406|G3P_HUMAN	0
1194313	6253	K.LQTASDESYKDPTNIQSK.H	sp|Q13813|SPTN1_HUMAN	0
1194313	13532	K.LNDLEEALQQAK.E	Contaminant_K22E_HUMAN	0
1194314	26628	K.QLNHFWEIVVQDGITLITK.E	sp|P13010|XRCC5_HUMAN	0
1194314	22531	K.KEDLVFIFWAPESAPLK.S	sp|P23528|COF1_HUMAN	0
1194314	11825	K.GKLDVQFSGLTK.G	sp|P21333|FLNA_HUMAN	0
1194313	17174	K.ADTLTDEINFLR.A	sp|P02538|K2C6A_HUMAN	0
1194312	17081	K.ISSIQSIVPALEIANAHR.K	sp|P10809|CH60_HUMAN	0
1194314	11655	R.AVFPSIVGRPR.H	sp|P60709|ACTB_HUMAN	0
1194314	6781	K.LQQTYAALNSK.A	sp|P46940|IQGA1_HUMAN	0
1194312	6359	K.MKETAENYLGHTAK.N	sp|P38646|GRP75_HUMAN	0
1194314	1698	K.YHTVNGHNCEVR.K	sp|P09651|ROA1_HUMAN	0
1194313	18186	R.EGSEEDLDALEHMFR.Q	sp|P31944|CASPE_HUMAN	0
1194312	10792	R.TAAENDFVTLK.K	Contaminant_K22E_HUMAN	0
1194313	5942	R.SQYEQLAEQNR.K	Contaminant_K1C10_HUMAN	0
1194314	25175	K.GIPEFWLTVFK.N	sp|P55209|NP1L1_HUMAN	0
1194312	7126	K.AVAGNISDPGLQK.S	sp|P18206|VINC_HUMAN	0
1194312	6391	R.LAPEYEAAATR.L	sp|P30101|PDIA3_HUMAN	0
1194313	7358	K.EQVANSAFVER.V	sp|P08238|HS90B_HUMAN	0
1194313	12411	K.GIHYLATVFEKK.D	sp|Q86SG5|S1A7A_HUMAN	0
1194314	4508	R.SQYEQLAEQNRK.D	Contaminant_K1C10_HUMAN	0
1194313	22114	K.GLGTDEESILTLLTSR.S	sp|P08758|ANXA5_HUMAN	0
1194313	6169	R.AGGPTTPLSPTR.L	sp|P20700|LMNB1_HUMAN	0
1194314	8776	K.LIQNNHYAMEDVATR.R	sp|Q13813|SPTN1_HUMAN	0
1194314	26000	K.QYDADLEQILIQWITTQCR.K	sp|P37802|TAGL2_HUMAN	0
1194314	9846	K.GISQEQMQEFR.A	sp|O43707|ACTN4_HUMAN	0
1194314	21375	K.LM*LLLEVISGER.L	sp|O43707|ACTN4_HUMAN	0
1194312	13071	K.VQQTVQDLFGR.A	sp|P38646|GRP75_HUMAN	0
1194314	2127	G.NYGGGSGSGGGSGGGYGGGSGSR.G	Contaminant_K1C9_HUMAN	0
1194313	14246	N.SNTLNNDIMLIK.L	Contaminant_TRYP_BOVIN	0
1194312	14926	K.LAVNMVPFPR.L	sp|A6NNZ2|TBB8L_HUMAN	0
1194314	11768	K.YYVTIIDAPGHR.D	sp|P68104|EF1A1_HUMAN	0
1194312	8216	R.GYSFTTTAER.E	sp|P60709|ACTB_HUMAN	0
1194312	14746	R.LPGGNEIGMVAWK.M	sp|Q13085|ACACA_HUMAN	0
1194312	11940	K.YPIEHGIITNWDDM*EK.I	sp|P62736|ACTA_HUMAN	0
1194314	3399	K.GEAAAERPGEAAVASSPSK.A	sp|P29966|MARCS_HUMAN	0
1194314	1668	R.AQHEDQVEQYKK.E	sp|P02545|LMNA_HUMAN	0
1194312	6162	R.FYEQM*NGPVAGASR.Q	sp|P29692|EF1D_HUMAN	0
1194314	3394	K.EVYQQQQYGSGGR.G	sp|Q99729|ROAA_HUMAN	0
1194313	7369	K.EITALAPSTM*K.I	sp|P60709|ACTB_HUMAN	0
1194313	11391	R.ETVSEESNVLCLSK.S	sp|P13639|EF2_HUMAN	0
1194314	25300	R.SLDLDSIIAEVKAQYEDIAQKSKAEAESLYQSKYEELQITAGR.H	sp|P04264|K2C1_HUMAN	0
1194313	18329	K.LISEVDSDGDGEISFQEFLTAAKK.A	sp|Q9NZT1|CALL5_HUMAN	0
1194314	6884	R.VYIASSSGSTAIK.K	sp|O75368|SH3L1_HUMAN	0
1194313	10177	K.KYEDICPSTHNMDVPNIK.R	sp|P63241|IF5A1_HUMAN	0
1194312	9809	R.GYSFVTTAER.E	sp|P62736|ACTA_HUMAN	0
1194313	19673	R.AGKPVICATQMLESMIK.K	sp|P14618|KPYM_HUMAN	0
1194314	13408	K.GPLQSVQVFGR.K	sp|P62249|RS16_HUMAN	0
1194313	22259	K.LLGGVTIAQGGVLPNIQAVLLPK.K	sp|P16104|H2AX_HUMAN	0
1194313	22763	K.GLYGIKDDVFLSVPCILGQNGISDLVK.V	sp|P00338|LDHA_HUMAN	0
1194314	13828	K.TVTNAVVTVPAYFNDSQR.Q	sp|P11142|HSP7C_HUMAN	0
1194312	21205	R.LLTSFLPAQLLR.L	sp|P08195|4F2_HUMAN	0
1194312	19420	K.SGFEPASLKEEVGEEAIVELVENGK.K	sp|P35579|MYH9_HUMAN	0
1194312	8903	K.LLETESFQM*NR.I	sp|Q13085|ACACA_HUMAN	0
1194312	19191	K.MSATFIGNSTAIQELFKR.I	sp|P68371|TBB4B_HUMAN	0
1194312	21872	R.VQDDEVGDGTTSVTVLAAELLR.E	sp|P78371|TCPB_HUMAN	0
1194314	13389	R.QIFHPEQLITGK.E	sp|Q9H853|TBA4B_HUMAN	0
1194313	13141	R.SIIGM*IDM*FHK.Y	sp|P31151|S10A7_HUMAN	0
1194314	12034	R.LMVHTVATFNSIK.E	sp|Q13813|SPTN1_HUMAN	0
1194314	26112	R.KYSVWIGGSILASLSTFQQM*WISKQEYDEAGPSIVHR.K	sp|P62736|ACTA_HUMAN	0
1194314	12945	N.SNTLNNDIM*LIK.L	Contaminant_TRYP_BOVIN	0
1194314	15369	R.VSFELFADKVPK.T	sp|P62937|PPIA_HUMAN	0
1194314	6280	R.AASAYAVGDVK.C	sp|P13861|KAP2_HUMAN	0
1194312	21240	K.SLADELALVDVLEDK.L	sp|P07195|LDHB_HUMAN	0
1194313	12577	R.LSVEADINGLR.R	sp|Q04695|K1C17_HUMAN	0
1194314	19108	K.TYLISSIPLQGAFNYK.Y	sp|P12273|PIP_HUMAN	0
1194314	15000	K.LALDVEIATYR.K	Contaminant_K22E_HUMAN	0
1194314	10798	R.WSQLLANSAAR.K	sp|Q13813|SPTN1_HUMAN	0
1194312	13760	K.NNLEALEDFEK.A	sp|P31025|LCN1_HUMAN	0
1194314	12263	K.GTEDELDKYSEALKDAQEK.L	sp|P06753|TPM3_HUMAN	0
1194313	21194	R.EFPEMNLESVTPMTLTTLEGGNLEAK.V	sp|P31025|LCN1_HUMAN	0
1194313	11871	R.LVNHFVEEFK.R	sp|P08107|HSP71_HUMAN	0
1194313	22195	K.DLLPSDMAVALLEAQAGTGHIIDPATSAR.L	sp|Q15149|PLEC_HUMAN	0
1194312	13452	K.IAEEFEVELER.G	sp|P11498|PYC_HUMAN	0
1194313	26457	K.EISFDTMQQELQIGADDVEAFVIDAVR.T	sp|Q7L2H7|EIF3M_HUMAN	0
1194313	10733	R.AQAVHPGYGFLSENK.E	sp|P05165|PCCA_HUMAN	0
1194314	4386	K.AAAAAAALQAK.S	sp|P36578|RL4_HUMAN	0
1194314	12396	R.RHPEYAVSVLLR.L	Contaminant_ALBU_BOVIN	0
1194313	22184	K.ESLCQAALGLILK.E	sp|Q96RQ3|MCCA_HUMAN	0
1194314	19556	K.VDLNSNGFICDYELHELFK.E	sp|P13797|PLST_HUMAN	0
1194313	19981	K.EQSILELGSLLAK.T	sp|O00231|PSD11_HUMAN	0
1194314	19333	R.CPEALFQPSFLGMESCGIHETTFNSIM*K.C	sp|P60709|ACTB_HUMAN	0
1194312	20756	R.FCTGLTQIETLFK.S	sp|P12277|KCRB_HUMAN	0
1194314	3489	R.VYSTSVTGSR.E	sp|Q9H299|SH3L3_HUMAN	0
1194313	11140	R.TAAENEFVTLK.K	sp|P02538|K2C6A_HUMAN	0
1194312	9898	R.TYSLGSALRPSTSR.S	sp|P08670|VIME_HUMAN	0
1194312	13568	R.GYISPYFINTSK.G	sp|P10809|CH60_HUMAN	0
1194312	14326	K.FTNEDIDLGAVREDFR.S	T295_06210	0
1194312	5955	R.TVAIYSEQDTGQM*HR.Q	sp|P11498|PYC_HUMAN	0
1194314	11651	R.AALEALGSCLNNK.Y	sp|P34897|GLYM_HUMAN	0
1194312	20443	R.LGEDNINVVEGNEQFISASKSIVHPSYNSNTLNNDIM*LIKLKSAASLNSR.V	Contaminant_TRYP_BOVIN	0
1194313	8061	R.TTGIVMDSGDGVTH.I	sp|Q562R1|ACTBL_HUMAN	0
1194313	4974	K.SIVHPSYNSN.T	Contaminant_TRYP_BOVIN	0
1194314	12103	R.AWGPGLEGGVVGK.S	sp|P21333|FLNA_HUMAN	0
1194314	23939	K.SIITYVSSLYDAMPR.V	sp|Q15149|PLEC_HUMAN	0
1194313	20168	K.VMVQPINLIFR.Y	sp|P62304|RUXE_HUMAN	0
1194313	16687	K.LALDIEIATYR.K	sp|P05787|K2C8_HUMAN	0
1194313	10081	K.SIVHPSYNSNTLNNDIM*.L	Contaminant_TRYP_BOVIN	0
1194312	9979	N.M*FCAGYLEGGK.D	Contaminant_TRYP_BOVIN	0
1194314	10304	K.ILTERGYSFTTTAER.E	sp|P60709|ACTB_HUMAN	0
1194314	26535	R.GIHSAIDASQTPDVVFASILAAFSK.A	sp|P54819|KAD2_HUMAN	0
1194313	5078	K.NMMAACDPR.H	sp|A6NNZ2|TBB8L_HUMAN	0
1194312	7166	R.IGAEVYHNLK.N	sp|P06733|ENOA_HUMAN	0
1194312	14007	K.YPIEHGIITNWDDMEK.I	sp|P62736|ACTA_HUMAN	0
1194313	15372	R.NMQDLVEDFK.N	sp|P13647|K2C5_HUMAN	0
1194314	69	R.QGSSAGSSSSYGQHGSGSR.Q	sp|Q86YZ3|HORN_HUMAN	0
1194314	2484	K.QHPVPPPAQNQNQVR.S	sp|Q15942|ZYX_HUMAN	0
1194314	25363	R.LDLAGRDLTDYLMKILTER.G	sp|P60709|ACTB_HUMAN	0
1194313	20672	R.KEGGLGPLNIPLLADVTR.R	sp|P32119|PRDX2_HUMAN	0
1194313	9227	K.IQNNIEISTQENKEFK.K	T295_03955	0
1194314	17577	N.QSLLQPLNVEIDPEIQK.V	Contaminant_K2C1_HUMAN	0
1194312	7426	K.MADEAVCVGPAPTSK.S	sp|P05165|PCCA_HUMAN	0
1194313	10108	K.TRLEQEIATYR.R	sp|P02533|K1C14_HUMAN	0
1194312	20755	R.NLQNLLILTAIK.A	sp|P53675|CLH2_HUMAN	0
1194314	6036	R.SLLEGEGSSGGGGR.G	Contaminant_K1C10_HUMAN	0
1194312	15045	R.FVVMVTPEDLK.A	sp|O00763|ACACB_HUMAN	0
1194314	10412	K.IWHHSFYNELR.V	sp|P62736|ACTA_HUMAN	0
1194312	17645	R.LGEDNINVVEGNEQFISASKSIVHPSYNSNTLNNDIM*LIK.L	Contaminant_TRYP_BOVIN	0
1194314	19659	K.GFFDPNTHENLTYLQLLER.C	sp|P58107|EPIPL_HUMAN	0
1194314	10915	K.VDATEESDLAQQYGVR.G	sp|P07237|PDIA1_HUMAN	0
1194313	18924	K.TYQFLQEYLDAIKK.F	sp|P48594|SPB4_HUMAN	0
1194312	10766	R.VASISLPTSCAS.A	Contaminant_TRYP_BOVIN	0
1194312	9593	R.ISISTSGGSFR.N	sp|P13647|K2C5_HUMAN	0
1194312	5988	K.VEIIANDQGNR.T	sp|P08107|HSP71_HUMAN	0
1194312	10244	K.EAFNMIDQNR.D	sp|O14950|ML12B_HUMAN	0
1194314	10693	R.TNSTFNQVVLK.R	sp|Q07020|RL18_HUMAN	0
1194312	9606	Q.ISETNVILSM*DNNR.S	Contaminant_K2C1_HUMAN	0
1194312	12050	K.LLHYLGHVM*VNGPTTPIPVK.A	sp|P11498|PYC_HUMAN	0
1194313	12856	K.YMACCLLYR.G	sp|A6NHL2|TBAL3_HUMAN	0
1194314	11110	K.DSNNLCLHFNPR.F	sp|P09382|LEG1_HUMAN	0
1194313	18438	K.FEELNMDLFR.S	sp|P11021|GRP78_HUMAN	0
1194313	16400	K.TEIKDELPPM*EFVCEELDTPQDLEDK.I	T295_03955	0
1194313	17217	R.QEIECQNQEYSLLLSIK.M	Contaminant_K1C9_HUMAN	0
1194313	18476	K.HSQFIGYPITLYLEK.E	sp|P08238|HS90B_HUMAN	0
1194312	9849	R.QSVEADINGLRR.V	Contaminant_K1C10_HUMAN	0
1194313	11865	K.KKELEEIVQPIISK.L	sp|P11021|GRP78_HUMAN	0
1194314	5580	K.LKECCDKPLLEK.S	Contaminant_ALBU_BOVIN	0
1194313	8458	K.TPDKVNHAVLAVGYGEK.N	sp|P09668|CATH_HUMAN	0
1194313	3852	K.NKYEDEINKR.T	sp|P02538|K2C6A_HUMAN	0
1194314	16810	R.LDLAGRDLTDYLMK.I	sp|P60709|ACTB_HUMAN	0
1194313	103	R.HHEASTHADISR.H	sp|P20930|FILA_HUMAN	0
1194312	7259	K.TVAIHSDVDASSVHVK.M	sp|P05165|PCCA_HUMAN	0
1194312	16891	R.LVPELDTIVPLESTK.A	sp|P05166|PCCB_HUMAN	0
1194313	10474	R.TFYNQAIMSSK.N	sp|Q9HCC0|MCCB_HUMAN	0
1194314	2281	R.SQSAAVTPSSTTSSTR.A	sp|Q16186|ADRM1_HUMAN	0
1194313	22067	K.YSNEDTLSVALPYFWEHFDK.D	sp|P26641|EF1G_HUMAN	0
1194314	8607	R.NSKIEISELNR.V	Contaminant_K2C1_HUMAN	0
1194314	1337	R.GSGSGQSPSYGR.H	sp|Q86YZ3|HORN_HUMAN	0
1194312	13844	K.VCNYVSWIK.Q	Contaminant_TRYP_BOVIN	0
1194312	21859	K.AASLGLLQFPILNASVDENCQNITYK.A	sp|P11182|ODB2_HUMAN	0
1194312	12300	K.HALIIYDDLSK.Q	sp|P25705|ATPA_HUMAN	0
1194313	16063	K.QTQTFTTYSDNQPGVLIQVYEGER.A	sp|P11142|HSP7C_HUMAN	0
1194314	6301	K.GISQEQM*NEFR.A	sp|P12814|ACTN1_HUMAN	0
1194312	4314	K.THEAQIQEMR.Q	sp|P35579|MYH9_HUMAN	0
1194313	619	R.TGSQGQCTQVR.V	sp|P62857|RS28_HUMAN	0
1194314	5857	K.LAQAYYESTR.K	sp|P20930|FILA_HUMAN	0
1194314	4245	R.KIQSQFTDAQK.H	sp|P15924|DESP_HUMAN	0
1194314	4787	R.RQNEILKEQELNRK.T	T295_03955	0
1194313	12926	K.KGTNYLADVFEKK.D	sp|P31151|S10A7_HUMAN	0
1194314	13779	K.ADLINNLGTIAK.F	sp|Q58FF8|H90B2_HUMAN	0
1194313	25517	K.M*TQIM*FETFNTPAMYVAIQAVLSLYASGR.T	sp|P60709|ACTB_HUMAN	0
1194314	12737	R.IALTDNALIAR.S	sp|P18124|RL7_HUMAN	0
1194313	10652	R.YYGYTGAFR.C	sp|P02788|TRFL_HUMAN	0
1194314	4130	R.VNHVTLSQPK.I	sp|P61769|B2MG_HUMAN	0
1194312	12294	K.SGNSDVYENEIPGGQYTNLHFQAHSM*GLGSK.F	sp|P11498|PYC_HUMAN	0
1194313	3143	R.CSQAVYAAEK.V	sp|P21291|CSRP1_HUMAN	0
1194312	9890	K.VPAIYGVDTR.M	sp|P31327|CPSM_HUMAN	0
1194313	25400	R.GVDLDQLLDMSYEQLMQLY.S	sp|P62841|RS15_HUMAN	0
1194314	24697	K.ESEIIDFFLGASLKDEVLK.I	sp|P15880|RS2_HUMAN	0
1194312	14771	K.SIYGEKFEDENFILK.H	sp|P62937|PPIA_HUMAN	0
1194312	16849	R.LSDGGLLLSYDGSSYTTYMKEEVDR.Y	sp|Q13085|ACACA_HUMAN	0
1194313	10704	R.QVLDNLTMEK.S	Contaminant_K1C9_HUMAN	0
1194314	25021	K.EGIPALDNFLDKL.-	sp|P13639|EF2_HUMAN	0
1194313	5227	K.DVDGAYMTK.V	Contaminant_K2C1_HUMAN	0
1194314	5477	K.SIKDTICNQDER.I	sp|Q9ULV4|COR1C_HUMAN	0
1194313	1432	K.SSSSGSVGESSSKGP.R	Contaminant_K1C10_HUMAN	0
1194312	12279	K.LAVNM*VPFPR.L	sp|A6NNZ2|TBB8L_HUMAN	0
1194313	6163	K.KTISEVSSIM*EEQRR.Q	T295_03955	0
1194314	4158	R.HQGVM*VGM*GQKDSYVGDEAQSKR.G	sp|P60709|ACTB_HUMAN	0
1194312	1179	R.YTNANTPDR.L	Contaminant_CTRA_BOVIN	0
1194314	23708	R.IYDDDFFQNLDGVANALDNVDAR.M	sp|P22314|UBA1_HUMAN	0
1194313	9749	F.VCEELDTPQDLEDK.I	T295_03955	0
1194312	10773	K.LVNEVTEFAK.T	Contaminant_ALBU_HUMAN	0
1194313	13016	R.ILNVPQELYEK.G	sp|Q13085|ACACA_HUMAN	0
1194314	19344	K.GYEEWLLNEIR.R	sp|O43707|ACTN4_HUMAN	0
1194312	4005	R.GGGGGGYGSGGSSYGSGGGSYGSGGGGGGGRG.S	Contaminant_K2C1_HUMAN	0
1194312	22417	K.NM*AEQIIQEIYSQIQSK.K	sp|P29401|TKT_HUMAN	0
1194314	5089	K.NHEEEMNALR.G	sp|P02533|K1C14_HUMAN	0
1194312	6758	R.GTVVTGTLER.G	sp|P49411|EFTU_HUMAN	0
1194313	3481	K.VLVQNAAGSQEK.L	sp|Q9Y490|TLN1_HUMAN	0
1194312	10093	K.YGVSGYPTLK.I	sp|P30101|PDIA3_HUMAN	0
1194314	23168	R.DLFEDELVPLFEK.A	sp|O60506|HNRPQ_HUMAN	0
1194314	12738	R.MVNHFIAEFK.R	sp|P11142|HSP7C_HUMAN	0
1194314	11906	K.NKLEGLEDALQK.A	sp|P02538|K2C6A_HUMAN	0
1194312	16719	R.FIIGSVSEDNSEDEISNLVK.L	sp|Q13085|ACACA_HUMAN	0
1194314	10011	R.EVCGFAPYER.R	sp|Q9Y3U8|RL36_HUMAN	0
1194313	3021	K.STLPDADRER.E	sp|O43707|ACTN4_HUMAN	0
1194312	15376	R.ISEQFTAMFR.R	sp|P04350|TBB4A_HUMAN	0
1194312	20819	R.PGASLPPLDLQALEKELVDR.H	sp|P11498|PYC_HUMAN	0
1194312	10077	K.YEELQVTVGR.H	Contaminant_K22E_HUMAN	0
1194312	4436	K.VVSTHEQVLR.T	sp|P02533|K1C14_HUMAN	0
1194313	23024	R.SIFSAVLDELK.V	sp|P31327|CPSM_HUMAN	0
1194312	10764	K.LREELKPIAFAR.G	sp|P11182|ODB2_HUMAN	0
1194314	24987	N.FLEFLLANIEDKLK.K	T295_03955	0
1194313	11319	R.RIQLVEEELDR.A	sp|P06753|TPM3_HUMAN	0
1194312	19630	K.LDNLVAILDINR.L	sp|P29401|TKT_HUMAN	0
1194314	10441	R.VTCDQTYLLR.S	sp|Q9NS86|LANC2_HUMAN	0
1194312	16374	R.DLLLDPAWEK.Q	sp|O43707|ACTN4_HUMAN	0
1194313	21820	R.ESTVFEDLSDEAERDEYELLCPDNTR.K	sp|P02788|TRFL_HUMAN	0
1194313	6969	K.EFFNGKEPSR.G	sp|P11021|GRP78_HUMAN	0
1194314	20831	R.MTDQEAIQDLWQWR.K	sp|P06748|NPM_HUMAN	0
1194314	10159	K.IRLENEIQTYR.S	Contaminant_K1C10_HUMAN	0
1194313	3414	K.SFTSSSPSSPSR.A	sp|O94875|SRBS2_HUMAN	0
1194312	14383	K.FGAYIVDGLR.E	sp|Q13085|ACACA_HUMAN	0
1194313	21858	K.TDQVIQSLIALVNDPQPEHPLR.A	sp|P68036|UB2L3_HUMAN	0
1194313	8515	R.RFDDAVVQSDMK.H	sp|P11142|HSP7C_HUMAN	0
1194313	20094	R.ADDTFEALCIEPFSSPPELPDVMKPQDSGSSANEQAVQ.-	sp|Q15370|ELOB_HUMAN	0
1194314	8711	K.YLECSALTQR.G	sp|P15153|RAC2_HUMAN	0
1194312	11250	R.LQVVDQPLPVR.G	sp|P49327|FAS_HUMAN	0
1194313	23667	K.QGLNGVPILSEEELSLLDEFYK.L	sp|Q14444|CAPR1_HUMAN	0
1194314	2609	K.TASTNNIAQAR.R	sp|Q9UBI6|GBG12_HUMAN	0
1194313	22037	K.STLINSLFLTDLYPER.V	sp|Q15019|SEPT2_HUMAN	0
1194312	8001	K.FADLSEAANR.N	sp|P08670|VIME_HUMAN	0
1194313	10062	K.GIMGEDTYPYQGK.D	sp|P09668|CATH_HUMAN	0
1194312	5836	N.ILDSHAATLNR.K	sp|Q13085|ACACA_HUMAN	0
1194313	21130	L.SQIQAQISALEEQLQQIR.A	Contaminant_K1C10_HUMAN	0
1194312	12846	K.VIQYLAYVASSHK.S	sp|P35579|MYH9_HUMAN	0
1194312	19274	K.VDEFPLCGHMVSDEYEQLSSEALEAAR.I	sp|P27635|RL10_HUMAN	0
1194312	1426	K.TSYAQHQQVR.Q	sp|P61247|RS3A_HUMAN	0
1194313	25857	K.MTQIM*FETFNTPAMYVAIQAVLSLYASGR.T	sp|P60709|ACTB_HUMAN	0
1194314	25444	K.ISFDEFVYIFQEVK.S	sp|P13797|PLST_HUMAN	0
1194314	26380	R.TLSSSTQASLEIDSLFEGIDFYTSITR.A	sp|P08107|HSP71_HUMAN	0
1194313	10255	K.ADDGRPFPQVIK.S	sp|P04075|ALDOA_HUMAN	0
1194313	12350	R.CLYASVLTAQPR.L	sp|P13639|EF2_HUMAN	0
1194313	9176	K.AGNNM*LLVGVHGPR.T	sp|P21333|FLNA_HUMAN	0
1194312	20786	R.KFDIMEFVLR.L	sp|Q15027|ACAP1_HUMAN	0
1194314	21945	R.QMQLENVSVALEFLDRESIK.L	sp|O75369|FLNB_HUMAN	0
1194313	21412	K.QSKPVTTPEEIAQVATISANGDKEIGNIISDAMK.K	sp|P10809|CH60_HUMAN	0
1194312	18649	R.FQAQSLGTTYIYDIPEM*FR.Q	sp|Q13085|ACACA_HUMAN	0
1194313	3959	K.VYEGERPLTK.D	sp|P11021|GRP78_HUMAN	0
1194312	18395	R.ELSDFISYLQR.E	sp|P30101|PDIA3_HUMAN	0
1194314	19004	R.DDGLFSGDPNWFPK.K	sp|P37802|TAGL2_HUMAN	0
1194314	13846	K.TLNNDIMLIK.L	sp|P07477|TRY1_HUMAN	0
1194312	18578	R.VETGILRPGMVVTFAPVNITTEVK.S	sp|Q05639|EF1A2_HUMAN	0
1194314	4088	R.TTTGSYIANR.V	sp|P28072|PSB6_HUMAN	0
1194313	18603	K.IILDLISESPIK.G	sp|P61978|HNRPK_HUMAN	0
1194314	14187	K.MINLSVPDTIDER.A	sp|P13797|PLST_HUMAN	0
1194313	14071	R.LKDLEALLNSK.E	sp|P02545|LMNA_HUMAN	0
1194313	24510	R.WLPAGDALLQMITIHLPSPVTAQK.Y	sp|P13639|EF2_HUMAN	0
1194314	1785	R.GSRGGSGGSYGGGGSGGGYGGGSGSR.G	Contaminant_K1C9_HUMAN	0
1194314	4089	R.NPQNSTVLAR.G	sp|Q13428|TCOF_HUMAN	0
1194314	6947	K.KLENCNYAVELGKHPAK.F	sp|P13797|PLST_HUMAN	0
1194313	21050	S.SPLPLVVNTWPFK.N	sp|P20933|ASPG_HUMAN	0
1194314	25240	R.VTPGSGALQGQSVSVWELLFYR.E	sp|P58107|EPIPL_HUMAN	0
1194314	20312	R.FRCPEALFQPSFLGMESCGIHETTFNSIMK.C	sp|P60709|ACTB_HUMAN	0
1194312	3826	R.HNTAVSQLTK.A	sp|Q9NTJ3|SMC4_HUMAN	0
1194314	5694	R.GGSGGSHGGGSGFGGESGGSYGGGEEASGSGGGYGGGSGKS.S	Contaminant_K1C9_HUMAN	0
1194312	14723	A.SDEEIQDVSGTWYLK.A	sp|P31025|LCN1_HUMAN	0
1194314	28354	R.LNLTINFLEFLLANIEDK.L	T295_03955	0
1194314	17926	K.IDQLEGDHQLIQEALIFDNK.H	sp|P12814|ACTN1_HUMAN	0
1194312	18956	K.MEYDGILIAGGPGNPALAEPLIQNVR.K	sp|P31327|CPSM_HUMAN	0
1194314	21206	K.LCYVALDFENEM*ATAASSSSLEK.S	sp|P62736|ACTA_HUMAN	0
1194312	15938	H.TVPIYEGYALPHAILR.L	sp|P60709|ACTB_HUMAN	0
1194314	4722	K.STESLQANVQR.L	sp|P26373|RL13_HUMAN	0
1194313	8934	R.VNDVCTNGQDLIK.K	sp|Q13813|SPTN1_HUMAN	0
1194314	2231	K.NMM*AACDPR.H	sp|A6NNZ2|TBB8L_HUMAN	0
1194312	7905	R.STSSFSCLSR.H	Contaminant_K22E_HUMAN	0
1194314	3485	L.SRSGGGGGGGLGSGGSIR.S	Contaminant_K1C9_HUMAN	0
1194314	25983	K.LLVSNLDFGVSDADIQELFAEFGTLKK.A	sp|Q86V81|THOC4_HUMAN	0
1194314	12157	K.NTVELLVEDKGNQVYR.C	sp|O75369|FLNB_HUMAN	0
1194312	5181	R.TTGIVM*DSGDGVTH.I	sp|Q562R1|ACTBL_HUMAN	0
1194313	17853	K.LENLFEALNNK.N	sp|P31944|CASPE_HUMAN	0
1194314	10485	K.FDEYFSQSCAPGSDPR.S	sp|P02788|TRFL_HUMAN	0
1194314	5753	R.KGLVGPELHDR.L	sp|Q15149|PLEC_HUMAN	0
1194313	5461	K.STTTGHLIYK.C	sp|P68104|EF1A1_HUMAN	0
1194314	1075	K.EAEEGEDDRDSANGEDDS.-	sp|P07910|HNRPC_HUMAN	0
1194314	10773	K.EGICALGGTSELSSEGTQHSYSEEEK.Y	sp|P13797|PLST_HUMAN	0
1194312	7961	K.TYQAIKDFNR.E	sp|Q13085|ACACA_HUMAN	0
1194313	7560	R.LAAIAESGVER.Q	sp|P28072|PSB6_HUMAN	0
1194313	6401	R.QDPPSVVVTSHQAPGEK.K	sp|P25311|ZA2G_HUMAN	0
1194312	10015	K.DVNAAIATIK.T	sp|P68363|TBA1B_HUMAN	0
1194314	23392	R.FSDHVALLSVFQAWDDAR.M	sp|Q08211|DHX9_HUMAN	0
1194314	6525	R.VNEVNQFAAK.L	sp|Q13813|SPTN1_HUMAN	0
1194313	20135	K.TFSFAIPLIEK.L	sp|Q9NR30|DDX21_HUMAN	0
1194314	5750	R.NGSLICTASK.D	sp|Q9ULV4|COR1C_HUMAN	0
1194312	1527	K.STHQAAIVSK.I	sp|Q05682|CALD1_HUMAN	0
1194313	11701	R.KLVIIEGDLER.T	sp|P06753|TPM3_HUMAN	0
1194314	6585	R.NDTKEDVFVHQTAIKK.N	sp|P16989|YBOX3_HUMAN	0
1194314	26375	R.DITYFIQQLLR.D	sp|P61158|ARP3_HUMAN	0
1194313	10518	R.TIAQDYGVLK.A	sp|Q06830|PRDX1_HUMAN	0
1194313	22676	R.VEESTQVGGDPFPAVFGDFLGR.E	sp|Q14315|FLNC_HUMAN	0
1194314	475	K.HEEAPGHRPTTNPNASK.F	sp|P21291|CSRP1_HUMAN	0
1194314	7059	K.RTNAENEFVTIKK.D	Contaminant_K2C1_HUMAN	0
1194313	19001	K.MFLGDNAHLSIINEYLSQSYQK.F	sp|P46940|IQGA1_HUMAN	0
1194313	2214	K.HADIVTTTTHK.T	sp|P34897|GLYM_HUMAN	0
1194312	18272	K.M*SATFIGNSTAIQELFKR.I	sp|P68371|TBB4B_HUMAN	0
1194313	25175	K.SKENNIFYSPISITSALGMVLLGAK.D	sp|P29508|SPB3_HUMAN	0
1194314	8030	K.YEELQVTAGR.H	sp|O95678|K2C75_HUMAN	0
1194312	7506	R.SGFSSVSVSR.S	sp|P02538|K2C6A_HUMAN	0
1194314	8295	R.TEAESWYQTK.Y	sp|P13647|K2C5_HUMAN	0
1194313	15150	R.GMQDLVEDFK.N	sp|P02538|K2C6A_HUMAN	0
1194313	5341	K.AEGDVAALNR.R	sp|P67936|TPM4_HUMAN	0
1194314	29547	K.SQDDEIGDGTTGVVVLAGALLEEAEQLLDR.G	sp|P48643|TCPE_HUMAN	0
1194312	4519	K.YEELQQTAGR.H	sp|P13647|K2C5_HUMAN	0
1194313	12543	K.WTLLQEQGTK.T	sp|P02538|K2C6A_HUMAN	0
1194313	13163	K.LVNELTEFAK.T	Contaminant_ALBU_BOVIN	0
1194313	21263	K.FM*FDLFQQFR.K	sp|P29508|SPB3_HUMAN	0
1194314	9718	R.YPMAVGLNK.G	sp|Q9Y3U8|RL36_HUMAN	0
1194312	3135	R.DAVTYTEHAK.R	sp|P62805|H4_HUMAN	0
1194312	13227	K.FANPFPAAVR.G	sp|P05166|PCCB_HUMAN	0
1194312	6003	K.SAYPGQITSN.M	Contaminant_TRYP_BOVIN	0
1194312	11129	K.DVNAAIAAIK.T	sp|P68366|TBA4A_HUMAN	0
1194312	22729	K.SDMNTVLNYIFSHAQVTK.K	sp|Q13085|ACACA_HUMAN	0
1194313	18411	R.TIAIIAEGIPEALTR.K	sp|P53396|ACLY_HUMAN	0
1194313	15676	K.DAGVIAGLNVLR.I	sp|P08107|HSP71_HUMAN	0
1194312	8017	R.KGVAINMVTEEDKR.T	sp|P60842|IF4A1_HUMAN	0
1194312	4487	K.APILSDSSCK.S	Contaminant_TRYP_BOVIN	0
1194312	21390	R.AVTGYNDPETGNIISLFQAMNK.E	sp|P15924|DESP_HUMAN	0
1194314	9059	R.TGVELGKPTHFTVNAK.A	sp|P21333|FLNA_HUMAN	0
1194314	15643	K.YLTAEAFGFK.V	sp|Q16658|FSCN1_HUMAN	0
1194314	19540	R.CPETLFQPSFIGMESAGIHETTYNSIMK.C	sp|P62736|ACTA_HUMAN	0
1194313	17888	K.VSYFPTVPGVYIVSTK.F	sp|O75369|FLNB_HUMAN	0
1194312	6314	K.YVECSALTQK.G	sp|P60953|CDC42_HUMAN	0
1194313	13823	K.NAVITVPAYFNDSQR.Q	sp|P38646|GRP75_HUMAN	0
1194313	11410	R.LAPDYDALDVANK.I	sp|P62750|RL23A_HUMAN	0
1194313	2405	R.YSVQTADHR.F	sp|Q16658|FSCN1_HUMAN	0
1194314	6937	K.AGVENGKPTHFTVYTK.G	sp|O75369|FLNB_HUMAN	0
1194313	24587	R.ALGLGVEQLPVVFEDVVLHQATILPK.T	sp|P49327|FAS_HUMAN	0
1194313	12851	R.KLVILEGELER.A	sp|P67936|TPM4_HUMAN	0
1194314	15259	K.AYHEQLSVAEITNACFEPANQMVK.C	sp|P68363|TBA1B_HUMAN	0
1194312	14921	R.DEPIHILNVAIK.T	sp|Q13085|ACACA_HUMAN	0
1194314	25156	R.LQLETEIEALKEELLFMK.K	sp|P05783|K1C18_HUMAN	0
1194313	10911	R.QSVEADINGLR.K	sp|Q2M2I5|K1C24_HUMAN	0
1194312	11689	R.ISEQFTAM*FR.R	sp|P04350|TBB4A_HUMAN	0
1194312	9828	K.DAGTIAGLNVM*R.I	sp|P11021|GRP78_HUMAN	0
1194314	19741	T.RTHNLEPYFESFINNLR.R	Contaminant_K2C1_HUMAN	0
1194313	10126	K.LIAPVAEEEATVPNNK.I	sp|P07195|LDHB_HUMAN	0
1194313	21663	R.TFFSFPAVVAPFK.C	sp|P41250|SYG_HUMAN	0
1194313	10324	R.TQILAASYELHK.F	sp|Q01082|SPTB2_HUMAN	0
1194314	11329	K.ASGPPVSELITK.A	sp|P10412|H14_HUMAN	0
1194314	5873	K.MKETAEAYLGKK.V	sp|P11021|GRP78_HUMAN	0
1194313	9847	K.YEELQITAGR.H	Contaminant_K2C1_HUMAN	0
1194314	6366	R.GPVKPTGGPGGGGTQTQQQMNQLK.N	sp|P26196|DDX6_HUMAN	0
1194314	5695	K.QLEEEQQALQK.K	sp|P07951|TPM2_HUMAN	0
1194313	5228	K.AEAESLYQSK.Y	Contaminant_K2C1_HUMAN	0
1194314	11382	K.VGDFVATDLDTGRPSTTVR.Y	sp|Q02413|DSG1_HUMAN	0
1194314	6251	K.FGDSNTVMR.F	sp|P15924|DESP_HUMAN	0
1194312	7918	K.IIEEAPAPGIK.S	sp|Q96RQ3|MCCA_HUMAN	0
1194313	1433	K.VVNGAAASQPPSKR.K	sp|O75533|SF3B1_HUMAN	0
1194314	4041	K.ANPFGGASHAK.G	sp|P62266|RS23_HUMAN	0
1194314	2213	R.HQGVMVGM*GQK.D	sp|P60709|ACTB_HUMAN	0
1194314	4039	R.YLKGDHAGVLK.A	sp|Q16658|FSCN1_HUMAN	0
1194314	1701	R.RPDQQLQGEGK.I	sp|Q8NC51|PAIRB_HUMAN	0
1194313	15126	R.KTEIKDELPPMEF.V	T295_03955	0
1194313	8932	R.VDQSAVGFEYQGK.T	sp|Q14247|SRC8_HUMAN	0
1194314	3131	K.VQVSYKGETK.A	sp|P08107|HSP71_HUMAN	0
1194314	8960	R.HRPELIEYDKLR.K	sp|O43707|ACTN4_HUMAN	0
1194314	22131	K.AGYTDKVVIGMDVAASEFFR.S	sp|P06733|ENOA_HUMAN	0
1194313	21333	R.ISVNNVLPVFDNLMQQK.L	sp|P07339|CATD_HUMAN	0
1194314	27721	R.LNLTINFLEFLLANIEDKLKK.-	T295_03955	0
1194313	7238	K.SCLLQADSER.L	sp|Q15027|ACAP1_HUMAN	0
1194314	8248	R.LKYENEVALR.Q	Contaminant_K1C10_HUMAN	0
1194314	10197	K.HLVDEPQNLIK.Q	Contaminant_ALBU_BOVIN	0
1194314	24669	H.TVPIYEGYALPHAILRLDLAGRDLTDYLMK.I	sp|P60709|ACTB_HUMAN	0
1194312	7063	K.DVDNAYM*IK.V	Contaminant_K22E_HUMAN	0
1194313	18671	I.INTFHQYSVK.L	sp|P06702|S10A9_HUMAN	0
1194313	9144	R.DYQELMNTK.L	Contaminant_K2C1_HUMAN	0
1194314	3453	R.IHEGCEEPATHNALAK.I	sp|Q00610|CLH1_HUMAN	0
1194314	24644	R.NLSPYVSNELLEEAFSQFGPIER.A	sp|P23246|SFPQ_HUMAN	0
1194312	13059	R.NHPGLLLM*DTTFR.D	sp|P11498|PYC_HUMAN	0
1194313	23773	R.LGGGMPGLGQGPPTDAPAVDTAEQVYISSLALLK.M	sp|O00487|PSDE_HUMAN	0
1194313	2602	R.GSGSGQSPSSGQHGTGFGR.S	sp|Q86YZ3|HORN_HUMAN	0
1194314	15590	K.FWEVISDEHGIDPTGTYHGDSDLQLER.I	sp|P04350|TBB4A_HUMAN	0
1194314	2224	R.QSVTYACNK.G	sp|P08174|DAF_HUMAN	0
1194312	13264	R.MADALDNYVIR.G	sp|P05165|PCCA_HUMAN	0
1194313	13490	K.TLGECGFTSQTARPQAPATVGLAFR.A	sp|Q15370|ELOB_HUMAN	0
1194312	15538	R.ECCQPVLVYIPPQAELR.G	sp|Q13085|ACACA_HUMAN	0
1194312	12057	K.TLNNDIM*LIK.L	sp|P07477|TRY1_HUMAN	0
1194313	17911	R.ERILVLFEGLNSIKK.D	T295_03955	0
1194314	11202	R.KLVIIEGDLERTEER.A	sp|P06753|TPM3_HUMAN	0
1194313	8139	R.SLGSVQAPSYGAR.P	sp|P05783|K1C18_HUMAN	0
1194314	12991	K.SLYYYIQQDTK.G	sp|A6NMY6|AXA2L_HUMAN	0
1194313	11465	K.VEAQVYILSK.E	sp|P49411|EFTU_HUMAN	0
1194312	15875	K.VSHLLGINVTDFTR.G	sp|P35579|MYH9_HUMAN	0
1194314	25396	R.NVEDIELWLYEVEGHLASDDYGK.D	sp|Q13813|SPTN1_HUMAN	0
1194312	12710	R.MAALEVYVR.R	sp|Q13085|ACACA_HUMAN	0
1194312	15505	R.LFDQAFGLPR.L	sp|P04792|HSPB1_HUMAN	0
1194313	6836	R.FLSSAAAVSK.E	sp|P27708|PYR1_HUMAN	0
1194314	26313	K.INRLPTPIAGLDNIILFLR.G	sp|Q9UPQ0|LIMC1_HUMAN	0
1194314	11646	R.WALSQSNPSALR.E	sp|P55072|TERA_HUMAN	0
1194314	27280	K.SLNVESNFITGVGILALIDALRDNETLAELK.I	sp|Q9NYL9|TMOD3_HUMAN	0
1194314	12762	K.SIVHPSYNSNTLNNDIM.L	Contaminant_TRYP_BOVIN	0
1194313	17410	K.IGEHTPSALAIMENANVLAR.Y	sp|P04075|ALDOA_HUMAN	0
1194313	11045	K.TISEVSSIMEEQRR.Q	T295_03955	0
1194312	6483	R.DAHQSLLATR.V	sp|P11498|PYC_HUMAN	0
1194314	6864	L.SGGTTM*YPGIADR.M	sp|P60709|ACTB_HUMAN	0
1194312	20762	R.GQVLPAHTLLNTVDVELIYEGVK.Y	sp|Q13085|ACACA_HUMAN	0
1194312	4420	K.KLNVTEQEKIDK.L	sp|P06733|ENOA_HUMAN	0
1194314	10919	K.LSLGTYASLHGR.I	sp|Q9UHB6|LIMA1_HUMAN	0
1194312	16532	K.FVDGLMIHSGDPVNYYVDTAVR.H	sp|P23396|RS3_HUMAN	0
1194314	23009	K.SLEEIYLFSLPIK.E	sp|P15880|RS2_HUMAN	0
1194314	12900	K.LDVQFSGLTK.G	sp|P21333|FLNA_HUMAN	0
1194314	2644	R.TSTAPAASPNVR.R	sp|P11498|PYC_HUMAN	0
1194313	17025	K.ITLPVDFVTADKFDENAK.T	sp|P00558|PGK1_HUMAN	0
1194313	13152	K.LM*EWTSLQNMR.E	sp|P29508|SPB3_HUMAN	0
1194312	12674	K.MLDAEDIVNTARPDEK.A	sp|O43707|ACTN4_HUMAN	0
1194313	6533	K.SHRVPLDVACAR.G	sp|Q15149|PLEC_HUMAN	0
1194314	1885	D.SGGPVVCSGK.L	Contaminant_TRYP_BOVIN	0
1194314	10996	R.ISGLIYEETR.G	sp|P62805|H4_HUMAN	0
1194314	7532	R.IQTQPGYANTLR.D	sp|Q00325|MPCP_HUMAN	0
1194314	14710	K.AYFHLLNQIAPK.G	sp|P13797|PLST_HUMAN	0
1194313	22476	K.NLIPEGNIGSNTTLVLVNAIYFK.G	sp|P29508|SPB3_HUMAN	0
1194312	14159	K.DAGTIAGLNVLR.I	sp|P11142|HSP7C_HUMAN	0
1194314	10351	K.ITVTSEVPFSKR.Y	sp|P35268|RL22_HUMAN	0
1194314	20362	R.LIALLEVLSQKK.M	sp|P21333|FLNA_HUMAN	0
1194314	7201	K.IAGPGLGSGVR.A	sp|O75369|FLNB_HUMAN	0
1194312	13880	K.ELEEIVQPIISK.L	sp|P11021|GRP78_HUMAN	0
1194314	4745	A.YDPEAASAPGSGNPCHEASAAQK.E	sp|P81605|DCD_HUMAN	0
1194312	4458	R.LSVAAQEAAR.L	sp|Q15149|PLEC_HUMAN	0
1194313	22021	N.FLEFLLANIEDK.L	T295_03955	0
1194314	7083	R.AAECNIVVTQPR.R	sp|Q08211|DHX9_HUMAN	0
1194312	6622	K.FETLQAQAGK.H	sp|P08729|K2C7_HUMAN	0
1194313	2065	R.VPSHAVVAR.S	sp|P02788|TRFL_HUMAN	0
1194313	12358	K.VTHAVVTVPAYFNDAQR.Q	sp|P11021|GRP78_HUMAN	0
1194312	123	K.MLQHAASNK.M	sp|P46940|IQGA1_HUMAN	0
1194313	7475	R.ASGNYATVISHNPETK.K	sp|P62917|RL8_HUMAN	0
1194313	21369	R.KLEGDSTDLSDQIAELQAQIAELK.M	sp|P35579|MYH9_HUMAN	0
1194314	12234	R.GLQQQNSDWYLK.Q	sp|P46940|IQGA1_HUMAN	0
1194314	20709	K.EIAEAYLGYPVTNAVITVPAYFNDSQR.Q	sp|P08107|HSP71_HUMAN	0
1194312	2893	R.LSYNTASNK.T	sp|P49207|RL34_HUMAN	0
1194314	6398	S.SLGGGFGGGSR.G	Contaminant_K1C9_HUMAN	0
1194313	16472	K.GYGICHGTAGNGYSFLSLYR.L	sp|Q9NS86|LANC2_HUMAN	0
1194312	8892	K.TRLEQEIATYRR.L	sp|P02533|K1C14_HUMAN	0
1194314	8755	K.VLAVNQENEHLM*EDYEK.L	sp|O43707|ACTN4_HUMAN	0
1194314	26047	R.DETGAIFIDRDPAAFAPILNFLR.T	sp|Q9Y597|KCTD3_HUMAN	0
1194313	5893	K.TPGAVNACHLSC.S	sp|P61626|LYSC_HUMAN	0
1194312	13517	K.SLPGQNEDLVLTGYQVDK.N	sp|P01040|CYTA_HUMAN	0
1194313	8940	K.MEEFKDQLPADECNK.L	sp|P38646|GRP75_HUMAN	0
1194314	14300	R.LLLNNDNLLR.E	sp|P47755|CAZA2_HUMAN	0
1194314	10600	R.NTGIICTIGPASR.S	sp|P14618|KPYM_HUMAN	0
1194314	8480	R.RELPPDQAEYCIAR.M	sp|O43707|ACTN4_HUMAN	0
1194314	10524	K.DHYIFYCEGELHGKPVR.G	sp|P31025|LCN1_HUMAN	0
1194314	25785	R.ASITPGTILIILTGR.H	sp|Q02878|RL6_HUMAN	0
1194314	22646	R.DICNDVLSLLEK.F	sp|P63104|1433Z_HUMAN	0
1194314	11784	I.SSSKGSLGGGFSSGGFSGGSFSR.G	Contaminant_K1C10_HUMAN	0
1194313	15797	R.LGEDNINVVEGNEQFI.S	Contaminant_TRYP_BOVIN	0
1194314	25435	K.SLQDIIAILGMDELSEEDKLTVSR.A	sp|P06576|ATPB_HUMAN	0
1194314	22655	R.VGWEQLLTTIAR.T	sp|O43707|ACTN4_HUMAN	0
1194312	21959	R.LIALLEVLSQK.K	sp|P21333|FLNA_HUMAN	0
1194314	12399	K.NSTFSEIFKK.E	sp|P29401|TKT_HUMAN	0
1194314	26682	K.ASFEEASNQLINHIEQFLDTNETPYFMK.S	sp|P13010|XRCC5_HUMAN	0
1194314	12950	K.LGEWVGLCK.I	sp|P25398|RS12_HUMAN	0
1194313	4494	K.KTQNDVLHAENVK.A	sp|P35241|RADI_HUMAN	0
1194313	7750	M.LIKLKSAASLNSR.V	Contaminant_TRYP_BOVIN	0
1194312	19994	K.VLDFEHFLPM*LQTVAK.N	sp|P60660|MYL6_HUMAN	0
1194312	18394	K.IPHFGYCDEIDLTELVK.L	sp|P11182|ODB2_HUMAN	0
1194314	24110	K.KEEPFLQNEILNPSVMTEVQTLNEDIFLKH.L	T295_03955	0
1194313	14274	K.KGTNYLADVFEK.K	sp|P31151|S10A7_HUMAN	0
1194313	7478	K.AVENSSTAIGIR.C	sp|P25788|PSA3_HUMAN	0
1194312	3881	R.INGCAIQCR.V	sp|P11498|PYC_HUMAN	0
1194313	19849	K.ETGANLAICQWGFDDEANHLLLQNNLPAVR.W	sp|P48643|TCPE_HUMAN	0
1194314	25282	R.EKM*TQIM*FETFNTPAM*YVAIQAVLSLYASGR.T	sp|P60709|ACTB_HUMAN	0
1194312	3893	R.GHLENNPALEK.L	sp|P05388|RLA0_HUMAN	0
1194314	25154	K.DYELQLASYTSGLETLLNIPIKR.T	sp|P15924|DESP_HUMAN	0
1194312	20512	R.SGVISDTELQQALSNGTWTPFNPVTVR.S	sp|O75340|PDCD6_HUMAN	0
1194313	10744	H.VSDTSVVLSMDNNR.N	sp|P13647|K2C5_HUMAN	0
1194314	12759	K.VGINYQPPTVVPGGDLAK.V	sp|P68363|TBA1B_HUMAN	0
1194314	1611	K.AGVETTTPSK.Q	sp|P0CG05|LAC2_HUMAN	0
[truncated: 690 more rows]

## Sheet: 04 - protein 2 peptides <1%FDR
Protein	MSGF_SpecProb	peptide count	spectral count
[truncated: 252 more rows]

[truncated: 3 more sheets: 05 - SpectralCount, 06 -Quantifiable norm-counts, 07 - DAVID enrichment]
