# Supplementary material for: The Campylobacter jejuni CiaD effector co-opts the host cell protein IQGAP1 to promote cell entry
Source: Nat Commun. 2021 Feb 26;12:1339. doi: 10.1038/s41467-021-21579-5 (PMC7910587; doi:10.1038/s41467-021-21579-5)
Supplement: Supplementary file 6 — Source Data [file 41467_2021_21579_MOESM6_ESM.xlsx]

## Sheet: Figure 2a
Commassie Briliant Blue R-250 stain									Immunoblot, anti-FLAG (Chemiluminescence)
Lanes (left to right):
		Ladder	Pulldown	Pulldown	Cell Lysate					Lanes (left to right):			Not Concentrated				Concentrated
			+ CiaD	-CiaD								Ladder	Pulldown	Pulldown	Cell Lysate		Pulldown	Pulldown	Cell Lysate
Ladder MW:													+ CiaD	-CiaD			+ CiaD	-CiaD
250 kDa
150 kDa
100 kDa
75 kDa
50 kDa
37 kDa
25 kDa
20 kDa
15 kDa
10 kDa
									Ladder (visible)
										Ladder MW:
										118 kDa
										85 kDa
										47 kDa
										36 kDa
										26 kDa

## Sheet: Figure 2b
Immunoblot, anti-IQGAP1 (Chemiluminescence)
	Lanes (left to right):
						Input				Pulldown
					Ladder	CiaD-FLAG	CiaD	Non-infected		CiaD-FLAG	CiaD	Non-infected
							∆MKD-FLAG				∆MKD-FLAG
Immunoblot, anti-IQGAP1 (Chemiluminescence)
Same as above, adjusted contrast
	Lanes (left to right):
						Input				Pulldown
					Ladder	CiaD-FLAG	CiaD	Non-infected		CiaD-FLAG	CiaD	Non-infected
							∆MKD-FLAG				∆MKD-FLAG
Ladder (visible)
Ladder MW:
250 kDa
150 kDa
100 kDa
75 kDa
50 kDa
37 kDa
25 kDa
20 kDa
15 kDa

## Sheet: Figure 2c
IQGAP-GRD (ug/mL)	FlpA		CiaC		CiaD
0	0.010929	0.127389	0.087432	0.05414	0.153005	0.092357
0.0390625	0	0.347134	0.464481	0.273885	0.486339	0.414013
0.078125	0.404372	0	0.448087	0.015924	0.527322	0.257962
0.15625	0.439891	0.366242	0.565574	0.455414	0.699454	0.61465
0.3125	0.357923	0.477707	0.685792	0.464968	0.696721	0.605096
0.625	0.251366	0.535032	0.642077	0.627389	1	0.799363
1.25	0.106557	0.60828	0.661202	0.43949	0.833333	0.805732
2.5	0.153005	0.748408	0.47541	0.576433	0.97541	1

## Sheet: Figure 3a
NT	NT + EGFP	NT + IQGAP	930-C5	930-C5 + EGFP	930-C5 + IQGAP
9100000	1300000	6700000	2400000	5100000	3600000
5100000	7100000	1260000	5100000	2600000	3300000
3000000	8200000	5700000	3400000	4000000	2700000

## Sheet: Figure 3b
NT	NT + EGFP	NT + IQGAP	930-C5	930-C5 + EGFP	930-C5 + IQGAP
800000	900000	1000000	300000	360000	710000
1400000	1900000	1200000	490000	390000	860000
1500000	1100000	900000	360000	480000	610000

## Sheet: Figure 3c
Immunoblot, anti-IQGAP1 (Chemiluminescence)
	Lanes (left to right):
					Non-targeting			IQGAP1 Knockdown
					-	GFP	IQGAP	-	GFP	IQGAP
Immunoblot, anti-actin (Chemiluminescence)
	Lanes (left to right):
					Non-targeting			IQGAP1 Knockdown
					-	GFP	IQGAP	-	GFP	IQGAP

## Sheet: Figure 3e
Adherent	Internal	Adherent	Internal
2.04546	1.11364	1.12	2.2
1.53846	1.07692	0.4375	2.1875
1.33333	0.5	0.933333	1.73333

## Sheet: Figure 3g
Adherent	Internal	Adherent	Internal
2	0	1.25	0
1.5	0	1.66667	0
1.23077	0	1.28571	0

## Sheet: Figure 4a
Immunoblot, anti-phospho-ERK (Chemiluminescence)
	Lanes (left to right):				Exp #1					Exp #2
					NT		930-C5			NT		930-C5
				Cj:	-	+	-	+		-	+	-	+
Immunoblot, anti-total-ERK (Chemiluminescence)
	Lanes (left to right):				Exp #1					Exp #2
					NT		930-C5			NT		930-C5
				Cj:	-	+	-	+		-	+	-	+

## Sheet: Figure 4b
Scr - Cj	Scr + Cj	IQGAP	IAGAP + Cj
0.698298	1.35767	0.687665	1.10464
0.35292	1.26153	0.487766	1.28274
0.91833	1.60523	0.818203	1.47793

[truncated: 15 more sheets: Figure 4c, Figure 4d, Figure 4e, Figure 5a, Figure 5b, Figure 5c, Figure 5d, Figure S2a, Figure S2b, Figure S3a, Figure S3b, Figure S3c, Figure S3d, Figure S4a, Figure S4b]
